# Supplementary material for: Mitigating Age-Related Ovarian Dysfunction with the Anti-Inflammatory Agent MIT-001
Source: Int J Mol Sci. 2023 Oct 13;24(20):15158. doi: 10.3390/ijms242015158 (PMC10607328; doi:10.3390/ijms242015158)
Supplement: Supplementary file 1 [file ijms-24-15158-s001.zip]

Archive with 2 entries (2 files):
- Supplementary_Table S1.xlsx
- supplement Table S2 JHL.pdf
