# Supplementary material for: Mitigating Age-Related Ovarian Dysfunction with the Anti-Inflammatory Agent MIT-001
Source: Int J Mol Sci. 2023 Oct 13;24(20):15158. doi: 10.3390/ijms242015158 (PMC10607328; doi:10.3390/ijms242015158)
Supplement: Supplementary file 1 [file ijms-24-15158-s001.zip › Supplementary_Table S1.xlsx]

## Sheet: 1.Overall_Seq_Stats
Sample ID	# of processed reads	# of mapped reads (%)	# of counted genes
OLD1	78289456	76,863,003 (98.18%)	23952
OLD2	75344366	74,234,427 (98.53%)	22336
MIT1	84014850	82,385,861 (98.06%)	25716
MIT2	69690954	68,566,259 (98.39%)	24536
YNG1	73882544	72,857,077 (98.61%)	24245
YNG2	71542420	70,478,074 (98.51%)	24091

## Sheet: 2. DEG_Results
	OLD+MIT vs. OLD (padj < 0.1)								OLD vs. YNG (padj < 0.1)								OLD+MIT vs. YNG (padj < 0.1)
	baseMean	log2FoldChange	lfcSE	stat	pvalue	padj			baseMean	log2FoldChange	lfcSE	stat	pvalue	padj			baseMean	log2FoldChange	lfcSE	stat	pvalue	padj
Acads	8553.92	-1.01939	0.374903	-2.71908	0.00654635	0.0959165		Aatk	1719.57	-1.69552	0.606061	-2.79761	0.00514828	0.0794741		Aatk	1719.57	-1.87286	0.606078	-3.09012	0.00200073	0.0335423
Asic2	336.095	1.13105	0.346407	3.2651	0.00109427	0.0350478		Abca1	7919.71	-1.09434	0.318511	-3.43579	0.000590823	0.017195		Abca4	800.647	-1.59278	0.461255	-3.45313	0.000554112	0.0129758
Acp5	2148.04	-1.08241	0.345897	-3.12929	0.00175226	0.0454986		Asic2	336.095	2.45241	0.370903	6.612	3.79153e-11	1.2419e-08		Asic2	336.095	3.58346	0.367942	9.73921	2.05146e-22	4.10633e-19
Adipoq	182.449	-2.9368	1.08427	-2.70856	0.00675764	0.0977396		Acp5	2148.04	1.68003	0.346385	4.85017	1.23354e-06	0.000120773		Chrnb1	526.896	2.05146	0.418324	4.904	9.39034e-07	7.75996e-05
Acvr2a	1410.31	1.33491	0.475812	2.80555	0.00502314	0.0832084		Chrnb1	526.896	1.47529	0.419272	3.51869	0.00043369	0.0135172		Actc1	144.635	3.41637	1.03369	3.30502	0.00094968	0.0197558
Adh1	16023	-1.07861	0.369185	-2.92159	0.00348248	0.0672549		Adipoq	182.449	5.72049	1.12917	5.06608	4.06083e-07	4.65961e-05		Aspa	278.802	1.82974	0.653647	2.79928	0.00512165	0.0662359
Gpr182	1050.56	-1.31212	0.367332	-3.57204	0.000354208	0.0177409		Actc1	144.635	3.23899	1.03425	3.13172	0.00173786	0.0368261		Adam22	153.834	1.81423	0.455813	3.9802	6.88586e-05	0.00260193
Cfd	463.768	-3.78704	1.15493	-3.27902	0.0010417	0.0342077		Adcyap1	1285.3	3.67483	0.687706	5.34361	9.11158e-08	1.26745e-05		Adam8	662.128	1.96409	0.704694	2.78715	0.00531732	0.068179
Angpt1	961.442	1.64263	0.517679	3.17307	0.00150834	0.0425575		Add2	759.334	1.697	0.573864	2.95714	0.00310505	0.0559935		Adcyap1	1285.3	3.7807	0.687633	5.49814	3.83828e-08	5.08431e-06
Aif1	326.595	-1.30884	0.403361	-3.24485	0.00117514	0.0361678		Adh7	1017.79	1.5925	0.53732	2.96378	0.00303883	0.0552975		Adh7	1017.79	2.32714	0.536854	4.33477	1.45912e-05	0.000746761
Alcam	2028.37	1.57312	0.408612	3.84992	0.000118158	0.00886399		Cfd	463.768	5.55049	1.16681	4.757	1.9649e-06	0.000179683		Adra2a	428.353	-1.96959	0.572453	-3.44061	0.000580397	0.0135089
Abcd1	4887.59	-1.20396	0.434061	-2.7737	0.0055423	0.0875104		Adssl1	848.781	2.14633	0.55019	3.90107	9.57666e-05	0.00409795		Nr0b1	418.664	1.69441	0.574023	2.95181	0.00315916	0.0473086
Aldoa	78210.9	-1.04085	0.360414	-2.88792	0.00387796	0.0706895		Angpt1	961.442	-2.25676	0.517373	-4.36196	1.28901e-05	0.000821712		Aif1	326.595	1.31894	0.413792	3.18744	0.00143539	0.0266309
Ap1m2	380.058	1.82718	0.388904	4.69828	2.62361e-06	0.000738064		Aif1	326.595	2.62778	0.411141	6.39144	1.64335e-10	4.53193e-08		Ak4	762.03	-1.2595	0.436817	-2.88336	0.00393454	0.0552941
Ap3b2	278.698	2.67648	0.505042	5.29951	1.16113e-07	6.99956e-05		Alox5	82.0283	2.26651	0.711935	3.1836	0.00145457	0.0326328		Alcam	2028.37	2.63657	0.409568	6.43745	1.21497e-10	2.7706e-08
Xiap	4869.65	1.21614	0.34416	3.53364	0.000409872	0.0195906		Alox5ap	368.683	1.67187	0.451788	3.70057	0.000215117	0.00779744		Aldh1a1	46519.5	-1.09132	0.328567	-3.32147	0.000895448	0.0190006
Apoe	49682.4	-1.47742	0.366523	-4.0309	5.55642e-05	0.00555668		Amy1	496.351	1.3416	0.377245	3.5563	0.00037611	0.0122525		Alox12e	293.386	2.54945	0.65605	3.88606	0.000101883	0.00357732
Aqp5	1179.82	2.32527	0.790758	2.94056	0.00327616	0.065327		Fabp4	870.646	4.09157	1.00769	4.06035	4.89994e-05	0.00238574		Alox5	82.0283	1.92322	0.71284	2.69796	0.00697652	0.0821988
Aqp8	147.733	-2.35448	0.743615	-3.16626	0.00154411	0.0427279		Xiap	4869.65	-0.998006	0.344209	-2.89942	0.00373849	0.0642029		Amh	5099.89	-1.40611	0.528863	-2.65875	0.00784312	0.0898244
Arhgap5	2998.18	2.51242	0.630409	3.98537	6.73737e-05	0.00611398		Cd5l	205.527	5.32498	1.15029	4.62923	3.67024e-06	0.000295176		Anxa8	145.383	2.36337	0.815171	2.89923	0.00374075	0.0535262
Arhgdib	1354.36	-0.965033	0.319967	-3.01603	0.00256105	0.0566095		Apod	73.5414	4.81519	1.27085	3.78895	0.000151288	0.0059378		Ap1m2	380.058	2.5097	0.392176	6.39941	1.5598e-10	3.4691e-08
B2m	16612.2	-0.872039	0.317605	-2.74567	0.00603875	0.0923598		Apoe	49682.4	2.33666	0.366558	6.3746	1.83436e-10	4.85971e-08		Ap3b2	278.698	3.57438	0.512804	6.97026	3.1635e-12	9.99831e-10
Barx2	104.925	3.34108	0.905835	3.68839	0.000225673	0.0135556		Areg	95.7319	3.67959	1.14615	3.21039	0.00132553	0.0304398		Apba2	210.399	1.73162	0.580366	2.98366	0.0028482	0.043855
Phb2	13423.9	-0.784284	0.264538	-2.96473	0.0030295	0.0626478		Arhgdib	1354.36	2.05315	0.321565	6.38488	1.71529e-10	4.61208e-08		Cd5l	205.527	5.3574	1.1501	4.6582	3.18989e-06	0.000212837
Bcat2	8062.58	-0.832811	0.305266	-2.72815	0.00636906	0.0943749		Atf3	6293.08	3.18044	0.554133	5.73949	9.49633e-09	1.61393e-06		Apoa4	2289.56	-2.56675	0.62166	-4.12886	3.64563e-05	0.00157496
Bcl2	884.855	1.32211	0.442853	2.98543	0.00283178	0.0601544		Atp2b2	231.953	3.58893	1.06521	3.36921	0.000753836	0.0203299		Aqp5	1179.82	2.35158	0.790696	2.97407	0.00293881	0.0449429
Bcl2a1a	135.069	-2.69164	0.97669	-2.75588	0.00585347	0.0910175		Axin2	1594.94	0.829367	0.2957	2.80476	0.00503541	0.0779321		Rhob	8071.59	1.04766	0.347931	3.01112	0.00260283	0.0409184
Bcl3	850.55	-1.19973	0.352775	-3.40084	0.000671796	0.0265556		B2m	16612.2	1.36122	0.317657	4.2852	1.82573e-05	0.00109635		Arhgdib	1354.36	1.08812	0.32213	3.37789	0.000730439	0.0161657
Bicd1	910.046	1.8248	0.426275	4.28081	1.86211e-05	0.00271495		Bcl2a1a	135.069	4.88585	1.01261	4.82499	1.40007e-06	0.000132749		Atf3	6293.08	3.59332	0.554091	6.48506	8.86945e-11	2.13044e-08
Bmi1	2998.86	1.08366	0.352456	3.07459	0.00210789	0.0510081		Bcl2a1b	290.578	3.75657	0.774395	4.85098	1.22853e-06	0.000120773		Atp1b1	4252.45	1.165	0.366155	3.18172	0.00146402	0.0269915
Bmpr1a	9034.48	0.904145	0.306286	2.95196	0.00315765	0.0639064		Bcl2a1d	163.234	4.28323	1.04835	4.0857	4.39437e-05	0.00222814		Atp1b2	20564.2	-0.947467	0.340318	-2.78406	0.00536827	0.0684911
Chic1	598.17	1.47805	0.425623	3.47267	0.000515316	0.0229499		Bcl3	850.55	1.85542	0.354174	5.23871	1.61702e-07	2.09572e-05		Atp2b2	231.953	5.19234	1.06304	4.88444	1.03722e-06	8.34172e-05
C1qa	4622.69	-1.61488	0.282189	-5.72268	1.04856e-08	1.0411e-05		Bmpr1b	3223.36	-2.26303	0.548266	-4.12761	3.66548e-05	0.00196528		Axin2	1594.94	1.44805	0.295196	4.9054	9.32384e-07	7.7405e-05
C1qb	3922.25	-1.79369	0.290489	-6.17473	6.6277e-10	1.59813e-06		Bmpr2	13878.4	-1.72248	0.447443	-3.84961	0.000118304	0.00486586		Barx2	104.925	4.33954	0.925499	4.68887	2.74715e-06	0.000189617
C1qc	3626.33	-1.60235	0.270455	-5.92464	3.12986e-09	4.06376e-06		Smyd1	34.0637	2.82047	0.864439	3.26278	0.00110325	0.0267859		Bcl2l10	639.697	-3.05956	0.894629	-3.41992	0.000626387	0.014284
Cacna2d3	97.9307	1.76873	0.601843	2.93886	0.00329427	0.0654935		Btg2	12458.8	1.60075	0.508299	3.14923	0.00163701	0.0354086		Bfsp1	344.47	-2.00779	0.483464	-4.15292	3.28256e-05	0.00145691
Calb1	797.336	3.22181	0.755145	4.26648	1.98579e-05	0.00281665		Btk	153.827	1.89859	0.545577	3.47998	0.000501452	0.0151318		Bicd1	910.046	1.13177	0.425039	2.66274	0.00775073	0.08922
Rb1cc1	2546.75	1.84106	0.631268	2.91644	0.00354045	0.0679083		Serping1	13769.6	1.52515	0.260442	5.85603	4.74054e-09	8.70178e-07		Bmp15	1159.77	-2.94318	0.871734	-3.37624	0.00073484	0.0162193
Ccs	3448.98	-0.83567	0.272312	-3.0688	0.00214919	0.0510081		C1qa	4622.69	2.96239	0.283129	10.463	1.27703e-25	5.75143e-22		Bmp8b	22.5226	3.83023	1.04323	3.6715	0.000241136	0.00684104
Cd1d2	88.9452	-2.21335	0.722323	-3.06422	0.0021824	0.0513048		C1qb	3922.25	2.90461	0.291391	9.96811	2.10197e-23	5.40956e-20		Smyd1	34.0637	2.69339	0.864235	3.1165	0.00183009	0.031416
Cd24a	2620.29	2.18573	0.669878	3.26288	0.00110285	0.0351226		C1qc	3626.33	2.90026	0.271633	10.6772	1.30192e-26	7.81801e-23		Zfp36l1	15988.6	0.951965	0.3284	2.8988	0.00374593	0.0535579
Cd2ap	4367.95	1.89692	0.435191	4.35883	1.30758e-05	0.0021324		C2	14800	1.88001	0.549166	3.42339	0.000618446	0.0176336		Btg2	12458.8	2.02006	0.508274	3.97435	7.05722e-05	0.00264315
Entpd2	425.168	-0.994151	0.365119	-2.72282	0.0064728	0.0954186		Ciita	315.682	2.60969	0.567548	4.59818	4.26203e-06	0.000335286		Btn1a1	50.9757	-2.43031	0.781675	-3.10911	0.00187651	0.0319879
Cd68	1588.87	-1.41008	0.384141	-3.67074	0.000241853	0.0138654		C3	30455.8	4.2292	0.485285	8.71488	2.91057e-18	4.36949e-15		Bub1b	1995.46	-1.72062	0.478891	-3.59293	0.000326978	0.00871377
Cd72	398.197	-2.71482	0.77377	-3.50856	0.000450538	0.0208673		C3ar1	497.134	1.65206	0.452476	3.65116	0.000261063	0.00925796		Serping1	13769.6	1.2761	0.26045	4.89961	9.60266e-07	7.79243e-05
Cdh1	1858.85	1.64469	0.451366	3.64379	0.000268648	0.0151122		C4b	2390.05	4.62525	0.597371	7.74266	9.73567e-15	6.74569e-12		C1qa	4622.69	1.34751	0.283491	4.75326	2.00158e-06	0.000146282
Cdh11	5255.86	1.14353	0.391833	2.91842	0.00351809	0.0677132		C5ar1	305.734	2.18947	0.59186	3.69931	0.00021619	0.00782061		C1qb	3922.25	1.11092	0.29188	3.80609	0.000141182	0.0045499
Cfi	391.93	2.12205	0.745992	2.8446	0.00444677	0.0771398		C6	118.994	2.6691	0.868934	3.07169	0.00212847	0.0422761		C1qc	3626.33	1.29792	0.27211	4.76984	1.84375e-06	0.000136688
Cftr	853.94	2.30163	0.402182	5.72285	1.0475e-08	1.0411e-05		Cacna1a	394.228	-1.14133	0.417922	-2.73096	0.0063151	0.0919706		Ciita	315.682	1.80711	0.568573	3.17833	0.00148127	0.0272018
Chm	1169.5	1.91061	0.673677	2.8361	0.00456685	0.0784969		Capg	3152.89	1.74252	0.438837	3.97076	7.16443e-05	0.00327556		C3	30455.8	3.22624	0.485301	6.64792	2.9727e-11	8.11412e-09
Chml	424.338	2.09514	0.740409	2.82971	0.00465909	0.0794284		Car3	2171.73	4.70415	0.84561	5.56303	2.65129e-08	4.18973e-06		C4b	2390.05	3.58023	0.597541	5.9916	2.07784e-09	3.94025e-07
Chuk	3147.81	0.885311	0.288826	3.06521	0.0021752	0.0513048		Casp1	355.098	2.24133	0.354695	6.31905	2.63181e-10	6.4948e-08		Cacna1s	70.8586	-2.8809	0.68263	-4.22029	2.43991e-05	0.00113286
Coro1a	965.328	-1.22452	0.377934	-3.24003	0.00119517	0.0363482		Casp4	239.286	2.27158	0.786204	2.88929	0.00386107	0.0657437		Cacna2d3	97.9307	2.03496	0.603974	3.36929	0.000753627	0.0165216
Cldn4	434.403	2.60002	0.734843	3.5382	0.000402867	0.0193933		Cbr2	697.079	3.16069	0.75585	4.18163	2.89422e-05	0.00162936		Cacnb2	597.795	1.20212	0.350856	3.42626	0.000611959	0.014026
Cldn5	3573.8	-1.01432	0.271403	-3.73733	0.000185982	0.0118909		Ccs	3448.98	0.814905	0.27233	2.99235	0.0027684	0.0512041		Calb1	797.336	4.35812	0.758663	5.74447	9.22068e-09	1.49649e-06
Clock	4180.23	1.06322	0.388011	2.74018	0.0061406	0.0931241		Cd14	1611.33	3.42875	0.552526	6.20558	5.44949e-10	1.24269e-07		Capg	3152.89	1.17726	0.438925	2.68213	0.00731542	0.0851703
Coch	1227.55	1.844	0.40001	4.60988	4.02896e-06	0.000957814		Cd22	219.662	1.88389	0.605243	3.11261	0.00185439	0.0383545		Capn3	36.233	2.22043	0.764395	2.90482	0.00367467	0.0527484
Col4a3	679.108	1.7908	0.295063	6.06921	1.28544e-09	1.97245e-06		Cd33	178.502	1.47496	0.481643	3.06235	0.0021961	0.0433326		Car2	624.204	1.35647	0.36754	3.69066	0.00022367	0.00647815
Col8a1	785.084	2.58736	0.645384	4.00902	6.09714e-05	0.00578166		Cd37	230.162	2.46622	0.586845	4.20251	2.63967e-05	0.00150486		Car3	2171.73	4.03815	0.845682	4.77502	1.79691e-06	0.000133766
Cops2	5599.92	1.23027	0.456415	2.69551	0.00702817	0.0994221		Entpd2	425.168	1.69809	0.367811	4.61676	3.89784e-06	0.000312087		Casp1	355.098	1.71257	0.355533	4.8169	1.45804e-06	0.000110829
Cox4i1	24523.6	-0.818884	0.270505	-3.02724	0.00246795	0.0558398		Cd3d	48.3743	3.87926	1.02584	3.78154	0.00015586	0.00605132		Casp4	239.286	2.72417	0.785337	3.4688	0.000522791	0.0124743
Cox5b	8446.03	-0.836853	0.254006	-3.29462	0.000985563	0.0331381		Cd3e	109.883	3.17382	0.645983	4.91316	8.96196e-07	9.38661e-05		Casp12	1045.05	1.5942	0.427784	3.72666	0.000194036	0.00576826
Cox6a1	17452.3	-0.971849	0.28339	-3.42937	0.000604984	0.0253388		Cd3g	122.196	3.71828	0.825506	4.50425	6.66093e-06	0.000476177		Runx1	2579.89	0.909357	0.295564	3.07668	0.00209319	0.0346095
Cox8a	12587.4	-0.798078	0.282257	-2.82748	0.00469156	0.0798274		Cd247	51.0421	3.07026	1.04758	2.93081	0.00338075	0.0595349		Cbx2	1188.05	-1.15319	0.279285	-4.12908	3.64223e-05	0.00157496
Cpt2	7566.28	-1.08503	0.345256	-3.14267	0.00167416	0.0443658		Cd4	254.779	2.57685	0.766149	3.36338	0.000769931	0.0206403		Ccna2	2233.84	-1.31034	0.476389	-2.75056	0.00594927	0.0733079
Crat	9248.58	-1.18892	0.432045	-2.75184	0.00592617	0.0916845		Cd48	272.406	2.82835	0.729115	3.87915	0.000104823	0.00443284		Ccnb2	1410.23	-1.51715	0.486372	-3.11933	0.00181262	0.0312569
Ctsd	62592.8	-0.970181	0.295537	-3.28277	0.00102793	0.0340546		Cd53	644.095	2.49231	0.607585	4.10199	4.09607e-05	0.00212669		Ccne1	226.773	-1.15344	0.411722	-2.80152	0.00508631	0.0660158
Ctss	2755.62	-1.08154	0.388576	-2.78335	0.00538004	0.0861572		Cd6	32.9405	2.39743	0.864463	2.77332	0.00554878	0.0838502		Ccnf	651.768	-1.4798	0.447145	-3.30945	0.000934805	0.01955
Cxadr	1594.91	1.67476	0.579663	2.88919	0.00386241	0.0706895		Cd63	17258.4	0.982883	0.357771	2.74724	0.00600988	0.0887443		Cd14	1611.33	2.01661	0.552953	3.64698	0.000265338	0.00738804
Dach1	486.132	1.33004	0.471856	2.81875	0.00482112	0.0809708		Cd68	1588.87	2.78296	0.386014	7.20947	5.61689e-13	2.97612e-10		Cd24a	2620.29	2.91936	0.670241	4.35569	1.3265e-05	0.000694676
Cd55	1845.59	1.37192	0.369215	3.71578	0.000202576	0.0125249		Cd72	398.197	3.97258	0.78019	5.09181	3.54659e-07	4.14882e-05		Cd37	230.162	1.60828	0.588346	2.73356	0.00626535	0.0761094
Ddx3x	33496.2	1.0369	0.366348	2.83036	0.00464954	0.0794284		Cd82	4848.45	0.946086	0.332153	2.84834	0.00439473	0.071197		Cd3d	48.3743	2.71928	1.03155	2.63611	0.00838613	0.0946581
Dio2	463.012	1.47516	0.480728	3.06859	0.00215072	0.0510081		Cd84	369.896	2.23572	0.479395	4.66364	3.10672e-06	0.000262694		Cd3e	109.883	2.58928	0.647608	3.99822	6.3821e-05	0.00244625
Dlk1	131.315	-2.72799	1.00944	-2.70247	0.00688273	0.0990398		Cd86	185.453	2.33105	0.393939	5.91729	3.27294e-09	6.20653e-07		Cd3g	122.196	3.24254	0.826338	3.92399	8.7094e-05	0.00313173
Dmd	2154.06	1.3128	0.449178	2.92267	0.00347046	0.0672285		Cd8a	36.0754	4.6044	1.15791	3.97647	6.99449e-05	0.00322265		Cd68	1588.87	1.37288	0.386654	3.55066	0.000384267	0.00990352
Dnase1l3	284.868	-1.39185	0.506849	-2.74607	0.0060313	0.0923598		Cdh1	1858.85	2.11558	0.454989	4.64973	3.32367e-06	0.000273406		Cd84	369.896	2.22416	0.479183	4.64156	3.45788e-06	0.000225702
Dnpep	8432.57	-0.882777	0.270469	-3.26388	0.00109898	0.0350674		Cdkn1a	3967.96	1.89449	0.690861	2.74222	0.00610254	0.0896715		Cd86	185.453	1.68531	0.395844	4.25751	2.06715e-05	0.00099042
Reep5	14123.1	-0.825369	0.263979	-3.12664	0.00176817	0.0457043		Cdkn2a	444.602	4.05851	0.954615	4.25146	2.12378e-05	0.00122628		Cd8a	36.0754	3.41369	1.16482	2.93065	0.00338258	0.0496761
Dpp4	391.756	1.9421	0.411996	4.71389	2.43036e-06	0.000719685		Cebpd	1215.35	2.08376	0.677008	3.07789	0.00208469	0.0415898		Cdk1	1946.72	-1.26268	0.465368	-2.71329	0.00666181	0.0797955
Dr1	2545.83	0.96962	0.357688	2.71079	0.00671224	0.0975848		Cfi	391.93	2.98538	0.770667	3.87376	0.000107167	0.00450027		Cdc45	635.236	-1.09804	0.358871	-3.05971	0.0022155	0.0361197
Edil3	84.7286	2.43791	0.690426	3.53102	0.000413955	0.0196616		Cftr	853.94	1.32109	0.409501	3.22609	0.00125494	0.0291337		Arhgap31	8369.39	-1.02893	0.367116	-2.80275	0.00506692	0.0660018
Edn2	262.38	1.87798	0.595122	3.15562	0.00160156	0.0438091		Socs3	5090.66	2.24194	0.63622	3.52385	0.000425324	0.0133955		Cdh1	1858.85	3.76026	0.454308	8.2769	1.26427e-16	9.90251e-14
Efnb2	2794.34	1.02336	0.285907	3.57934	0.000344459	0.0173556		Coro1a	965.328	2.53649	0.380638	6.66379	2.66858e-11	9.2451e-09		Cdh5	9311.05	-0.822049	0.269008	-3.05585	0.00224424	0.0364234
Ehf	1077.16	2.56181	0.388731	6.59019	4.39257e-11	1.85356e-07		Cldn3	812.31	2.92995	0.535793	5.46844	4.54015e-08	6.70416e-06		Cdkn1a	3967.96	2.16072	0.690819	3.12776	0.00176143	0.0306
Adgre1	1119.9	-0.987481	0.32823	-3.0085	0.00262539	0.0572714		Cldn5	3573.8	0.800321	0.27133	2.94962	0.00318163	0.057032		Cdkn2a	444.602	3.16528	0.955084	3.31414	0.000919254	0.0193236
Emx2	1041.79	1.83328	0.4308	4.25554	2.08549e-05	0.00286187		Ccr3	31.3525	2.59334	0.848148	3.05765	0.00223083	0.0437782		Cfi	391.93	5.10743	0.767996	6.65033	2.92442e-11	8.10513e-09
Endog	457.775	-0.962613	0.354007	-2.7192	0.00654407	0.0959165		Ccr7	67.1589	3.52526	1.07727	3.27239	0.00106643	0.0260322		Cftr	853.94	3.62272	0.40675	8.9065	5.26691e-19	7.29872e-16
Epb41l4a	410.048	1.21628	0.418308	2.90763	0.00364179	0.0689124		Plk3	644.512	1.41658	0.369797	3.8307	0.000127781	0.00514982		Ovgp1	11996.1	3.87067	0.745581	5.19148	2.08625e-07	2.18511e-05
Epha1	228.261	1.50651	0.38488	3.91424	9.06875e-05	0.0075035		Col11a1	1798.65	-1.62577	0.523695	-3.10443	0.00190644	0.0392061		Chrm4	701.741	1.40271	0.506446	2.76972	0.00561049	0.0707299
Epha3	709.085	1.66655	0.480372	3.46929	0.000521828	0.0230574		Col4a3	679.108	-1.09951	0.296145	-3.71275	0.00020502	0.00755305		Cirbp	4920.84	0.717363	0.2686	2.67075	0.00756815	0.0875659
Epha7	305.251	1.48339	0.435074	3.40951	0.000650805	0.0262717		Col9a2	927.948	-1.20041	0.387076	-3.10122	0.00192726	0.0394869		Socs3	5090.66	2.219	0.636209	3.48784	0.000486934	0.0117589
Erbb3	666.908	1.12973	0.340335	3.31945	0.000901951	0.0314596		Cplx1	874.55	3.00576	0.892093	3.36933	0.000753507	0.0203299		Cit	611.668	-1.08021	0.368954	-2.92776	0.00341413	0.0500045
Evi5	4721.38	1.34379	0.40518	3.31653	0.000911413	0.0314596		Cpox	1774.07	-0.950883	0.329135	-2.88904	0.00386422	0.0657437		Ckmt1	201.268	2.31618	0.643757	3.59791	0.00032079	0.00857423
Evpl	602.124	1.0325	0.336005	3.07288	0.00212007	0.0510081		Crip1	2213.04	1.45161	0.404588	3.58789	0.00033337	0.0111422		Coro1a	965.328	1.31197	0.381528	3.43873	0.000584451	0.0135857
Fbln1	10617.8	-0.995235	0.271852	-3.66095	0.000251284	0.0142809		Cryba4	560.558	-1.8101	0.571384	-3.16793	0.00153529	0.033895		Cldn3	812.31	3.93771	0.535054	7.35946	1.84651e-13	7.69035e-11
Fcer1g	1059.77	-2.3131	0.574522	-4.02613	5.67032e-05	0.00561749		Csf1	1688.79	1.32494	0.324809	4.07914	4.52035e-05	0.00226836		Cldn4	434.403	3.35656	0.737439	4.55164	5.32305e-06	0.000320718
Fcgr2b	1011.61	-0.94355	0.349517	-2.69958	0.00694272	0.0990564		Csf1r	3703.36	2.3537	0.576148	4.08524	4.4031e-05	0.00222814		Cmah	109.954	2.17483	0.516521	4.21053	2.54767e-05	0.00117683
Fcgr3	714.158	-0.862404	0.300515	-2.86975	0.00410797	0.0735664		Csf2rb2	219.664	1.72166	0.541881	3.1772	0.00148705	0.033114		Plk3	644.512	1.72662	0.36924	4.67614	2.9233e-06	0.000198729
Fdxr	42304	-1.03103	0.360901	-2.85681	0.00427917	0.0752321		Vcan	6189.15	-1.47418	0.533698	-2.7622	0.00574126	0.0857951		Cnr1	80.2671	2.62541	1.00324	2.61694	0.00887224	0.0987235
Fgf18	181.125	2.00291	0.488023	4.10414	4.05818e-05	0.00465281		Cst3	17970.3	0.852608	0.277223	3.07553	0.00210126	0.0418278		Coch	1227.55	1.67545	0.399654	4.19225	2.76199e-05	0.00126609
Fgf2	1765.37	1.30059	0.420879	3.09018	0.00200033	0.0492898		Ctsc	3778.44	0.797174	0.276585	2.8822	0.00394911	0.0665512		Col13a1	252.344	-0.94531	0.351556	-2.68893	0.00716816	0.0837991
Fgf9	132.337	1.49416	0.547852	2.72731	0.00638533	0.0943766		Ctsk	1155.65	2.18538	0.65847	3.31888	0.000903801	0.0229647		Col9a2	927.948	-1.04782	0.386644	-2.71004	0.00672747	0.0801349
Fgr	160.765	-2.54425	0.658452	-3.86399	0.000111551	0.00868867		Ctss	2755.62	2.76454	0.389827	7.09172	1.32451e-12	6.27924e-10		Cys1	90.998	2.18186	0.721913	3.02233	0.00250835	0.0397431
Fmr1	2454.31	1.59778	0.472685	3.38023	0.000724248	0.0277937		Ctsw	88.4424	2.65255	0.730381	3.63173	0.000281526	0.00978068		Cplx1	874.55	2.73807	0.892133	3.06913	0.00214684	0.0352877
Fpr2	138.133	-3.80047	1.05008	-3.61923	0.000295478	0.0159852		Cx3cr1	1315.49	1.82654	0.613021	2.97957	0.0028865	0.0531158		Crabp1	23.6333	-2.91594	1.10821	-2.63121	0.00850819	0.0956176
Frat1	917.28	-1.02051	0.288312	-3.53962	0.000400711	0.0193933		Cyba	2324.47	1.55462	0.338885	4.58745	4.48691e-06	0.000346917		Crip1	2213.04	1.4899	0.404527	3.68306	0.000230448	0.00662124
Frk	1375.15	1.46005	0.523771	2.78757	0.00531051	0.0860599		Cybb	897.285	1.70026	0.417491	4.07256	4.64991e-05	0.00229502		Crlf1	74.6806	4.02141	1.02029	3.94145	8.09897e-05	0.00294753
Cidec	75.0134	-2.6588	0.960898	-2.76699	0.00565763	0.0886144		Cyp19a1	2997.26	-2.29743	0.654749	-3.50886	0.000450024	0.0138822		Crybb1	739.896	3.58194	1.08353	3.30581	0.000947036	0.0197235
Fth1	102105	-0.973893	0.291583	-3.34002	0.000837715	0.0303194		Cyp1b1	17846.9	-1.72842	0.514607	-3.35871	0.000783071	0.0208375		Csf2rb2	219.664	1.42447	0.542233	2.62704	0.00861313	0.0966162
G6pc2	62.1264	3.33834	1.14067	2.92664	0.00342641	0.0668605		Cyp2e1	57.1678	4.14491	0.85874	4.82674	1.38789e-06	0.00013229		Csrp2	5529.03	-1.11697	0.348979	-3.20068	0.00137106	0.0257346
Gabpa	3469.29	1.02669	0.366455	2.80169	0.00508353	0.08404		Cyp2f2	228.353	3.62025	0.723457	5.00409	5.61259e-07	6.29693e-05		Ctsk	1155.65	2.15873	0.658425	3.27863	0.00104313	0.0213788
Gabra4	272.233	2.18181	0.571928	3.81483	0.000136278	0.00974678		Cyp4b1	409.767	1.1275	0.33554	3.36026	0.000778688	0.0207823		Ctss	2755.62	1.683	0.39008	4.3145	1.59963e-05	0.000807209
Gabrb2	412.373	2.23126	0.546	4.08655	4.37831e-05	0.00483016		Dgka	1173.11	1.20851	0.380549	3.17572	0.00149468	0.0332017		Cybb	897.285	1.28629	0.417694	3.0795	0.00207348	0.0343325
Galnt3	103.918	1.95139	0.570265	3.42189	0.000621871	0.0257081		Dapk2	808.37	2.13033	0.49118	4.33717	1.44327e-05	0.000902795		Cyp2f2	228.353	5.29717	0.72	7.35718	1.8783e-13	7.69035e-11
Ggt1	72.5392	1.97719	0.636242	3.1076	0.00188611	0.0474681		Dcx	50.005	-2.33934	0.760786	-3.07489	0.00210578	0.0418716		Cyp51	19650.6	-1.12649	0.38697	-2.91106	0.00360202	0.0519454
Gls	7265.79	1.21944	0.320374	3.80631	0.000141053	0.0100035		Des	9702.63	3.37434	0.674386	5.00358	5.62756e-07	6.29693e-05		Cd55	1845.59	1.02056	0.368865	2.76677	0.00566147	0.0709752
Gng12	8656.98	0.721919	0.264484	2.72953	0.00634241	0.0942372		Doc2b	2755.43	1.44652	0.42016	3.44278	0.000575767	0.0169208		Dgka	1173.11	1.22154	0.38044	3.21086	0.00132339	0.0251536
Gngt2	391.955	-2.19342	0.610043	-3.59551	0.000323754	0.0168143		Dpp6	1386.19	1.97185	0.575252	3.42779	0.000608511	0.0175117		Dapk2	808.37	1.72068	0.491362	3.50185	0.000462031	0.011402
Lpar1	960.346	1.11668	0.359055	3.11006	0.00187052	0.0473352		Dr1	2545.83	-1.00886	0.357695	-2.82046	0.00479548	0.0761821		Dcn	22282.4	1.55785	0.46676	3.33759	0.000845078	0.0179954
Lpcat3	13801.7	-0.893939	0.313888	-2.84796	0.00440009	0.0764086		Ect2	909.606	-1.58387	0.498821	-3.17523	0.0014972	0.0332168		Ddx4	110.678	-2.65085	0.966027	-2.74408	0.00606812	0.0742644
Gria4	109.298	1.97304	0.71244	2.76941	0.00561573	0.0882985		Efna5	850.156	-1.67031	0.493774	-3.38273	0.000717688	0.0195893		Des	9702.63	3.05063	0.674393	4.52353	6.08179e-06	0.000358051
Nr3c1	3592.24	1.09198	0.332669	3.28249	0.00102896	0.0340546		Adgre1	1119.9	2.26488	0.330574	6.85136	7.31531e-12	3.13774e-09		Dnase1l3	284.868	-1.53574	0.506368	-3.03286	0.00242249	0.0386205
H2-Aa	5891.6	-1.51595	0.402434	-3.76694	0.000165259	0.0110253		Epha2	1706.8	1.40006	0.39995	3.5006	0.000464208	0.0141981		Dnmt1	8279.36	-1.03357	0.269962	-3.82856	0.000128897	0.00426853
H2-Ab1	4181.45	-1.76477	0.40609	-4.34576	1.38793e-05	0.00219543		Epha3	709.085	-2.19377	0.479997	-4.57039	4.86806e-06	0.000370034		Dpp4	391.756	2.68831	0.415566	6.46904	9.86285e-11	2.33788e-08
H2-Eb1	2717.75	-1.21639	0.321824	-3.77965	0.000157046	0.0106886		Epha5	118.882	-2.60371	0.538035	-4.83931	1.30294e-06	0.000124885		Dtna	387.85	1.49178	0.404601	3.68703	0.000226884	0.00655019
H2-DMa	740.071	-1.20747	0.292273	-4.13129	3.6073e-05	0.00425787		Epn2	5160.18	-1.15494	0.364924	-3.16489	0.00155143	0.0341675		E2f1	750.413	-1.09219	0.38709	-2.82155	0.00477923	0.0633072
H2-Q10	180.287	-3.28505	0.944155	-3.47936	0.000502616	0.0226391		Esr2	3034.17	-1.54888	0.573989	-2.69845	0.00696634	0.0972714		Efna5	850.156	-1.64756	0.493514	-3.33843	0.000842538	0.0179838
Hadh	20800.7	-0.720485	0.26332	-2.73616	0.0062161	0.0936279		Bcl11a	539.845	-1.52852	0.516155	-2.96135	0.0030629	0.0553998		Efnb2	2794.34	0.928559	0.285791	3.24908	0.00115778	0.0229708
Hc	104.829	1.68759	0.588276	2.8687	0.00412167	0.0736186		Evpl	602.124	1.47457	0.342698	4.30282	1.68641e-05	0.00102638		Egr3	605.931	1.87321	0.49088	3.81602	0.000135622	0.00444223
Hck	565.18	-1.30799	0.472299	-2.76942	0.00561568	0.0882985		F3	2317.33	1.69081	0.524491	3.22371	0.0012654	0.0293387		Ehf	1077.16	3.27775	0.390527	8.39315	4.73299e-17	4.06023e-14
Hcls1	1107.32	-1.39842	0.314644	-4.44444	8.81193e-06	0.0016167		Faah	794.747	1.06217	0.302774	3.50813	0.000451263	0.0138966		Elf3	395.045	3.62447	0.811552	4.46609	7.96603e-06	0.000449868
Ptpn6	1151.55	-1.52194	0.531995	-2.86081	0.00422554	0.0747619		Fcer1g	1059.77	2.93669	0.575618	5.10181	3.36423e-07	3.96121e-05		Emp2	2103.84	0.989801	0.328717	3.01111	0.00260297	0.0409184
Hfe	1360.46	-0.836487	0.309046	-2.70668	0.00679602	0.0980428		Fcgr1	270.296	2.24591	0.407316	5.51393	3.50899e-08	5.39628e-06		Adgre1	1119.9	1.2774	0.331247	3.85633	0.000115103	0.00393468
Hmga2	235.021	1.58279	0.419063	3.77698	0.000158738	0.0107604		Fcgr2b	1011.61	2.7411	0.353469	7.75484	8.84525e-15	6.37388e-12		Emx2	1041.79	1.50262	0.430189	3.49292	0.000477768	0.0115968
Hoxa10	68.7712	1.99921	0.732378	2.72975	0.0063382	0.0942372		Fcgr3	714.158	1.95921	0.303638	6.45247	1.10043e-10	3.24987e-08		Epb41l4a	410.048	1.17031	0.41788	2.80058	0.00510102	0.0661145
Hp	1689.53	2.7656	0.993574	2.78348	0.00537787	0.0861572		Fcgrt	10320.7	1.17367	0.430721	2.7249	0.00643217	0.0927027		Epha1	228.261	1.78116	0.386218	4.6118	3.99198e-06	0.00025502
Cd74	19147.5	-1.74153	0.423244	-4.11471	3.87662e-05	0.00451265		Fcna	237.56	2.99726	0.682762	4.3899	1.13405e-05	0.000738599		Epha2	1706.8	1.44753	0.399865	3.62005	0.000294548	0.0081012
Il10ra	607.678	-1.03315	0.337144	-3.06442	0.00218094	0.0513048		Fes	1064.37	1.2184	0.383455	3.17743	0.00148589	0.033114		Epha5	118.882	-1.70125	0.52449	-3.24362	0.00118021	0.0232365
Il2rg	873.66	-1.1029	0.346723	-3.18093	0.00146803	0.0419981		Fgr	160.765	2.94727	0.662952	4.44568	8.76139e-06	0.00059337		Epha8	228.62	-1.43779	0.463676	-3.10085	0.00192967	0.0326721
Il3ra	1232.58	-1.18653	0.346361	-3.42571	0.000613188	0.0254779		Ccn2	6780.41	-1.54239	0.486204	-3.17231	0.00151231	0.0334697		Epn2	5160.18	-1.08202	0.364864	-2.96554	0.00302156	0.0457039
Incenp	2233.64	-0.820561	0.28718	-2.85731	0.00427252	0.0752321		Fmo1	1351.99	1.00641	0.368644	2.73003	0.00633277	0.0920438		Erbb3	666.908	1.50496	0.341037	4.41288	1.02004e-05	0.000558544
Inhba	23370.5	1.58598	0.442006	3.58813	0.000333053	0.0170823		Fmr1	2454.31	-1.40068	0.472746	-2.96286	0.00304795	0.0553278		Esr1	3577.1	1.35613	0.415869	3.26096	0.00111034	0.0223246
Inpp5d	1030.55	-0.983661	0.353088	-2.78588	0.00533827	0.0860599		Aff2	4548.24	-1.2263	0.37248	-3.29226	0.000993845	0.0246274		Esr2	3034.17	-2.20663	0.574193	-3.843	0.000121537	0.00407727
Itgam	920.87	-1.54989	0.467108	-3.31805	0.000906469	0.0314596		Folr2	150.944	2.40645	0.596408	4.0349	5.46246e-05	0.00261719		Evi2a	470.503	1.88336	0.615741	3.05868	0.00222313	0.0361459
Itgax	345.152	-1.94155	0.669827	-2.89858	0.00374855	0.0697595		Fos	18998.5	1.73666	0.528349	3.28695	0.00101277	0.0249591		Evpl	602.124	2.50707	0.340983	7.35247	1.9457e-13	7.7893e-11
Itgb2	1028.59	-1.88273	0.450481	-4.17937	2.92319e-05	0.00368213		Fosb	18231	2.84115	0.49211	5.7734	7.76882e-09	1.37211e-06		Evx1	49.144	-2.96875	1.11658	-2.65878	0.00784244	0.0898244
Itgb7	274.688	-1.23891	0.447379	-2.76926	0.00561838	0.0882985		Fpr2	138.133	5.23488	1.08156	4.84013	1.29754e-06	0.000124885		Wfdc18	116.439	2.57934	0.877939	2.93795	0.00330389	0.0489471
Kcna2	300.916	4.39039	0.693958	6.32659	2.50646e-10	7.95952e-07		Fpr1	53.6743	2.98554	0.827039	3.60992	0.000306293	0.0104903		F10	700.283	-1.70754	0.607738	-2.80966	0.00495941	0.0648358
Kcnk1	935.28	1.67652	0.445501	3.76322	0.000167742	0.0110957		Frat1	917.28	0.811824	0.288051	2.81833	0.00482742	0.0763737		F2rl1	85.6036	1.76148	0.599412	2.93867	0.00329624	0.0488738
Kcnk2	1738.88	0.785202	0.273712	2.86872	0.00412143	0.0736186		Cidec	75.0134	4.74473	1.01894	4.65653	3.21588e-06	0.000268213		F3	2317.33	2.11169	0.524359	4.02719	5.64482e-05	0.0022155
Kif5b	9560.49	1.57229	0.434794	3.61617	0.000298995	0.0160178		Fut2	126.448	2.36505	0.853461	2.77112	0.0055863	0.0841449		Faah	794.747	0.812964	0.3029	2.68394	0.00727604	0.0848166
Kif5c	924.402	1.77602	0.418293	4.24588	2.17739e-05	0.00292275		Fzd1	4381.29	0.973048	0.337013	2.88727	0.00388601	0.0659195		Fanca	739.902	-1.56809	0.442866	-3.54078	0.000398951	0.0101656
Klf4	2566.27	1.30244	0.387927	3.35744	0.000786689	0.0290417		Fzd4	1617.17	-1.23132	0.268063	-4.59337	4.36135e-06	0.000339764		Fap	233.891	1.36413	0.457876	2.97927	0.00288938	0.0442997
Klf9	3179.37	1.21012	0.38743	3.12345	0.00178745	0.0458697		Gab2	9693.84	-0.974602	0.329744	-2.95563	0.00312028	0.0562119		Fbln1	10617.8	-1.41105	0.271798	-5.19155	2.08553e-07	2.18511e-05
Klra2	120.889	-3.45266	1.13084	-3.05317	0.00226441	0.0525735		Gabra1	25.8281	-4.49568	1.22576	-3.66767	0.000244772	0.00873181		Fcgr1	270.296	1.22536	0.409682	2.991	0.00278065	0.0431468
Krt18	3003.98	1.18809	0.262455	4.52686	5.98676e-06	0.00127912		Gabrb2	412.373	-3.5828	0.544345	-6.58186	4.64612e-11	1.46842e-08		Fcgr2b	1011.61	1.79755	0.354102	5.07635	3.84751e-07	3.68739e-05
Ktn1	4278.15	1.52191	0.527954	2.88266	0.00394331	0.0714153		Gbp2b	526.921	2.44721	0.596593	4.10198	4.09638e-05	0.00212669		Fcgr3	714.158	1.09681	0.304621	3.60057	0.000317522	0.00854553
Lama3	620.877	1.39432	0.340164	4.09896	4.15003e-05	0.00470124		Gbp2	6010.79	1.55176	0.34712	4.4704	7.80748e-06	0.000539519		Fgf1	607.112	2.39016	0.736021	3.24741	0.00116459	0.0230536
Lamc2	1509.45	1.70793	0.484746	3.52335	0.000426135	0.0199798		Gcnt2	1110.66	1.27142	0.377683	3.36635	0.000761688	0.0204498		Fgf18	181.125	2.28412	0.489746	4.6639	3.10278e-06	0.00020935
Laptm5	3840.28	-1.74488	0.358033	-4.87352	1.09628e-06	0.000370084		Gdf10	439.971	1.33871	0.341379	3.92149	8.80035e-05	0.00381514		Fgf8	22.073	-3.21281	1.04501	-3.07444	0.00210895	0.034771
Lats1	4466.76	1.01782	0.366775	2.77505	0.00551928	0.0873102		Gfra2	330.473	1.85385	0.648016	2.86081	0.00422554	0.0693414		Fgf9	132.337	1.83427	0.550068	3.33463	0.000854126	0.0181666
Lbx2	234.127	-1.18916	0.403313	-2.94847	0.00319346	0.0643996		Gja1	96170.9	-1.64294	0.354545	-4.63394	3.58768e-06	0.000291135		Foxm1	1598.74	-1.23595	0.314371	-3.93149	8.44211e-05	0.00305391
Lcp2	707.318	-1.49676	0.460988	-3.24685	0.00116688	0.0361101		Gls	7265.79	-0.938836	0.320417	-2.93005	0.00338911	0.0595657		Foxl1	32.1422	-2.85914	1.02135	-2.79938	0.00512004	0.0662359
Psmb9	802.154	-0.902569	0.287201	-3.14264	0.00167433	0.0443658		Gna15	68.9344	3.34639	0.704717	4.74856	2.04867e-06	0.000184911		Flt1	3708.19	-0.963212	0.292281	-3.2955	0.000982466	0.0203205
Psmb8	1829.07	-1.05077	0.264596	-3.9712	7.15102e-05	0.00637859		Gngt2	391.955	1.91685	0.60938	3.14558	0.00165758	0.0357193		Fmo1	1351.99	1.11448	0.368487	3.02449	0.00249055	0.0395273
Lst1	129.312	-2.51607	0.742584	-3.38827	0.000703351	0.0273545		Lilr4b	145.287	3.81158	1.0094	3.77607	0.000159322	0.00617246		Fos	18998.5	2.4148	0.528326	4.57067	4.8617e-06	0.000296893
Lyl1	251.59	-1.22501	0.417368	-2.93509	0.00333455	0.0657922		Lilrb4a	322.857	2.72952	0.819652	3.33009	0.000868166	0.0223429		Fosb	18231	3.47683	0.492086	7.06548	1.60066e-12	5.44072e-10
Matr3	8656.16	1.66331	0.514263	3.23435	0.00121919	0.0368136		Gpm6b	2163.66	-1.26452	0.415039	-3.04675	0.00231327	0.0449069		Fshr	2151.66	-1.48222	0.456295	-3.24838	0.00116062	0.0230018
Mef2a	5054.83	1.48713	0.519719	2.86141	0.00421767	0.0747619		Gpr37	417.945	1.88078	0.442355	4.25174	2.12113e-05	0.00122628		Fut2	126.448	4.12969	0.847652	4.87192	1.1052e-06	8.73255e-05
Meox2	115.395	2.45706	0.634531	3.87225	0.000107835	0.00850534		Grb7	161.656	2.54356	0.845323	3.00898	0.00262126	0.0492923		Fzd1	4381.29	1.72359	0.336827	5.11714	3.10211e-07	3.08755e-05
Kitl	1711.72	1.30567	0.483959	2.6979	0.00697779	0.0990564		Grid2	52.29	2.41126	0.754598	3.19542	0.00139626	0.0316		Fzd4	1617.17	-0.962419	0.267572	-3.59686	0.000322079	0.00859594
Clec10a	667.388	-1.78924	0.355817	-5.02854	4.94228e-07	0.000208552		Cxcl1	1197.32	4.9882	1.08962	4.5779	4.69662e-06	0.000360041		Fzd7	2167.02	0.765364	0.255582	2.9946	0.00274807	0.0427887
Mmp16	377.142	1.51977	0.443624	3.4258	0.000612988	0.0254779		Gsta3	866.979	1.5167	0.389827	3.89071	9.99531e-05	0.00425687		Gab2	9693.84	-1.17325	0.329751	-3.55798	0.000373711	0.00974298
Mns1	265.709	2.79517	0.738332	3.78579	0.000153221	0.010556		Gstt1	1670.26	1.07545	0.350556	3.06784	0.0021561	0.0427364		Gabra4	272.233	2.89055	0.575821	5.01987	5.17053e-07	4.7044e-05
Mpeg1	4075.39	-1.06207	0.314403	-3.37804	0.000730041	0.0278381		H2-Aa	5891.6	3.43523	0.403287	8.51808	1.62215e-17	2.08736e-14		Gabrb3	156.338	2.12682	0.668503	3.18147	0.00146532	0.0269915
Map7	1185.65	1.17154	0.326014	3.59353	0.000326227	0.0168907		H2-Ab1	4181.45	3.69131	0.407444	9.05967	1.30845e-19	2.35717e-16		Gabrg3	17.4341	4.53704	1.34684	3.36866	0.000755351	0.016528
Mtcp1	153.793	1.53256	0.486137	3.15253	0.00161863	0.0439372		Cfb	477.254	2.15404	0.764705	2.81683	0.00485007	0.0764426		Galnt3	103.918	3.09109	0.587776	5.25895	1.44879e-07	1.61111e-05
Mtf2	1662.34	1.30285	0.458936	2.83885	0.00452763	0.0780611		H2-D1	27466.3	1.13799	0.414323	2.74663	0.00602118	0.0888383		Gas1	4147.63	1.44475	0.315217	4.58336	4.57555e-06	0.000284236
Mtx1	2451.82	-0.688065	0.253626	-2.71291	0.00666949	0.0972144		H2-Eb1	2717.75	6.33102	0.343546	18.4284	7.77116e-76	1.39997e-71		Gas2	1421.13	1.32392	0.506779	2.61242	0.00899047	0.0994941
Muc1	336.512	1.66929	0.518765	3.21782	0.0012917	0.0384525		H2-DMa	740.071	2.26917	0.295688	7.67422	1.66428e-14	1.11045e-11		Gas7	3716.35	1.02806	0.292812	3.51099	0.000446434	0.0110778
Mug2	126.109	-2.18576	0.720512	-3.03362	0.00241642	0.055035		H2-DMb1	441.933	1.95234	0.380109	5.13627	2.80245e-07	3.36574e-05		Gata3	77.6013	1.97544	0.643594	3.0694	0.00214492	0.0352877
Mybl1	105.912	2.55908	0.750113	3.41159	0.000645855	0.0262052		H2-DMb2	434.203	2.41397	0.508402	4.74815	2.05286e-06	0.000184911		Gbp2b	526.921	3.32789	0.595681	5.58669	2.31437e-08	3.23204e-06
Myo1f	499.703	-1.24783	0.388061	-3.21556	0.00130193	0.0386887		H2-Oa	33.5652	2.73562	0.984033	2.78001	0.00543578	0.0826376		Gbp2	6010.79	1.68973	0.347081	4.86841	1.12498e-06	8.85002e-05
Ppp1r12a	4705.37	1.07984	0.382525	2.82291	0.00475898	0.0803268		H2-Ob	90.1195	2.4333	0.717233	3.39262	0.000692286	0.0190696		Gbx2	91.6159	-4.25721	1.15542	-3.68454	0.000229112	0.00659456
Ncf4	235.874	-1.24431	0.418452	-2.9736	0.00294325	0.0614935		H2-Q1	1004.63	1.27606	0.323509	3.94444	7.99857e-05	0.00354912		Gcnt2	1110.66	1.81598	0.377198	4.81441	1.47634e-06	0.000111749
Nfe2l3	39.651	2.00207	0.689259	2.90467	0.00367639	0.069252		H2-Q10	180.287	3.89483	0.950729	4.09668	4.19115e-05	0.00215543		Gdf10	439.971	1.19293	0.341369	3.49454	0.000474887	0.0115892
Nos3	2566.36	-1.52337	0.40976	-3.71772	0.000201032	0.0124935		H2-Q4	2693.52	1.55345	0.268902	5.77701	7.60376e-09	1.35625e-06		Gdf9	3063.37	-2.85359	0.788397	-3.61948	0.000295201	0.00810678
Slc11a1	669.954	-1.18256	0.336315	-3.51621	0.000437752	0.0204111		H2-Q7	514.813	1.67011	0.516444	3.23387	0.00122126	0.0285724		Gfra1	207.327	3.44934	0.741643	4.65095	3.30414e-06	0.000218143
Nrtn	229.176	2.66344	0.718134	3.70884	0.000208215	0.0127576		H2-T22	3846.96	1.46677	0.503218	2.91478	0.00355941	0.0617159		Ggt1	72.5392	2.74882	0.649485	4.2323	2.31314e-05	0.00108802
Sebox	71.6065	-2.90407	1.04424	-2.78103	0.00541873	0.0865305		H2-T23	5779.65	2.31238	0.642268	3.60034	0.000317796	0.0107413		Gja1	96170.9	-1.52441	0.35454	-4.29969	1.71041e-05	0.000846511
Ogn	10547	2.61114	0.563257	4.63579	3.55578e-06	0.000878783		H2-T24	646.132	2.38872	0.472188	5.05883	4.21833e-07	4.8097e-05		Gja4	1138	-1.38615	0.341964	-4.0535	5.04575e-05	0.00202448
Fxyd5	1554.39	-1.09248	0.344817	-3.16828	0.00153341	0.0427279		Hck	565.18	2.08188	0.474278	4.38958	1.13568e-05	0.000738599		Gm2a	168064	-0.893872	0.335554	-2.66387	0.00772474	0.0890346
Hspa4l	2149.05	1.10273	0.382819	2.88056	0.0039697	0.0718163		Hcls1	1107.32	1.94553	0.315722	6.16216	7.17575e-10	1.55748e-07		Lilr4b	145.287	3.19431	1.01023	3.16195	0.00156715	0.0281135
Pak3	2281.48	1.67584	0.467692	3.58322	0.000339388	0.0172546		Hcn1	165.208	-3.42021	0.47348	-7.22356	5.06446e-13	2.76474e-10		Lilrb4a	322.857	2.23355	0.820004	2.72382	0.00645314	0.0778135
Pax8	686.543	2.00833	0.693648	2.89532	0.00378772	0.069986		Ptpn6	1151.55	2.06803	0.532641	3.8826	0.000103347	0.00438069		Gpr37	417.945	1.41709	0.442839	3.20001	0.00137423	0.0257346
Pcm1	4745.61	1.61794	0.551193	2.93535	0.00333174	0.0657922		Hells	763.17	-1.7811	0.635911	-2.80087	0.00509655	0.0788106		Grb7	161.656	3.60424	0.842808	4.27646	1.89884e-05	0.000919814
Pcolce	57656.5	-1.55481	0.55747	-2.78904	0.00528643	0.086046		Hey2	1225.32	-1.83344	0.462229	-3.96652	7.2929e-05	0.00330936		Gria1	69.299	2.35303	0.738534	3.18608	0.00144216	0.0267015
Pecam1	6430.18	-0.823619	0.283536	-2.90481	0.00367474	0.069252		Hfe	1360.46	1.1458	0.30946	3.70259	0.000213413	0.00778091		Gria4	109.298	2.43293	0.716352	3.39627	0.000683102	0.0153061
Peg3	2043.89	1.68631	0.562575	2.99747	0.00272227	0.058534		Hmgcr	16334.9	-1.05965	0.321756	-3.29334	0.000990037	0.0245668		Grm8	125.189	3.19405	0.617388	5.17348	2.29771e-07	2.35188e-05
Pex16	2508.84	-0.887617	0.305064	-2.90961	0.00361884	0.0687864		Hmox1	6604.09	0.753494	0.256002	2.94331	0.00324724	0.0579772		Cxcl1	1197.32	3.45073	1.08994	3.16598	0.00154563	0.0279003
Pgam1	26095.5	-0.724896	0.247787	-2.92548	0.00343927	0.0670341		Nr4a1	12877.1	1.6138	0.388298	4.15609	3.23741e-05	0.00180563		Haspin	240.871	-1.38658	0.427131	-3.24626	0.00116931	0.0230977
Pgr	245.508	2.51236	0.552126	4.55034	5.35595e-06	0.0012185		Hpse	304.134	1.5914	0.537264	2.96205	0.00305602	0.0553866		Gsta2	437.245	-2.49687	0.556576	-4.48612	7.25307e-06	0.000417457
Pik3c2a	2770.78	1.70804	0.417607	4.09007	4.31241e-05	0.00482047		Hpca	78.6978	2.71165	1.00535	2.69721	0.00699227	0.0974213		Gsta3	866.979	1.5502	0.38967	3.97823	6.94302e-05	0.0026167
Pik3r1	9717.84	1.32509	0.369605	3.58514	0.000336901	0.0171799		Hpgd	1333.68	-1.75306	0.59823	-2.9304	0.00338524	0.0595557		H2-Aa	5891.6	1.91929	0.403464	4.75702	1.96476e-06	0.00014447
Pirb	368.09	-1.62606	0.566653	-2.86959	0.00411003	0.0735664		Hrh2	21.9244	3.1211	1.06394	2.93354	0.00335118	0.0593624		H2-Ab1	4181.45	1.92654	0.407751	4.72479	2.30357e-06	0.000162741
Prkcb	1558.61	0.767443	0.283665	2.70546	0.00682108	0.0983202		Hsd11b2	3032.71	-1.13584	0.3496	-3.24898	0.00115819	0.0276009		H2-Eb1	2717.75	5.11463	0.343859	14.8742	4.84708e-50	4.36601e-46
Prkce	1397.63	1.11919	0.336188	3.32905	0.00087142	0.031161		Hsd17b2	619.147	2.10419	0.355933	5.91176	3.38469e-09	6.35159e-07		H2-DMa	740.071	1.06171	0.297184	3.57255	0.000353528	0.00931113
Plcb1	311.727	1.05627	0.353655	2.98674	0.00281971	0.0600176		Hsd17b7	60232.2	-1.90947	0.533423	-3.57964	0.000344064	0.0114571		H2-DMb1	441.933	1.59473	0.380455	4.19165	2.76936e-05	0.00126624
Pld3	13441.5	-0.942561	0.287417	-3.27942	0.0010402	0.0342077		Hsd3b6	237.874	5.069	1.29277	3.92103	8.81729e-05	0.00381514		H2-DMb2	434.203	1.37586	0.509595	2.6999	0.00693598	0.0819355
Lcp1	3567.99	-0.965884	0.263029	-3.67216	0.000240513	0.0138553		Hspb1	3899.8	1.92102	0.62909	3.05365	0.00226076	0.0442211		H2-Ob	90.1195	2.82868	0.714975	3.95634	7.61071e-05	0.00280957
Prrx1	1525.15	0.990599	0.340584	2.90853	0.00363131	0.0687912		Hsp25-ps1	435.784	2.51671	0.885698	2.8415	0.00449019	0.0723531		H2-Q4	2693.52	0.945964	0.269092	3.51539	0.000439104	0.0109411
Ppfibp2	1837.39	1.09908	0.36261	3.03103	0.00243725	0.0552192		Icam1	2429.03	2.04569	0.398	5.13991	2.74868e-07	3.36574e-05		H2-T10	872.577	-1.99667	0.521751	-3.82687	0.000129782	0.00428208
Prkg2	87.4089	2.02597	0.750331	2.7001	0.00693177	0.0990564		Irf8	1476.91	1.55582	0.543289	2.86371	0.0041871	0.0690756		H2-T23	5779.65	2.15981	0.642268	3.36279	0.000771595	0.0167878
Prpf4b	4456.61	1.43051	0.440898	3.24455	0.00117638	0.0361678		Ier3	2264.21	2.24931	0.683884	3.28902	0.00100536	0.0248445		H2-T24	646.132	1.79768	0.47259	3.8039	0.000142435	0.0045821
Psmb10	1931.48	-0.880723	0.274749	-3.20555	0.00134803	0.0395025		Cxcl10	175.935	3.19923	0.639806	5.00031	5.72375e-07	6.36502e-05		Hand2	27.7573	3.84637	1.20627	3.18864	0.00142946	0.0265755
Psme1	13084.6	-0.911902	0.293569	-3.10626	0.0018947	0.0475196		Ifi47	798.201	1.88541	0.342317	5.50779	3.63367e-08	5.50089e-06		Has1	980.701	2.96819	0.964777	3.07656	0.00209405	0.0346095
Ptger4	578.495	1.28063	0.380184	3.36845	0.000755931	0.0285444		Ifit3	192.174	1.14919	0.412124	2.78845	0.00529603	0.0811982		Hcn1	165.208	-2.98489	0.463118	-6.44521	1.1544e-10	2.66621e-08
Ptpn4	1515.55	1.95333	0.552157	3.53764	0.000403725	0.0193933		Cd79b	173.019	3.37633	0.790333	4.27203	1.93699e-05	0.00115546		Hey2	1225.32	-1.37821	0.461562	-2.98596	0.00282687	0.0436384
Ptprd	8395.93	1.23376	0.402473	3.06545	0.00217344	0.0513048		Igfbp4	48312.3	1.53256	0.488302	3.13855	0.00169785	0.0362832		Foxq1	153.336	2.753	0.819718	3.35847	0.000783759	0.0169501
Pura	2277.93	1.37644	0.366904	3.75151	0.000175774	0.0114996		Igfbp6	6305.04	1.30826	0.316318	4.13589	3.5358e-05	0.00192439		Foxj1	985.363	4.72594	1.74257	2.71206	0.00668673	0.0799347
Qk	6996.15	1.23881	0.368385	3.36282	0.000771505	0.0288103		Ighg2b	1762.78	6.86551	2.00363	3.42654	0.000611321	0.017545		Hmgb1-ps3	525.931	1.54278	0.544734	2.83218	0.00462325	0.061893
Rab17	97.9782	1.96572	0.645098	3.04717	0.00231009	0.0534138		Ighg1	1318.48	5.66666	1.8331	3.09131	0.00199278	0.0402465		Hmgcr	16334.9	-0.927653	0.321729	-2.88333	0.00393489	0.0552941
Rab19	76.6311	1.60499	0.553036	2.90214	0.00370628	0.0694163		Ighm	2758.57	4.12276	0.868914	4.74473	2.08786e-06	0.000187129		Hmgcs2	48382.7	-1.01826	0.250001	-4.07303	4.64057e-05	0.00190433
Rac2	1195.69	-1.7625	0.463421	-3.80325	0.000142812	0.0100476		Il18bp	500.653	0.990311	0.358293	2.76397	0.00571026	0.0855827		Nr4a1	12877.1	1.80503	0.388279	4.6488	3.33864e-06	0.000219509
Ranbp2	6043.01	1.55604	0.543169	2.86474	0.0041735	0.0742302		Jchain	927.097	5.77889	1.0112	5.7149	1.09766e-08	1.84806e-06		Hoxa10	68.7712	2.53464	0.739894	3.42568	0.000613256	0.0140379
Relb	1544.77	-0.940527	0.313071	-3.00419	0.00266285	0.0577716		Igkc	4194.44	6.49309	1.02685	6.32334	2.55976e-10	6.40472e-08		Hoxa6	56.9389	1.9069	0.624007	3.0559	0.00224384	0.0364234
Rev3l	3300	1.79987	0.455215	3.95389	7.68897e-05	0.00667154		Igtp	938.464	1.61433	0.393415	4.10338	4.07151e-05	0.00212669		Hoxc8	1209.29	1.16358	0.376598	3.08973	0.00200341	0.0335423
Rfx3	638.493	2.02814	0.536191	3.78249	0.000155269	0.0106536		Ihh	1600.12	-1.51342	0.470948	-3.21357	0.00131095	0.0302392		Hoxd10	941.796	1.46363	0.447446	3.27106	0.00107144	0.0217609
Rock1	2326.04	1.95569	0.600754	3.2554	0.00113234	0.035658		Cd74	19147.5	3.45522	0.423475	8.1592	3.37257e-16	3.03784e-13		Hp	1689.53	4.11763	0.994834	4.13901	3.48807e-05	0.00151782
Rock2	5647.53	1.26792	0.388038	3.26753	0.00108491	0.0348804		Il10	99.8275	4.61532	1.19829	3.85159	0.000117354	0.00485632		Hpca	78.6978	2.84436	1.00441	2.83186	0.0046278	0.061893
Rp2	1267.66	1.53881	0.463648	3.31892	0.000903667	0.0314596		Il10ra	607.678	2.32191	0.341467	6.79981	1.0476e-11	3.93177e-09		Hpn	126.656	2.32136	0.631853	3.67389	0.000238882	0.00682254
Rpgr	484.45	1.35611	0.419874	3.2298	0.00123876	0.0372048		Il16	843.156	2.05699	0.315258	6.52476	6.81083e-11	2.11547e-08		Hsd11b2	3032.71	-1.27308	0.349593	-3.64161	0.000270944	0.00753248
Rpl26	18419	-3.15386	0.939021	-3.35866	0.000783201	0.0290417		Il18rap	65.8798	2.97026	0.774232	3.8364	0.000124853	0.00507725		Hsd17b1	10112.1	-1.45434	0.311164	-4.67388	2.95561e-06	0.00020017
Selplg	518.15	-1.53011	0.399264	-3.83232	0.000126941	0.00923922		Il3ra	1232.58	1.18056	0.346424	3.40785	0.000654765	0.0183732		Hsd17b2	619.147	2.62514	0.355097	7.39274	1.43834e-13	6.31993e-11
Sema3a	311.533	1.94779	0.560645	3.47419	0.000512402	0.0229257		Il7r	85.0613	2.61987	0.946658	2.76749	0.00564891	0.084875		Hsd17b7	60232.2	-1.69486	0.533416	-3.17738	0.00148614	0.027245
Sema3c	3017.05	1.80151	0.56692	3.17771	0.00148444	0.0421816		Inhba	23370.5	-3.37671	0.441952	-7.64045	2.16461e-14	1.39269e-11		Hsph1	7429.65	-0.704919	0.261767	-2.69293	0.0070828	0.0830167
Sema3e	246.885	3.14663	0.67514	4.66071	3.15123e-06	0.000830851		Inhbb	26683	-1.38071	0.296117	-4.66272	3.12054e-06	0.000262694		Hspb1	3899.8	1.64723	0.629104	2.61838	0.00883488	0.0983686
Spi1	494.563	-1.42724	0.323873	-4.4068	1.04911e-05	0.00183532		Inpp5d	1030.55	1.23583	0.353509	3.49588	0.000472504	0.0143786		Hspa2	1470.39	0.893819	0.337153	2.65108	0.00802354	0.0912467
St3gal3	3662.87	-0.767518	0.268433	-2.85925	0.00424637	0.0750519		Insl3	162.883	-2.59664	0.540991	-4.79977	1.58844e-06	0.000149041		Id4	525.043	1.64601	0.514371	3.20004	0.00137406	0.0257346
St8sia1	327.775	1.07639	0.368828	2.91841	0.00351825	0.0677132		Irf1	3577.82	1.41351	0.345033	4.09675	4.18998e-05	0.00215543		Ier3	2264.21	2.1312	0.683878	3.11635	0.00183108	0.031416
Six4	78.1424	2.86586	0.753866	3.80155	0.000143793	0.0100476		Irf4	58.9488	2.92767	0.843023	3.47282	0.000515017	0.015361		Cxcl10	175.935	1.72551	0.643426	2.68175	0.00732378	0.0851762
Skil	6324.89	1.26744	0.359365	3.5269	0.00042046	0.0198216		Irs1	4719.43	-0.933142	0.332088	-2.80992	0.00495537	0.0770907		Ifi203	1716.29	1.25383	0.398083	3.14967	0.00163454	0.0289823
Slc12a7	27055.8	-0.775933	0.271832	-2.85446	0.00431102	0.0754308		Itga2	1311.82	-1.57164	0.453176	-3.46806	0.00052424	0.0156102		Ifi47	798.201	0.983526	0.343152	2.86615	0.00415497	0.0578243
Slfn2	401.997	-1.5802	0.534964	-2.95384	0.00313849	0.0635949		Itgal	353.194	2.25531	0.443061	5.09031	3.57486e-07	4.15491e-05		Ifit1	151.358	1.81944	0.574047	3.16949	0.00152707	0.0277041
Hltf	1741.87	1.24481	0.418385	2.97528	0.00292722	0.0613008		Itgam	920.87	2.40762	0.468648	5.13738	2.78602e-07	3.36574e-05		Igfbp2	5929.36	1.19926	0.384551	3.11859	0.00181718	0.0312969
Sntb1	444.957	1.5402	0.50356	3.05863	0.0022235	0.0521257		Itgax	345.152	3.08157	0.67476	4.56691	4.94956e-06	0.000374648		Igfbp5	37738.5	1.47931	0.538822	2.74545	0.0060428	0.0742065
Sod3	8648.93	-1.31411	0.448802	-2.92805	0.003411	0.0667141		Itgb2	1028.59	3.09109	0.453069	6.82255	8.94399e-12	3.58058e-09		Igfbp6	6305.04	1.21987	0.316309	3.85659	0.000114981	0.00393468
Sox17	865.323	1.30116	0.411172	3.1645	0.00155349	0.0429154		Itgb7	274.688	3.30775	0.463559	7.13556	9.63936e-13	4.69333e-10		Ighg2b	1762.78	7.25942	2.00359	3.62321	0.000290966	0.00801492
Sox4	12492.3	1.77751	0.507463	3.50274	0.000460503	0.0212372		Jun	24345.2	1.32004	0.400805	3.29348	0.00098955	0.0245668		Ighg1	1318.48	5.35686	1.83311	2.92228	0.00347479	0.050646
Sox5	1164.91	1.06003	0.336607	3.14917	0.00163733	0.0439372		Junb	8704.76	1.73848	0.618289	2.81176	0.00492706	0.0769159		Ighm	2758.57	2.58293	0.869089	2.972	0.00295865	0.0451185
Sox6	407.519	1.67298	0.392299	4.26455	2.00308e-05	0.00281751		Kcna1	67.1721	2.23286	0.630839	3.53951	0.00040087	0.01285		Jchain	927.097	5.77956	1.01116	5.71579	1.09196e-08	1.74085e-06
Sox9	558.634	1.41143	0.42223	3.3428	0.000829371	0.0301053		Kcna7	58.5933	-2.75923	0.819446	-3.3672	0.000759368	0.0204179		Igkc	4194.44	5.47848	1.0269	5.33497	9.55599e-08	1.12517e-05
Sp3	3837.86	1.48761	0.452024	3.291	0.000998318	0.0335002		Kcnd1	228.377	1.00987	0.369986	2.72948	0.00634334	0.0920438		Ihh	1600.12	-2.1963	0.471439	-4.65872	3.18185e-06	0.000212837
Serpina3g	1697.84	-1.7351	0.368764	-4.70517	2.53656e-06	0.000725671		Kcnj10	237.015	3.40543	0.831361	4.09622	4.19958e-05	0.00215543		Cd74	19147.5	1.71369	0.423539	4.04612	5.20732e-05	0.00207544
Spint1	691.831	1.58654	0.489075	3.24396	0.00117879	0.036176		Kcnj16	8307.45	-2.22803	0.634867	-3.50945	0.000449034	0.0138754		Il10	99.8275	3.56233	1.20034	2.96777	0.00299966	0.045449
Ro60	2064.51	1.99166	0.454763	4.37957	1.18916e-05	0.00202746		Kcnj3	473.425	-1.76039	0.598305	-2.9423	0.00325787	0.0579964		Il10ra	607.678	1.28876	0.342736	3.7602	0.000169777	0.00521046
Stag2	6239.36	1.40074	0.467893	2.99372	0.002756	0.0590433		Kcnn4	104.293	2.28864	0.504188	4.53926	5.64524e-06	0.000416799		Il13ra1	2588.9	1.04213	0.309419	3.36803	0.00075707	0.0165317
Stc2	1041.53	1.85934	0.376102	4.94371	7.66511e-07	0.000287111		Napsa	179.675	3.19679	0.889777	3.5928	0.000327148	0.010975		Il16	843.156	2.05254	0.315108	6.51375	7.3296e-11	1.88632e-08
Tcf4	7192.52	1.38291	0.340269	4.06418	4.82025e-05	0.00515693		Mdfic	6302.72	-1.16505	0.373888	-3.11605	0.00183293	0.0381291		Il18rap	65.8798	2.10957	0.778094	2.7112	0.00670399	0.0799816
Tec	583.691	1.08335	0.333566	3.24778	0.00116307	0.0361101		Kit	1441.43	-1.2418	0.424886	-2.92266	0.00347053	0.0605243		Il18r1	142.269	2.52916	0.819694	3.08549	0.00203217	0.0339291
Tgfbr1	10404.2	1.17986	0.396836	2.97318	0.00294735	0.0614935		Klf2	2801.93	1.41749	0.332346	4.26511	1.99801e-05	0.00118402		Il7r	85.0613	2.88468	0.945297	3.05161	0.00227619	0.0368756
Tie1	4366.07	-1.00095	0.356818	-2.80522	0.00502818	0.0832084		Klf4	2566.27	1.40415	0.389439	3.60558	0.000311459	0.0106114		Incenp	2233.64	-1.01423	0.287039	-3.53342	0.000410228	0.0103796
Tlr4	628.277	1.49135	0.467233	3.19188	0.00141352	0.0406452		Klk1	102.181	1.93127	0.703296	2.74603	0.00603208	0.0888536		Inha	127555	-1.38146	0.362828	-3.80747	0.000140397	0.0045327
Top1	6842.97	1.33193	0.450308	2.95783	0.00309815	0.0631511		Klra2	120.889	4.5082	1.14838	3.9257	8.64781e-05	0.00378132		Inhba	23370.5	-1.79073	0.441771	-4.05354	5.04492e-05	0.00202448
Tnfsf10	604.621	1.35105	0.408678	3.30591	0.000946671	0.0321506		Krt18	3003.98	1.4363	0.264287	5.43463	5.49115e-08	8.04253e-06		Inhbb	26683	-2.17659	0.296172	-7.34905	1.99624e-13	7.81789e-11
Trpc4	243.295	1.6036	0.484056	3.31285	0.000923514	0.0317474		Krt19	2977.3	1.56503	0.403857	3.87522	0.00010653	0.00449449		Insl3	162.883	-1.52964	0.529937	-2.88645	0.00389612	0.0550809
Tshr	152.299	2.25688	0.768481	2.93681	0.00331606	0.0656947		Ky	94.4161	3.42787	0.717441	4.77791	1.77128e-06	0.000163182		Irf4	58.9488	2.46812	0.844674	2.92198	0.00347813	0.0506536
Tyrobp	1199.48	-1.68167	0.425381	-3.95332	7.7075e-05	0.00667154		L1cam	63.235	2.2375	0.685923	3.26203	0.00110617	0.0268206		Itga2	1311.82	-1.76815	0.453224	-3.90126	9.56936e-05	0.00339453
Ube2m	8139.11	-0.755315	0.259046	-2.91576	0.0035482	0.0679742		Lag3	344.414	2.37629	0.505932	4.69685	2.64202e-06	0.000229932		Itga2b	156.613	1.14445	0.438021	2.61278	0.00898088	0.0994941
Ube3a	5635.2	1.58169	0.458673	3.44841	0.000563907	0.0240472		Lamc2	1509.45	1.92932	0.488515	3.94935	7.83638e-05	0.00349437		Itgal	353.194	1.3869	0.4444	3.12083	0.00180339	0.0311787
Upk1b	400.672	1.12811	0.384115	2.9369	0.00331509	0.0656947		Anpep	6225.49	2.05629	0.717034	2.86777	0.00413371	0.0685298		Itgb2	1028.59	1.20836	0.454349	2.65953	0.00782486	0.0897294
Uqcrq	10975.8	-0.799486	0.276654	-2.88984	0.00385434	0.0706895		Laptm5	3840.28	3.06998	0.35896	8.55242	1.20532e-17	1.67029e-14		Itgb7	274.688	2.06884	0.46605	4.4391	9.03343e-06	0.000499194
Urod	6342.99	-0.929845	0.266284	-3.49193	0.00047954	0.021918		Lat	84.6673	3.30381	0.948262	3.48407	0.000493852	0.0149274		Itih2	523.94	-1.40296	0.394552	-3.55585	0.000376765	0.00975203
Vav1	344.468	-1.48948	0.389896	-3.82018	0.000133352	0.00957809		Lbp	4241.4	1.847	0.470787	3.92322	8.73748e-05	0.00381128		Jun	24345.2	1.64789	0.400791	4.11161	3.92909e-05	0.0016694
Lin7c	4937.07	1.30314	0.420909	3.09602	0.00196136	0.0486135		Lbx2	234.127	1.15782	0.403461	2.86972	0.00410841	0.0683311		Junb	8704.76	1.9723	0.618269	3.19003	0.00142257	0.0265021
Vezf1	4530.44	1.00778	0.303849	3.31672	0.000910804	0.0314596		Lcn2	1318.34	3.94219	1.00713	3.91428	9.06732e-05	0.00389852		Kcna1	67.1721	3.03112	0.624604	4.85286	1.21693e-06	9.409e-05
Vtn	344.819	-1.87493	0.648697	-2.89031	0.00384865	0.0706895		Lcp2	707.318	2.59581	0.463683	5.59824	2.16535e-08	3.5143e-06		Kcna2	300.916	5.51002	0.714356	7.71326	1.2264e-14	6.90422e-12
Wt1	7582.18	1.20021	0.31129	3.8556	0.000115448	0.00881741		Lfng	314.785	1.1924	0.40399	2.95155	0.00316185	0.0567903		Kcnab1	1349.56	1.2272	0.397444	3.08774	0.00201686	0.033736
Atrx	5625.25	2.05447	0.57356	3.58195	0.000341038	0.0172864		Lgals1	22477.6	1.40786	0.433159	3.25021	0.00115321	0.0276009		Kcnb1	770.043	1.05038	0.332218	3.16173	0.00156837	0.0281135
Yes1	1970.14	1.86121	0.45816	4.06236	4.85782e-05	0.00515693		Lgals3	7660.35	2.4654	0.622183	3.96249	7.41716e-05	0.00335729		Kcnj10	237.015	2.33987	0.832669	2.81009	0.00495282	0.0647967
Zfp101	285.22	2.28562	0.571803	3.99721	6.40921e-05	0.00593565		Lgals9	2352.13	0.856881	0.296759	2.88747	0.00388358	0.0659195		Kcnj16	8307.45	-2.99516	0.634984	-4.7169	2.39467e-06	0.000168515
Zfp148	4564.9	1.15538	0.388598	2.9732	0.0029471	0.0614935		Lhcgr	54040.9	-1.09025	0.387921	-2.8105	0.00494652	0.0770195		Kcnk1	935.28	1.53597	0.44515	3.45046	0.000559629	0.0130762
Zfp37	285.309	2.06158	0.709827	2.90434	0.00368026	0.069252		Lhx9	1046.22	1.6331	0.479396	3.40657	0.000657838	0.0184307		Kcnk2	1738.88	0.816372	0.273653	2.98324	0.00285214	0.0438781
Zfp40	302.548	2.53762	0.627017	4.04713	5.18499e-05	0.0053715		Lipg	46270.4	-1.60603	0.54834	-2.92889	0.00340178	0.0596138		Kcnk5	1476.15	1.27525	0.349607	3.64768	0.000264623	0.00737955
Zfp51	334.821	2.26904	0.629757	3.60304	0.000314514	0.016694		Lmna	13593.8	1.28582	0.404083	3.18207	0.00146226	0.0327238		Kcnn4	104.293	2.94185	0.499999	5.88372	4.01139e-09	7.01604e-07
Zfp52	1191.89	2.39353	0.544695	4.39425	1.11157e-05	0.00191451		Psmb9	802.154	1.27202	0.288112	4.415	1.0101e-05	0.000669007		Kcns2	70.8396	-2.74549	0.921178	-2.98042	0.00287858	0.0442471
Zfp62	1316.3	2.27832	0.582691	3.90999	9.23e-05	0.00759967		Psmb8	1829.07	1.69063	0.265393	6.37027	1.88692e-10	4.9265e-08		Napsa	179.675	3.00908	0.889836	3.38161	0.000720619	0.0160073
Zfpm2	1161.2	1.02144	0.370821	2.75454	0.00587751	0.0911825		Lrp8	4251.76	-1.74488	0.359571	-4.85269	1.21799e-06	0.000120561		Kif5c	924.402	2.34565	0.419251	5.59484	2.20824e-08	3.15726e-06
Zfx	2022.83	1.19408	0.43993	2.71424	0.00664282	0.0969094		Lrrn1	14210.3	-1.26434	0.452163	-2.79621	0.00517054	0.0796812		Kifc5b	295.493	-1.08549	0.336036	-3.23029	0.00123665	0.0240585
Zhx1	3183.7	1.16379	0.421938	2.75821	0.00581188	0.0905806		Lsp1	2953.62	1.88955	0.387793	4.87258	1.10152e-06	0.00011086		Kit	1441.43	-1.47546	0.424961	-3.47199	0.000516622	0.0124093
Ikzf2	367.24	1.94251	0.506212	3.83734	0.000124372	0.00912731		Lst1	129.312	2.94836	0.747825	3.94259	8.06074e-05	0.00356792		Klc2	6395.38	-1.06274	0.385584	-2.75617	0.00584819	0.072409
Slc30a1	2107.1	0.829763	0.30186	2.74884	0.00598072	0.0919456		Ltbp2	3835.35	2.15877	0.368732	5.85459	4.782e-09	8.70178e-07		Klf2	2801.93	1.70763	0.33221	5.14022	2.74413e-07	2.74642e-05
Zp1	1091.29	-1.85932	0.683596	-2.71991	0.00652991	0.0958421		Ltc4s	173.886	2.05383	0.579172	3.54615	0.000390905	0.0126204		Klf4	2566.27	2.70659	0.388986	6.95806	3.44979e-12	1.07152e-09
Aplnr	2982.73	-1.17691	0.354207	-3.32266	0.000891639	0.0314596		Ltf	2157.84	2.59499	0.962226	2.69686	0.00699961	0.0974481		Klk1	102.181	2.60819	0.700066	3.72564	0.000194824	0.00578213
Banf1	4714.91	-0.689558	0.255771	-2.696	0.00701778	0.0994212		Blnk	477.575	2.80624	0.331284	8.47081	2.43693e-17	2.74384e-14		Kpna2	3250.95	-1.04339	0.337583	-3.09078	0.00199635	0.0335174
Dmtf1	2086.42	1.06019	0.362049	2.92831	0.00340813	0.0667141		Ly6e	20738.4	1.54708	0.363131	4.26039	2.04071e-05	0.00120142		Krt18	3003.98	2.6244	0.263771	9.94951	2.5343e-23	6.5222e-20
Grem1	902.601	1.15884	0.429368	2.69894	0.00695598	0.0990564		Epcam	2862.22	2.85425	0.654396	4.36165	1.29084e-05	0.000821712		Krt19	2977.3	2.03799	0.403709	5.04816	4.46095e-07	4.18563e-05
Lamc3	7572.14	-1.22224	0.420414	-2.90722	0.00364656	0.0689253		Cd180	180.632	1.85576	0.618367	3.00107	0.00269034	0.0500686		Krt8	5478.68	1.16085	0.408199	2.84384	0.00445732	0.0604658
Mgll	4016.02	-0.923259	0.298145	-3.09668	0.00195701	0.0485771		Ly86	349.353	2.1827	0.59692	3.6566	0.000255583	0.00908152		L1cam	63.235	2.17645	0.685368	3.1756	0.00149527	0.0273197
Mrps12	2437.43	-0.828085	0.2864	-2.89136	0.0038358	0.0706046		Ly9	178.52	2.02165	0.474325	4.26216	2.02464e-05	0.00119587		Lag3	344.414	1.58895	0.506976	3.13416	0.00172346	0.0301146
Taf10	3144.74	-0.761904	0.274049	-2.78018	0.00543292	0.0865932		Ncr1	40.5883	2.09917	0.729516	2.87748	0.00400863	0.067428		Lamc2	1509.45	3.63725	0.48769	7.45811	8.77703e-14	4.05431e-11
Zfp53	1034.63	1.35346	0.361186	3.74727	0.000178772	0.0116338		Lyl1	251.59	1.9816	0.422089	4.69475	2.66931e-06	0.000230084		Anpep	6225.49	2.24878	0.717013	3.13631	0.00171086	0.0299525
Esrrg	65.3828	2.57895	0.83897	3.07395	0.00211248	0.0510081		Lyn	2081.11	1.0038	0.32256	3.11199	0.00185831	0.0383916		Laptm5	3840.28	1.3251	0.359344	3.68754	0.000226429	0.00654753
Ifi202b	3160	1.06277	0.357062	2.97645	0.0029161	0.0612199		Lyz2	9085.61	2.20084	0.406834	5.40969	6.31339e-08	9.09886e-06		Lbp	4241.4	2.01382	0.470742	4.27796	1.88615e-05	0.000919814
Map3k2	2534.62	1.52318	0.349531	4.35778	1.31388e-05	0.0021324		Lyz1	77.4647	2.64589	0.59033	4.48205	7.39285e-06	0.000520243		Lcn2	1318.34	4.93589	1.0069	4.90209	9.48229e-07	7.7647e-05
Txnrd2	1722	-0.903348	0.293788	-3.07483	0.00210626	0.0510081		Maff	981.429	2.09313	0.741852	2.82149	0.00478007	0.0760716		Lef1	270.866	1.59437	0.453176	3.51822	0.000434459	0.0108554
Homer1	1689.8	1.24246	0.402748	3.08496	0.00203576	0.0499443		Masp1	4673.45	-1.7573	0.357114	-4.92085	8.61693e-07	9.13141e-05		Lepr	1116.94	1.78598	0.555526	3.21492	0.00130479	0.0249795
Slc27a4	7005.25	-0.923022	0.313718	-2.9422	0.0032589	0.0652515		Mcf2l	1910.5	-1.47531	0.29922	-4.93052	8.20108e-07	8.74216e-05		Lgals7	378.17	1.21455	0.370928	3.27435	0.00105906	0.0215826
Slc7a11	230.866	2.43604	0.703551	3.46249	0.00053521	0.0234644		Mdk	3525.72	0.945791	0.326488	2.89686	0.00376919	0.0646685		Lhcgr	54040.9	-1.35563	0.387924	-3.49459	0.000474795	0.0115892
B3galt1	52.1823	2.14344	0.707056	3.03151	0.00243337	0.0552054		Meis1	1261.45	1.04794	0.328949	3.18572	0.00144397	0.0324757		Lhx8	124.445	-3.4164	1.10427	-3.0938	0.00197608	0.0332391
Casp8ap2	714.518	1.91334	0.590918	3.23791	0.00120409	0.0364806		Clec10a	667.388	0.996293	0.354078	2.81376	0.00489653	0.0766019		Lhx9	1046.22	2.55167	0.478774	5.32959	9.84344e-08	1.15149e-05
Sh2d1b1	128.365	-4.39626	1.08793	-4.04093	5.32397e-05	0.00544626		Mgp	15521.7	1.23919	0.308356	4.01871	5.85181e-05	0.0027889		Lif	79.1801	2.07785	0.654394	3.17523	0.00149719	0.0273271
Vat1	13344.7	-0.916227	0.313516	-2.92243	0.00347315	0.0672285		Cxcl9	102.751	3.61176	0.56419	6.40167	1.53687e-10	4.32605e-08		Anxa1	10035.5	1.25283	0.304527	4.11401	3.88845e-05	0.00165996
Omd	504.471	3.28607	0.771827	4.25753	2.06701e-05	0.00285976		Mmp12	256.047	3.15975	0.617579	5.11635	3.11504e-07	3.70512e-05		Lrp8	4251.76	-1.50315	0.359411	-4.18227	2.88614e-05	0.00130638
Syn3	161.533	1.73161	0.488256	3.54652	0.00039035	0.0190426		Mmp9	3178.79	5.06467	1.71105	2.95997	0.00307668	0.055543		Lrrc23	148.961	2.94933	0.933802	3.15841	0.00158632	0.0283227
Podxl	11578.1	1.04363	0.334499	3.11997	0.00180869	0.046186		Mpeg1	4075.39	2.39995	0.315143	7.61544	2.62801e-14	1.63254e-11		Lsp1	2953.62	1.26257	0.387915	3.25477	0.00113486	0.0226909
Mmel1	9646.93	-1.27342	0.425371	-2.99367	0.00275645	0.0590433		Sik1	4054.69	1.52865	0.436251	3.50406	0.000458217	0.0140626		Ltbp2	3835.35	1.66029	0.368801	4.50186	6.73614e-06	0.000390198
Abca7	7288.04	-0.988047	0.323559	-3.05369	0.00226046	0.0525735		Msx1	135.794	1.7419	0.480444	3.62561	0.000288277	0.00998712		Ltf	2157.84	3.82896	0.962032	3.98007	6.88938e-05	0.00260193
Trpm2	124.299	-1.84633	0.575691	-3.20715	0.00134059	0.0393719		ND2	86201.9	-1.06737	0.330143	-3.23306	0.00122474	0.0285799		Blnk	477.575	3.12368	0.330508	9.45117	3.35077e-21	6.03642e-18
Mga	4095.86	1.16669	0.40816	2.85842	0.00425762	0.075172		TrnE	90.4802	-2.23621	0.751765	-2.97461	0.0029336	0.053813		Epcam	2862.22	3.90297	0.654216	5.96586	2.43346e-09	4.51946e-07
Rabgap1l	2130.88	1.42849	0.354243	4.0325	5.51865e-05	0.00555668		Mt1	14091.3	1.17972	0.377112	3.12828	0.0017583	0.0370911		Ly86	349.353	1.75987	0.597282	2.94647	0.00321426	0.0478949
Pde7b	2118.61	1.52094	0.471815	3.2236	0.00126589	0.0378176		Mt2	7151.71	1.33953	0.387343	3.45825	0.000543693	0.0161096		Ly9	178.52	1.45058	0.475744	3.04907	0.0022955	0.0370804
Zfp292	1963.3	2.16367	0.597197	3.62303	0.000291166	0.0159048		Muc1	336.512	2.06431	0.535582	3.85433	0.000116045	0.00481694		Lyz2	9085.61	1.44143	0.406881	3.54263	0.000396153	0.0101086
Spdef	38.4591	2.86767	1.04963	2.73208	0.00629354	0.0941368		Mybl1	105.912	-2.14956	0.75166	-2.85975	0.00423971	0.0693414		Lyz1	77.4647	1.71439	0.595206	2.88034	0.00397251	0.0556491
Zbtb18	1937.56	1.47513	0.40609	3.63253	0.00028066	0.0154812		Gadd45b	2407.67	1.6069	0.494337	3.25062	0.00115152	0.0276009		Maff	981.429	2.04711	0.741813	2.7596	0.00578722	0.0718759
Ebi3	86.9688	-1.83963	0.515769	-3.56678	0.000361397	0.0179819		Myo1f	499.703	2.25975	0.391712	5.76891	7.97851e-09	1.39546e-06		Mal	750.511	1.39183	0.365	3.81325	0.000137152	0.00446799
Spag6l	176.832	3.15876	1.13919	2.77282	0.00555726	0.087592		Myoc	309.655	2.90056	0.974074	2.97776	0.00290361	0.0533761		Masp1	4673.45	-2.14128	0.357214	-5.9944	2.04242e-09	3.91427e-07
Sacs	564.247	1.7485	0.538735	3.24556	0.0011722	0.0361678		Naip1	266.853	3.65633	0.944485	3.87124	0.000108282	0.00452598		Mcf2l	1910.5	-1.45276	0.299044	-4.85801	1.18574e-06	9.20775e-05
Crim1	6210.91	0.995468	0.359536	2.76875	0.00562711	0.0883534		Nbl1	7023.64	1.27214	0.361899	3.51518	0.000439453	0.0136731		Mcm3	2796.91	-1.08733	0.320819	-3.38924	0.000700862	0.0156456
Hs6st2	1319.95	1.32647	0.420982	3.15089	0.00162772	0.0439372		Ncf1	326.082	2.16762	0.353788	6.1269	8.96049e-10	1.92171e-07		Rdh11	5779.3	-0.944948	0.320488	-2.94846	0.00319358	0.0476656
Fbxl3	3234.37	1.25927	0.387295	3.25145	0.00114818	0.0358891		Ncf4	235.874	2.36204	0.426538	5.53771	3.06459e-08	4.80074e-06		Meis1	1261.45	1.31263	0.328649	3.99402	6.49623e-05	0.00247944
Rif1	2010.37	1.82551	0.563202	3.24131	0.00118983	0.0362512		Ndrg1	4432.35	1.08612	0.379022	2.86559	0.00416228	0.0687411		Meox2	115.395	2.77214	0.637638	4.3475	1.37695e-05	0.000712811
Ccdc39	141.759	4.07222	0.921401	4.4196	9.8883e-06	0.00177558		Nes	1617	0.781301	0.272108	2.87129	0.00408802	0.0681904		Mesp2	60.9651	-1.96558	0.695789	-2.82497	0.00472853	0.0628204
Odf2l	699.922	1.65381	0.387223	4.27096	1.94634e-05	0.0027841		Neurl1a	492.983	1.60018	0.401852	3.982	6.83379e-05	0.0031648		Met	547.873	1.6379	0.389681	4.20318	2.63194e-05	0.00121264
Vps37a	6060.91	0.971051	0.347589	2.79368	0.00521124	0.0850813		Nfkbie	626.892	1.26991	0.446393	2.84483	0.00444348	0.0718576		Kitl	1711.72	1.77846	0.484242	3.67267	0.000240026	0.00682254
Zfp644	2374.08	1.58004	0.482197	3.27675	0.00105011	0.034417		Nlk	2864.45	-0.886285	0.28726	-3.08531	0.00203339	0.0409291		Cxcl9	102.751	3.50788	0.563987	6.21979	4.97818e-10	1.04281e-07
Adgre4	121.23	-2.65147	0.762788	-3.47603	0.000508897	0.0228449		Cd244a	80.4836	2.70059	0.836756	3.22746	0.00124896	0.0290699		Mme	5680.46	2.19374	0.653526	3.35677	0.000788592	0.0170342
Suz12	3090.39	1.41695	0.458409	3.09102	0.00199468	0.0492898		Nnmt	190.836	2.802	0.656354	4.26903	1.96322e-05	0.00116724		Mmp12	256.047	2.93938	0.617693	4.75864	1.94899e-06	0.000143898
Eif3g	6489.15	-0.70944	0.255438	-2.77734	0.0054805	0.0870013		Nr4a3	1034.51	2.78332	0.641868	4.33628	1.44916e-05	0.000903341		Mmp11	7920.82	0.776674	0.261522	2.96982	0.00297974	0.0452615
Gria3	547.45	1.58198	0.505609	3.12887	0.00175482	0.0454986		Nos3	2566.36	1.10145	0.409576	2.68925	0.00716136	0.0990089		Mos	275.496	-3.57455	0.815897	-4.38113	1.18063e-05	0.000636798
Cldn7	257.344	1.8782	0.437017	4.29777	1.72523e-05	0.0025544		Nppc	687.403	-0.998397	0.361304	-2.76331	0.00572178	0.085684		Mpeg1	4075.39	1.33789	0.315355	4.24248	2.21066e-05	0.00104846
Zranb2	3099.33	1.34152	0.464498	2.8881	0.00387575	0.0706895		Nptx1	348.72	3.38986	1.0548	3.21375	0.00131013	0.0302392		Meis2	955.529	0.947194	0.310102	3.05446	0.00225466	0.0365595
Rab25	200.873	1.89896	0.496553	3.82429	0.000131148	0.00946		Slc11a1	669.954	1.68671	0.337718	4.99442	5.90124e-07	6.52214e-05		Sik1	4054.69	2.0623	0.436141	4.72852	2.26162e-06	0.00016104
Slc5a3	1336.07	1.03529	0.375726	2.75543	0.00586149	0.0910175		Dusp8	650.793	1.54707	0.568188	2.72281	0.00647287	0.0929153		Msx2	37.4489	3.35826	0.83405	4.02645	5.66257e-05	0.00221763
Irf7	831.541	-1.28566	0.463671	-2.77279	0.00555785	0.087592		Nr4a2	657.433	1.3833	0.485611	2.84859	0.00439138	0.071197		Muc1	336.512	3.7336	0.532314	7.01391	2.31751e-12	7.73146e-10
Irf6	769.242	1.29043	0.477955	2.69989	0.00693624	0.0990564		Ogn	10547	-1.76393	0.563299	-3.13142	0.00173961	0.0368261		Mug2	126.109	-2.18072	0.720248	-3.02774	0.00246394	0.0391427
Egfl6	1213.13	1.53682	0.377438	4.07172	4.66682e-05	0.00508202		Fxyd5	1554.39	1.60307	0.345395	4.64128	3.46254e-06	0.000282252		Myb	76.426	3.36131	1.0728	3.13321	0.00172907	0.0301541
Ctnnal1	2700.73	0.902772	0.305188	2.95809	0.00309554	0.0631511		Omp	336.072	3.41185	1.1587	2.94455	0.00323422	0.0578021		Mybl2	861.394	-1.59153	0.501733	-3.17207	0.00151358	0.0275426
Atp8b1	1038.52	1.03762	0.361066	2.87376	0.00405613	0.0729111		Slc22a18	78.748	2.21732	0.638333	3.47362	0.000513491	0.0153602		Naip5	212.551	2.99402	0.918917	3.25821	0.00112119	0.0224675
Prpf40a	4232.57	1.42482	0.454682	3.13365	0.00172646	0.0451721		P2rx4	3245	0.753485	0.278006	2.71032	0.0067219	0.0948277		Nbl1	7023.64	1.24228	0.361885	3.4328	0.000597374	0.0137706
Rhog	3829.67	-1.0555	0.374761	-2.81646	0.00485558	0.0813877		Pak1	1347.13	1.86458	0.597569	3.12027	0.00180683	0.0377611		Ncam1	906.665	1.66461	0.471084	3.53358	0.00040997	0.0103796
Mpp5	2706.67	1.28541	0.402599	3.19278	0.00140912	0.0405879		Pak3	2281.48	-2.55943	0.467477	-5.47498	4.37561e-08	6.5146e-06		Ncf1	326.082	1.37986	0.355391	3.88265	0.000103326	0.00360043
Zfp386	855.767	1.74993	0.562967	3.1084	0.00188105	0.0474594		Pappa	1895.93	-1.60246	0.358612	-4.46851	7.8768e-06	0.000539546		Ncf2	749.845	1.66854	0.58218	2.86602	0.00415667	0.0578243
Mrpl12	3672.34	-0.709856	0.261713	-2.71234	0.006681	0.0972723		Pax8	686.543	3.80006	0.718664	5.28768	1.23879e-07	1.64095e-05		Ndrg1	4432.35	1.09766	0.378993	2.89627	0.0037763	0.0538134
Styx	636.998	1.45236	0.46031	3.15518	0.00160401	0.0438091		Pde1b	767.182	1.5047	0.533425	2.82083	0.00478998	0.076162		Neurl1a	492.983	1.54121	0.40172	3.83654	0.000124782	0.00417058
Naa10	3260.23	-0.7022	0.25593	-2.74372	0.00607481	0.0925709		Padi2	2466.62	4.6179	1.62914	2.83456	0.00458891	0.0734838		Nfe2l3	39.651	2.20917	0.692673	3.18934	0.00142596	0.0265379
Nupr1	5428.29	1.54935	0.470051	3.29613	0.000980255	0.0330254		Enpp2	2553.67	1.13312	0.314059	3.60799	0.000308576	0.0105484		Nnmt	190.836	2.06093	0.657654	3.13376	0.0017258	0.0301262
Ivd	14846.8	-1.03521	0.343937	-3.00987	0.00261358	0.0572174		Cfp	1269.32	2.0027	0.462257	4.33243	1.47472e-05	0.000916105		Nr4a3	1034.51	3.14553	0.641665	4.90214	9.4799e-07	7.7647e-05
Scoc	1162.88	0.838149	0.279308	3.00081	0.00269263	0.0580445		Abcb4	293.508	-1.70162	0.469905	-3.6212	0.000293235	0.0101394		Nos1	219.51	-1.75431	0.487553	-3.59819	0.000320438	0.00857423
Pfkp	6067.5	-0.699545	0.248146	-2.81909	0.00481602	0.0809658		Phex	755.233	-2.01549	0.620263	-3.24941	0.00115644	0.0276009		Nos2	1672.94	-1.68576	0.466207	-3.6159	0.000299305	0.00816967
Gabarap	19310.8	-0.829289	0.305961	-2.71044	0.00671934	0.097604		Pik3c2a	2770.78	-1.17431	0.417753	-2.81102	0.00493855	0.0770195		Uhrf1	2797.91	-1.46355	0.393955	-3.71503	0.000203183	0.00599075
Sh3bgrl	7350.12	1.55963	0.570086	2.73577	0.00622336	0.0936279		Pik3r1	9717.84	-1.23241	0.369617	-3.33429	0.000855167	0.0221348		Nppc	687.403	-1.40028	0.361837	-3.86992	0.00010887	0.00376449
Zbtb33	1833.34	1.2708	0.435941	2.91508	0.00355597	0.0679742		Pira1	103.66	2.28732	0.602419	3.7969	0.000146517	0.00578839		Npr3	953.502	1.66261	0.470986	3.53005	0.000415475	0.0104682
Rbms1	3890.93	1.28045	0.406379	3.15088	0.00162777	0.0439372		Pira2	74.1199	2.40326	0.775544	3.0988	0.00194305	0.039508		Nrtn	229.176	3.96358	0.729476	5.43347	5.52689e-08	6.9915e-06
2022-03-07	2160.56	1.32228	0.421216	3.13918	0.00169419	0.0447517		Lilra6	68.7794	2.64885	0.622052	4.25824	2.0604e-05	0.00120906		Ntn1	997.242	1.80149	0.453045	3.9764	6.99665e-05	0.00263141
Slc15a2	1150.7	2.31051	0.325945	7.08865	1.35425e-12	1.14292e-08		Pirb	368.09	2.99233	0.572655	5.22537	1.73809e-07	2.20504e-05		Nr4a2	657.433	1.92504	0.484982	3.9693	7.20851e-05	0.00268308
Piwil2	147.568	-1.19394	0.427381	-2.79363	0.00521204	0.0850813		Prkcb	1558.61	1.29537	0.285968	4.5298	5.90407e-06	0.000430614		Ocln	612.502	1.93523	0.489509	3.9534	7.70483e-05	0.00283278
Fhl5	47.7675	2.94604	0.939104	3.13707	0.00170645	0.0449347		Prkce	1397.63	-1.1408	0.336211	-3.39311	0.000691034	0.0190696		Nobox	466.611	-2.83888	0.864249	-3.28479	0.00102058	0.0209883
Il17re	273.356	1.53694	0.506697	3.03325	0.00241934	0.055035		Lypla1	3848.52	-0.995158	0.345142	-2.88333	0.00393499	0.0664981		Sebox	71.6065	-4.19075	1.03879	-4.03427	5.47719e-05	0.00215912
Rhbg	41.9843	3.85391	1.07272	3.59266	0.000327315	0.0168953		Pla2g2d	363.427	5.31773	0.832213	6.38986	1.66033e-10	4.53193e-08		Oit1	47.1917	3.28166	0.832024	3.94419	8.00711e-05	0.00292
Trpm7	4628.47	1.52665	0.42204	3.61731	0.000297678	0.0160016		Lcp1	3567.99	1.66661	0.263468	6.32564	2.52184e-10	6.39873e-08		Slc22a18	78.748	2.54518	0.635761	4.00336	6.24495e-05	0.0024039
Pex5l	180.849	1.25496	0.448282	2.79949	0.00511829	0.0844493		Pltp	4096.14	2.16029	0.43938	4.91668	8.80263e-07	9.27365e-05		Oca2	303.005	-1.31484	0.417571	-3.14877	0.00163957	0.0290146
Pdzk1	115.732	-2.63155	0.907478	-2.89985	0.00373346	0.0695588		Pou2f2	145.774	2.33767	0.80984	2.88659	0.00389446	0.0659387		P2rx7	930.07	1.14331	0.280855	4.07081	4.6849e-05	0.00191815
Fign	86.3162	1.97389	0.550039	3.58864	0.000332413	0.0170823		Lgals3bp	9178.55	1.29858	0.45543	2.85133	0.00435374	0.0707237		P2ry1	334.489	1.17834	0.400182	2.9445	0.00323473	0.0480806
Trp53inp1	5146.9	1.40223	0.428698	3.2709	0.00107204	0.0348358		Prkar2b	29381.5	-2.43609	0.452968	-5.37806	7.52934e-08	1.06804e-05		Pax8	686.543	5.8084	0.717177	8.09897	5.54255e-16	3.84035e-13
Slc5a7	112.191	3.26765	0.787609	4.14882	3.34198e-05	0.00401809		Prph	148.863	2.93638	0.859291	3.41721	0.000632671	0.0179207		Pcdh8	109.74	-3.58495	1.25305	-2.86099	0.00422325	0.0584346
Smoc1	10517.9	-0.929762	0.338797	-2.7443	0.006064	0.0925445		St14	507.125	2.46536	0.653184	3.77437	0.000160414	0.0062014		Pdgfa	1339.92	1.67287	0.362429	4.61572	3.91743e-06	0.000251148
Sv2b	278.468	2.93109	0.498531	5.87945	4.11627e-09	4.96276e-06		Psmb10	1931.48	1.13002	0.275025	4.1088	3.97721e-05	0.00211355		Padi1	1144.87	5.37765	1.71294	3.13943	0.00169276	0.0296934
Tspan4	7689.9	-0.953514	0.348478	-2.73623	0.0062148	0.0936279		Bpifa2	53.4968	2.57823	0.809778	3.18387	0.00145319	0.0326328		Enpp2	2553.67	1.60295	0.313829	5.10772	3.26062e-07	3.1924e-05
Ireb2	5645.72	1.2231	0.392849	3.1134	0.00184945	0.0469426		Pstpip1	140.387	1.7156	0.600167	2.85854	0.00425589	0.0695104		Penk	2198.21	1.15381	0.412829	2.79488	0.00519192	0.0669044
Mrps24	2285.27	-0.760935	0.258053	-2.94876	0.00319053	0.0643996		Ptafr	325.325	2.39999	0.349871	6.85962	6.90429e-12	3.03368e-09		Pgam1	26095.5	-0.724594	0.247783	-2.92432	0.00345215	0.0503567
Lpar3	85.7469	2.70154	0.896107	3.01475	0.00257193	0.0566095		Ptgs1	909.669	1.52275	0.348815	4.36549	1.26839e-05	0.000813171		Abcb4	293.508	-1.55471	0.468563	-3.31803	0.000906549	0.0191909
Slc15a3	343.62	-1.24441	0.376555	-3.30472	0.000950711	0.032223		Ptgs2	252.932	3.0615	0.92282	3.31754	0.000908125	0.0230421		Phex	755.233	-2.46086	0.620781	-3.96414	7.36602e-05	0.00273606
Ifi30	2648.68	-0.974865	0.291458	-3.34479	0.000823452	0.0299548		Tmsb4x	32126.6	1.50793	0.555887	2.71266	0.00667454	0.0945297		Prkcb	1558.61	2.06282	0.285358	7.22887	4.87017e-13	1.75472e-10
Atp5d	13584.7	-1.01205	0.341063	-2.96735	0.00300374	0.0623618		Ptpn4	1515.55	-1.51682	0.55232	-2.74627	0.00602777	0.0888536		Prkcd	9664.16	-1.36528	0.300689	-4.5405	5.61221e-06	0.000332579
Tmem176a	11152.2	-0.885042	0.257631	-3.43531	0.000591871	0.0249755		Sirpa	5684.7	1.1146	0.315159	3.53661	0.000405291	0.0129456		Prkcz	404.128	1.56515	0.440095	3.55639	0.000375981	0.00974575
Hsd17b14	59.6183	2.42447	0.784532	3.09034	0.00199929	0.0492898		Ptprc	757.868	1.85484	0.595241	3.11611	0.00183254	0.0381291		Pkp1	53.7696	3.5854	1.18967	3.01377	0.00258024	0.0406321
Ethe1	1213.93	-0.936727	0.333923	-2.80522	0.00502829	0.0832084		Ptprcap	63.4826	2.60057	0.698223	3.72456	0.000195658	0.00731283		Pla2g2d	363.427	3.59951	0.833811	4.31694	1.58207e-05	0.000800592
Eif3f	20542	-0.790921	0.24301	-3.25468	0.0011352	0.0356817		Ptpru	493.279	2.06278	0.499714	4.12792	3.66052e-05	0.00196528		Plat	5195.98	1.2697	0.35209	3.60619	0.000310731	0.00839253
Pgls	5650.51	-1.02621	0.332946	-3.0822	0.00205476	0.0501913		Ptpro	168.278	2.05305	0.458035	4.4823	7.38442e-06	0.000520243		Plcb1	311.727	1.09965	0.353435	3.11134	0.00186242	0.0318628
Senp7	1404.23	0.997854	0.32506	3.06975	0.00214237	0.0510081		Pura	2277.93	-1.05207	0.367037	-2.8664	0.00415172	0.0686807		Plk1	1381.78	-1.7392	0.455889	-3.81497	0.000136202	0.00444506
Tmem177	1087.53	-0.888752	0.289557	-3.06935	0.00214524	0.0510081		Purb	11260.6	-1.10518	0.387932	-2.84889	0.00438714	0.071197		Lcp1	3567.99	0.700723	0.263742	2.65685	0.00788738	0.0901166
Uggt2	1322.19	1.22301	0.37597	3.25295	0.00114213	0.0357662		Qk	6996.15	-1.14381	0.368402	-3.1048	0.00190409	0.0392025		Plscr2	457.72	2.17141	0.733049	2.96216	0.00305487	0.0460423
Cyc1	12899.9	-0.739428	0.260714	-2.83616	0.00456593	0.0784969		Rab20	984.58	1.92808	0.368863	5.22709	1.72195e-07	2.20504e-05		Pltp	4096.14	1.31766	0.439493	2.99813	0.00271638	0.0423685
Mgst3	2026.01	-1.08701	0.3232	-3.36326	0.000770274	0.0288103		Rac2	1195.69	3.19105	0.466002	6.84772	7.50342e-12	3.14359e-09		Prrx1	1525.15	0.938739	0.340448	2.75737	0.00582688	0.0721948
2610528J11Rik	90.7007	2.73088	0.680401	4.01364	5.97895e-05	0.00570162		Rasal1	506.089	-1.60351	0.487912	-3.28649	0.00101446	0.0249665		Pnliprp1	154.072	4.22569	1.22995	3.43567	0.000591095	0.0137047
Rex1bd	2701.2	-0.837289	0.276754	-3.02539	0.0024831	0.0558833		Relb	1544.77	0.95374	0.31314	3.04573	0.00232118	0.0450119		Pnliprp2	36.9223	4.07054	1.36626	2.97934	0.0028887	0.0442997
Prxl2b	4509.46	-1.52139	0.499744	-3.04434	0.00233191	0.0538445		Ret	144.524	1.90578	0.594883	3.20362	0.00135709	0.0310648		Pole	884.309	-0.92897	0.30868	-3.00949	0.00261684	0.0410648
Polr2l	5879.52	-0.975966	0.286351	-3.40829	0.000653719	0.0262717		Robo1	5089.6	-1.18034	0.396883	-2.97402	0.00293924	0.053813		Pou2af1	65.9719	3.90112	1.36263	2.86294	0.00419731	0.058187
Timm50	3256.24	-0.89424	0.320593	-2.78933	0.00528171	0.086046		Rpl10a	42943	1.04936	0.383514	2.73616	0.00621599	0.0908937		Pou5f1	184.482	-3.61796	0.852003	-4.24641	2.1722e-05	0.00103799
Esf1	880.519	1.75578	0.571785	3.07071	0.00213553	0.0510081		Rtn2	740.899	1.30615	0.315972	4.13375	3.56886e-05	0.00193072		Pparg	2146.79	-1.29886	0.349756	-3.71362	0.000204315	0.00601428
Abi3	872.923	-1.00114	0.297386	-3.36646	0.000761395	0.0286227		S100a11	8363.36	1.12902	0.369911	3.05214	0.00227218	0.0443481		Ppargc1a	154.803	2.16531	0.748599	2.89248	0.00382207	0.0542163
Pnisr	4605.68	1.9241	0.601132	3.2008	0.00137048	0.0400908		Scin	168.215	3.13719	0.948801	3.30648	0.000944751	0.0238038		Ppfibp2	1837.39	1.71607	0.363073	4.72651	2.28416e-06	0.000162004
Rpe	2112.1	0.9936	0.345146	2.87878	0.00399211	0.0721444		Ccl2	338.825	4.056	0.907519	4.46933	7.84646e-06	0.000539519		Ppl	1305.83	2.31262	0.710205	3.25627	0.00112887	0.0225963
Klhl28	413.712	1.68286	0.494716	3.40166	0.000669769	0.0265556		Ccl3	92.9827	3.1038	0.861439	3.60303	0.000314524	0.0106707		Ppp1r1b	111.391	2.3469	0.603766	3.8871	0.000101449	0.00357652
Spag16	133.635	5.24578	1.27291	4.12108	3.77092e-05	0.0044201		Ccl4	141.056	4.04506	1.0542	3.83707	0.000124509	0.00507472		Prkar2b	29381.5	-1.42813	0.452903	-3.15329	0.00161442	0.0286823
Tab3	1283.24	1.04765	0.379533	2.76036	0.00577369	0.0901517		Ccl5	77.2199	2.51039	0.647999	3.87407	0.000107032	0.00450027		Prph	148.863	2.74953	0.859364	3.19949	0.0013767	0.0257541
Tspan1	737.104	1.87901	0.444184	4.23026	2.33426e-05	0.00303076		Ccl6	633.548	2.84512	0.553846	5.13702	2.79132e-07	3.36574e-05		St14	507.125	3.7931	0.651858	5.8189	5.92348e-09	9.97303e-07
Thap2	1346.12	1.31926	0.290915	4.53487	5.76378e-06	0.00124727		Ccl7	289.928	5.27087	0.794906	6.63081	3.33847e-11	1.11375e-08		Ptafr	325.325	1.7062	0.351214	4.858	1.18579e-06	9.20775e-05
Rnf128	2030.25	2.01117	0.390649	5.14828	2.62885e-07	0.000142093		Ccl9	331.634	2.64555	0.640101	4.13303	3.58013e-05	0.00193102		Ptger4	578.495	2.18325	0.382696	5.70492	1.16396e-08	1.83937e-06
Pbrm1	5146.34	1.46033	0.440114	3.31808	0.00090639	0.0314596		Cxcl2	117.349	4.36937	1.21295	3.60228	0.000315439	0.0106816		Ptgs1	909.669	1.19788	0.348975	3.43256	0.000597908	0.0137706
Asf1b	481.549	-1.09301	0.328256	-3.32976	0.000869221	0.0311499		Sfrp2	183.371	1.78001	0.51417	3.46191	0.000536357	0.0159447		Ptgs2	252.932	3.1538	0.922551	3.41857	0.000629513	0.0143371
Use1	6597.55	-0.833232	0.26316	-3.16625	0.00154417	0.0427279		Sele	227.378	3.09805	1.06348	2.91312	0.00357839	0.0619257		Tmsb4x	32126.6	1.45143	0.555885	2.61102	0.00902734	0.0996249
Dnajb4	3528.05	0.875292	0.313791	2.78941	0.00528041	0.086046		Selp	241.64	1.7165	0.525384	3.26713	0.00108642	0.0264751		Ptn	699.726	2.189	0.591588	3.70022	0.000215413	0.00630869
Pmf1	1591.15	-0.822302	0.259144	-3.17314	0.00150798	0.0425575		Selplg	518.15	2.77851	0.404357	6.87142	6.35649e-12	2.8628e-09		Ptpn22	527.646	1.45356	0.547392	2.65542	0.00792093	0.0904281
Rbm25	4617.37	1.26786	0.400379	3.16666	0.00154201	0.0427279		Sema3c	3017.05	-1.78341	0.566932	-3.14572	0.0016568	0.0357193		Ptpru	493.279	2.78116	0.498732	5.57647	2.4545e-08	3.40136e-06
Syap1	5134.2	1.04152	0.385956	2.69855	0.00696419	0.0990564		Sema4a	1622.25	0.946549	0.292447	3.23665	0.00120941	0.0283692		Ptpro	168.278	1.27234	0.46043	2.76338	0.0057206	0.0713194
Cdc37l1	4676.25	0.920882	0.331632	2.77681	0.00548945	0.0870013		Sema5a	14251.8	-1.92766	0.327732	-5.88182	4.05773e-09	7.53609e-07		Rab17	97.9782	3.73819	0.677877	5.51455	3.49675e-08	4.66621e-06
Gatm	3799.24	1.34957	0.444568	3.0357	0.00239982	0.0549162		Selenow	7260.42	0.864536	0.290697	2.97401	0.00293933	0.053813		Rab20	984.58	1.79323	0.368851	4.86167	1.16398e-06	9.11699e-05
Dynlt3	5194.87	1.2428	0.401888	3.09241	0.00198539	0.0491369		Spi1	494.563	2.74626	0.330619	8.30641	9.86381e-17	1.04527e-13		Kif20a	1126.89	-1.53914	0.475243	-3.23865	0.00120099	0.0235171
Ttc14	2252.17	2.47564	0.628778	3.93723	8.24278e-05	0.00699145		Frzb	1040.49	-1.27879	0.426588	-2.99772	0.00272008	0.050474		Rac2	1195.69	1.42855	0.466961	3.05925	0.00221893	0.0361384
Ikzf5	1169.66	1.09904	0.375095	2.93004	0.00338917	0.0665184		St3gal4	14766.4	-1.03529	0.32014	-3.23386	0.00122131	0.0285724		Rasal1	506.089	-1.79228	0.48801	-3.67263	0.000240068	0.00682254
Mtdh	5601.79	1.14119	0.392736	2.90575	0.00366379	0.0691734		Skil	6324.89	-1.36966	0.359359	-3.81138	0.00013819	0.00549559		Rbpj-ps3	509.735	-1.85027	0.471788	-3.92182	8.78831e-05	0.00314754
Sclt1	421.789	1.77316	0.566411	3.13053	0.00174494	0.0453818		Sla	435.078	2.49138	0.552879	4.5062	6.6e-06	0.000473701		Pitpnm2	14647.2	-1.56329	0.478277	-3.26859	0.00108086	0.0218538
Rnpc3	940.733	1.58201	0.461458	3.42829	0.000607402	0.0253771		Slc1a1	771.134	2.07618	0.765717	2.71142	0.00669954	0.0947348		Ren1	412.079	-1.75173	0.614922	-2.84869	0.0043899	0.060003
Zfp329	831.325	2.23198	0.4987	4.4756	7.61971e-06	0.00147831		Slc2a3	1743.72	2.74237	0.810475	3.38366	0.00071526	0.0195893		Ret	144.524	2.00162	0.594093	3.3692	0.000753857	0.0165216
Smc6	2156	1.60985	0.570576	2.82144	0.00478085	0.0805349		Slc34a2	167.904	3.29698	0.727194	4.53383	5.79223e-06	0.000425906		Rhd	57.3648	-2.35624	0.804021	-2.93057	0.00338344	0.0496761
Resf1	3319.94	2.01351	0.517615	3.88998	0.000100251	0.00813525		Slfn2	401.997	2.87632	0.540254	5.32402	1.01499e-07	1.38523e-05		Rnase1	170.533	-1.78563	0.626357	-2.85082	0.00436064	0.0597391
Zswim6	810.713	0.907561	0.305021	2.97541	0.00292599	0.0613008		Slit2	980.643	2.51701	0.617463	4.07636	4.57455e-05	0.00228462		Mst1r	516.642	1.24796	0.445975	2.79828	0.00513751	0.0663457
Socs4	506.773	1.34748	0.416075	3.23856	0.00120136	0.0364708		Slpi	215.532	4.23626	1.20215	3.52391	0.000425223	0.0133955		Rp1	125.101	4.0661	1.26891	3.20441	0.00135339	0.025557
Zfp606	942.705	1.35736	0.461983	2.93811	0.00330217	0.0655734		Siglec1	1437.17	2.88582	0.692331	4.16827	3.06922e-05	0.00171714		Rph3a	87.7427	-2.50349	0.955997	-2.61873	0.00882589	0.0983292
Armh4	540.461	1.55405	0.566426	2.74361	0.00607669	0.0925709		Sncg	205.858	3.52099	0.857832	4.10452	4.0515e-05	0.00212669		Trim30a	802.478	1.91563	0.690471	2.77438	0.00553075	0.0701172
Far1	7255.47	1.86231	0.538138	3.46065	0.000538867	0.0234798		Sox4	12492.3	-1.69224	0.507469	-3.33468	0.000853991	0.0221348		Rrm2	1334.86	-1.24992	0.41942	-2.9801	0.00288151	0.0442544
Retsat	8886.59	-1.11739	0.32356	-3.45343	0.000553508	0.0238333		Sox5	1164.91	-1.07632	0.336639	-3.19726	0.00138741	0.0314788		Ryr3	103.34	2.7025	0.819088	3.29941	0.0009689	0.0200629
Pnpla8	4205.66	1.21317	0.391219	3.101	0.00192865	0.0480144		Sox6	407.519	1.47498	0.404374	3.64757	0.000264734	0.00936841		Scd1	12128.2	-1.0843	0.389353	-2.78488	0.0053548	0.0684161
Eepd1	1571.93	-0.780725	0.271572	-2.87484	0.00404231	0.0728185		Sox9	558.634	1.69725	0.43058	3.94178	8.08785e-05	0.00357114		Scd2	179754	-0.935096	0.300835	-3.10834	0.00188141	0.0320356
Ccar1	3142.86	1.39386	0.446265	3.12339	0.00178783	0.0458697		Sp100	2270.54	1.34518	0.479021	2.80818	0.0049823	0.0773094		Msr1	189.62	1.52826	0.495911	3.08172	0.00205808	0.0342032
Ccdc50	7183.97	1.11827	0.355428	3.14627	0.00165366	0.0441648		Sphk1	937.228	1.27878	0.463846	2.7569	0.00583513	0.0870198		Ccl2	338.825	3.17186	0.908158	3.49263	0.000478292	0.0115968
Kctd4	90.1064	4.24483	0.798182	5.31813	1.0484e-07	6.55403e-05		Serpina3g	1697.84	2.99875	0.370658	8.09033	5.95009e-16	4.66048e-13		Ccl6	633.548	2.00207	0.554397	3.61126	0.000304712	0.00828257
Cpeb4	2736.46	1.53257	0.378824	4.04559	5.21906e-05	0.0053715		Serpina3n	528.32	1.2483	0.454352	2.74744	0.00600631	0.0887443		Ccl7	289.928	4.19253	0.795993	5.26705	1.38634e-07	1.56093e-05
Dusp6	1980.27	0.995659	0.308587	3.22651	0.00125309	0.0375682		Serpinb6a	31436.8	0.964839	0.334222	2.88682	0.00389158	0.0659387		Ccl9	331.634	1.8146	0.641005	2.83087	0.00464214	0.0620387
Zfp788	609.195	1.40232	0.478892	2.92826	0.00340863	0.0667141		Serpine2	23451.4	-1.26417	0.417493	-3.02799	0.00246185	0.047081		Sfrp2	183.371	1.40078	0.514865	2.72068	0.0065148	0.0783472
Spc24	410.146	-1.26019	0.339933	-3.70717	0.000209586	0.0127576		Serpinb8	235.746	1.38082	0.426044	3.24102	0.00119104	0.0280668		Selenbp1	2382.85	1.57879	0.507202	3.11275	0.00185352	0.0317407
Alkbh8	1136.85	1.6111	0.378052	4.26158	2.02989e-05	0.00283161		Spn	313.291	1.57452	0.485916	3.24031	0.001194	0.0280668		Selenbp2	349.351	1.56062	0.56465	2.76387	0.00571208	0.0712625
Elob	7776.14	-0.761278	0.279322	-2.72545	0.00642143	0.0948271		Spock1	224.996	5.17497	1.04837	4.93621	7.96548e-07	8.54155e-05		Selplg	518.15	1.24841	0.406465	3.07138	0.00213075	0.0350872
Cuta	3352.51	-1.072	0.373987	-2.86641	0.00415152	0.0739172		Plk4	548.96	-1.62756	0.585922	-2.77779	0.00547308	0.0831344		Sema3e	246.885	3.56818	0.678166	5.26151	1.42879e-07	1.59874e-05
Luc7l3	3835.8	1.5349	0.550859	2.78638	0.00533005	0.0860599		Sult1a1	907.334	0.814195	0.289279	2.81456	0.00488437	0.0765874		Sema5a	14251.8	-1.71041	0.327679	-5.21979	1.79128e-07	1.94194e-05
Ift74	679.111	1.71588	0.593299	2.8921	0.00382677	0.0705842		Syk	2448.38	1.20842	0.38567	3.13331	0.00172848	0.0367634		Sema7a	11084.9	-1.24267	0.444406	-2.79626	0.00516983	0.0667153
Limd2	2638.28	-0.722733	0.264396	-2.73352	0.00626611	0.0940139		Sdc4	13600.5	0.941711	0.340256	2.76765	0.00564615	0.084875		Spi1	494.563	1.31902	0.333062	3.96028	7.48627e-05	0.002775
U2surp	3198.54	1.25855	0.396681	3.1727	0.00151027	0.0425575		Tagln2	10818.2	0.943172	0.337092	2.79797	0.00514254	0.0794536		St3gal3	3662.87	-1.00459	0.268327	-3.7439	0.000181187	0.00544923
Tmx3	4338.7	1.3088	0.419383	3.12077	0.00180382	0.0461313		Tbxas1	307.39	2.39236	0.542235	4.41204	1.02402e-05	0.00067574		St3gal4	14766.4	-1.46957	0.320172	-4.58995	4.43354e-06	0.000277327
Upf3b	1483.62	1.22205	0.434234	2.81427	0.00488884	0.081718		Inmt	74.6767	3.88926	1.25666	3.09492	0.00196864	0.0398483		St8sia1	327.775	0.964622	0.367986	2.62136	0.008758	0.0976464
Fam135a	1727.02	1.43325	0.385291	3.71991	0.00019929	0.0124935		Tgfbr1	10404.2	-1.85589	0.396794	-4.67721	2.90809e-06	0.000247119		Six4	78.1424	2.13517	0.740207	2.88456	0.00391964	0.055209
Ndufb10	4697	-0.856063	0.29484	-2.90349	0.00369033	0.0693643		Tgm1	93.7657	2.36291	0.571596	4.13387	3.56703e-05	0.00193072		Slc1a1	771.134	3.54648	0.764868	4.63672	3.53983e-06	0.000230217
Ndufs3	7654.16	-0.87368	0.246899	-3.53861	0.00040224	0.0193933		Tgm2	11439	1.16763	0.284078	4.11023	3.95265e-05	0.00210671		Slc2a3	1743.72	2.18663	0.810553	2.6977	0.00698195	0.082209
Gpr155	1067.43	0.936624	0.347433	2.69584	0.00702115	0.0994212		Tgtp1	594.023	2.43025	0.508692	4.77744	1.77539e-06	0.000163182		Slc34a2	167.904	4.29545	0.724607	5.92797	3.06695e-09	5.58092e-07
Caly	63.856	3.72989	1.37679	2.70911	0.00674637	0.0976604		Thbd	4803.11	1.35168	0.443171	3.05001	0.00228831	0.0445298		Slit2	980.643	2.28102	0.617501	3.69395	0.000220794	0.00642587
Mocos	1038.51	-1.1584	0.378872	-3.05749	0.00223197	0.0521793		Thbs4	7568.49	-1.5861	0.456633	-3.47346	0.000513788	0.0153602		Slpi	215.532	4.71957	1.20152	3.92799	8.56593e-05	0.00309249
Kansl1l	1289	1.40068	0.404433	3.46331	0.000533577	0.0234537		Tmod1	242.93	1.52071	0.554446	2.74276	0.00609257	0.0895981		Sncg	205.858	3.43317	0.857741	4.00257	6.26573e-05	0.00240676
Tyw5	416.664	1.26043	0.362278	3.47917	0.000502971	0.0226391		Clec3b	226.12	3.75252	1.02259	3.66961	0.000242917	0.00869898		Soat1	59895.6	-1.00357	0.34668	-2.89479	0.00379412	0.0539472
Ms4a6d	328.893	-1.63027	0.50068	-3.25612	0.00112945	0.0356336		Tnfaip3	1361.61	2.95615	0.831396	3.55565	0.000377045	0.0122608		Sox17	865.323	1.59277	0.411503	3.87061	0.000108563	0.00376108
Sync	86.0857	2.0008	0.629841	3.17668	0.00148973	0.0422607		Tnfrsf18	48.3504	2.54627	0.791793	3.21582	0.00130071	0.0301187		Sox6	407.519	3.14796	0.40069	7.85635	3.95495e-15	2.45685e-12
Tmem97	3847.05	-0.901568	0.322681	-2.79399	0.00520621	0.0850813		Pglyrp1	109.33	2.05032	0.764024	2.68359	0.00728374	0.0999304		Sox9	558.634	3.10868	0.428553	7.25391	4.04919e-13	1.4887e-10
Comtd1	1794.28	-1.12417	0.333397	-3.37187	0.000746602	0.0282554		Cd40lg	15.7848	3.29606	1.22046	2.70067	0.00691994	0.0969383		Sp100	2270.54	1.41855	0.478961	2.96172	0.00305926	0.0460423
Selenot	10599	1.00658	0.345465	2.91368	0.00357195	0.0681254		Tnnt1	197.467	1.44604	0.445005	3.2495	0.00115608	0.0276009		Serpina1a	116.135	1.92846	0.564749	3.41472	0.000638473	0.0145045
Zfp397	1800.56	1.66988	0.424037	3.93805	8.21468e-05	0.00699145		Top2a	4498.37	-1.27938	0.472634	-2.70692	0.00679112	0.095505		Serpina1c	98.1547	2.0441	0.68279	2.99375	0.00275574	0.042834
3300002I08Rik	891.224	1.38373	0.446173	3.10134	0.00192649	0.0480144		Traf1	253.136	1.97754	0.492643	4.01415	5.9661e-05	0.00282098		Serpina3g	1697.84	1.26365	0.371496	3.40152	0.000670118	0.0150526
Clic3	1197.88	-1.53686	0.464262	-3.31033	0.000931875	0.0318403		Trf	6356.67	2.91658	0.545878	5.34292	9.14618e-08	1.26745e-05		Serpine2	23451.4	-1.48192	0.417497	-3.54953	0.000385914	0.00991533
Zfp932	853.367	2.04826	0.485886	4.21552	2.49206e-05	0.00321095		Tulp1	162.072	1.79977	0.433967	4.14725	3.36496e-05	0.0018595		Spint1	691.831	2.74888	0.49175	5.59	2.27073e-08	3.21229e-06
2300002M23Rik	37.4949	2.78804	0.880047	3.16805	0.00153463	0.0427279		Cmpk2	767.412	0.823782	0.292688	2.81454	0.00488476	0.0765874		Sptbn2	402.559	1.66832	0.451907	3.69174	0.000222722	0.0064611
Bst2	14782.8	-0.871219	0.257042	-3.3894	0.000700456	0.0273087		Tyrobp	1199.48	2.94199	0.427637	6.87964	6.0004e-12	2.77172e-09		Spock1	224.996	3.67322	1.05005	3.49814	0.000468521	0.0115306
Lnpk	915.528	1.30492	0.357679	3.6483	0.000263977	0.0149019		Uox	199.864	4.60386	1.12839	4.08003	4.50297e-05	0.00226595		Sqle	18301.7	-1.31862	0.344558	-3.82699	0.000129718	0.00428208
Tmem52	339.56	-1.37982	0.454557	-3.03553	0.0024011	0.0549162		Vamp8	4452.65	0.910244	0.286604	3.17597	0.00149337	0.0332017		Stc2	1041.53	2.58986	0.377477	6.86097	6.83964e-12	2.0536e-09
Gm10499	157.358	-2.64656	0.734981	-3.60085	0.000317174	0.0167413		Vav1	344.468	2.6557	0.396904	6.69105	2.21575e-11	7.82682e-09		Aurkc	89.7357	-3.21941	1.03117	-3.12209	0.00179574	0.0310761
Rnaseh2a	5248.07	-0.727203	0.258752	-2.81043	0.00494751	0.0822748		Vcam1	2351.15	1.47305	0.503043	2.92828	0.00340841	0.0596141		Aurkb	921.713	-1.42579	0.43814	-3.25419	0.00113717	0.0227118
Tnfaip8l2	155.759	-1.58774	0.5049	-3.14465	0.00166286	0.0443402		Vdr	491.294	1.79164	0.418441	4.28169	1.85477e-05	0.00111009		Aurka	860.911	-1.67533	0.437529	-3.82907	0.000128628	0.00426747
1500009L16Rik	782.542	-1.67108	0.513574	-3.25383	0.00113859	0.0357218		Vill	544.564	2.02315	0.649531	3.11479	0.00184075	0.0382041		Sult1a1	907.334	0.784187	0.289135	2.71218	0.00668421	0.0799347
Tmem147	7657.08	-0.776984	0.253011	-3.07095	0.00213379	0.0510081		Vtn	344.819	2.74108	0.652187	4.20291	2.6351e-05	0.00150486		Syk	2448.38	1.06617	0.385667	2.76449	0.0057011	0.0712399
Polr2f	1638.14	-0.78263	0.289926	-2.69942	0.00694614	0.0990564		Vwf	2042.36	1.95056	0.416072	4.68804	2.7583e-06	0.000235501		Sdc4	13600.5	0.927988	0.340247	2.7274	0.00638365	0.0770788
1810064F22Rik	206.724	2.13189	0.600436	3.55057	0.000384401	0.0188067		Was	188.221	2.31156	0.386319	5.98356	2.18315e-09	4.32193e-07		Tacc3	2060.82	-1.34786	0.508397	-2.6512	0.00802053	0.0912467
1810065E05Rik	45.452	-3.08174	0.926692	-3.32553	0.000882512	0.0313598		Wnt10a	237.559	2.82678	0.895134	3.15794	0.00158887	0.0348641		Tbxas1	307.39	1.68784	0.543173	3.10737	0.00188759	0.0321104
Rasip1	2447.87	-0.764296	0.27458	-2.78351	0.00537747	0.0861572		Wnt11	318.842	2.17711	0.53349	4.08088	4.48658e-05	0.00226402		Tcl1	493.727	-2.99454	0.754248	-3.97024	7.18001e-05	0.00267801
Polr2i	1093.3	-0.838542	0.277145	-3.02564	0.00248107	0.0558833		Wnt2b	1378.6	1.90946	0.590525	3.2335	0.00122283	0.0285724		Tec	583.691	1.79213	0.335456	5.34236	9.17429e-08	1.08733e-05
2810025M15Rik	1356.16	-0.834988	0.288744	-2.89179	0.00383051	0.0705842		Xdh	3920.75	2.38096	0.655108	3.63445	0.000278576	0.00975562		Tecta	134.825	-1.14727	0.426114	-2.6924	0.007094	0.0830938
Tmem30a	10037.9	1.21784	0.396026	3.07516	0.00210391	0.0510081		Yes1	1970.14	-1.34221	0.458339	-2.92841	0.003407	0.0596141		Tekt1	215.663	4.58031	1.32115	3.46692	0.000526451	0.0125284
Rsc1a1	205.416	-2.52471	0.921215	-2.74063	0.00613209	0.0930788		Plagl1	2506.38	-1.50121	0.459883	-3.26433	0.00109722	0.0266754		Tgm1	93.7657	1.82226	0.573611	3.17683	0.00148896	0.0272597
Znf41-ps	378.618	3.60381	0.642803	5.6064	2.0658e-08	1.71081e-05		Zap70	116.631	1.73928	0.613336	2.83577	0.00457148	0.0732993		Tgtp1	594.023	1.62377	0.509311	3.18816	0.00143179	0.0265915
Nt5dc2	2644.83	-0.871749	0.307531	-2.83467	0.00458733	0.0787686		Zfp36	13699.5	1.94783	0.552278	3.5269	0.000420462	0.0133122		Thbs4	7568.49	-1.54478	0.456599	-3.38322	0.000716418	0.0159337
Zfp995	153.882	2.01052	0.662214	3.03606	0.00239693	0.0549162		Ikzf1	320.767	2.23222	0.547625	4.07618	4.57811e-05	0.00228462		Timeless	1118.47	-1.05983	0.305689	-3.46701	0.000526283	0.0125284
Ifi35	2083.27	-0.994699	0.31583	-3.14948	0.00163562	0.0439372		Ikzf3	106.167	3.35735	0.741853	4.52562	6.02175e-06	0.000437427		Tlr4	628.277	1.88959	0.467915	4.03831	5.38371e-05	0.00212692
Gcc2	1756.74	1.37595	0.398974	3.44871	0.000563264	0.0240472		Slc30a1	2107.1	-0.913418	0.301848	-3.02609	0.00247741	0.0472281		Tmod1	242.93	1.56808	0.554025	2.83034	0.0046498	0.062095
Calml3	40.5774	3.34738	1.21933	2.74525	0.00604643	0.0923598		Adamts5	1114	-1.58306	0.584409	-2.70881	0.00675245	0.0951097		Tnfaip6	295.679	1.85749	0.660482	2.81233	0.0049184	0.0645338
Stk26	873.483	1.98118	0.544048	3.64156	0.000270988	0.0151122		Car14	3078.53	-1.60389	0.390441	-4.10788	3.99306e-05	0.00211574		Tnfrsf9	2437.72	-1.60825	0.585778	-2.74549	0.0060421	0.0742065
Ddo	303.461	2.13331	0.610476	3.4945	0.000474946	0.0217843		Cd52	545.946	3.68014	0.658505	5.58862	2.28877e-08	3.68145e-06		Tnnt1	197.467	1.24602	0.44517	2.79897	0.00512661	0.0662524
Bbx	3607.43	0.910669	0.288223	3.1596	0.00157984	0.0434302		Dlg2	200.503	2.78639	0.73455	3.79333	0.000148641	0.00585945		Top2a	4498.37	-1.4004	0.472626	-2.96301	0.00304645	0.0459647
5730455P16Rik	1490.49	1.33211	0.375828	3.54447	0.000393398	0.0191359		Fyb	659.916	1.95855	0.401249	4.88115	1.05472e-06	0.000107006		Traf1	253.136	1.91373	0.492451	3.88613	0.000101853	0.00357732
Filip1	601.82	1.00509	0.367645	2.73387	0.00625944	0.0939975		Ggt5	3256.76	1.42308	0.483593	2.94272	0.00325338	0.0579964		Tnfsf10	604.621	1.23039	0.408201	3.01418	0.00257672	0.0406321
Ube2v2	1188.11	1.35706	0.48498	2.79818	0.0051392	0.0846639		Grem1	902.601	-3.47812	0.427167	-8.14229	3.87863e-16	3.20709e-13		Trf	6356.67	1.78563	0.54596	3.27063	0.00107309	0.0217699
Prdm16	156.956	1.58142	0.494968	3.195	0.00139832	0.0405879		Grem2	6073.44	-1.37382	0.399496	-3.43889	0.000584094	0.0170742		Trpc1	379.51	1.05497	0.332999	3.16808	0.00153448	0.0277547
Gulp1	1090.11	1.5051	0.460274	3.27001	0.00107543	0.0348358		Ly6h	127.276	1.52134	0.484496	3.14004	0.00168925	0.0361423		Tshr	152.299	3.80345	0.785191	4.84398	1.27266e-06	9.75617e-05
Nipal1	757.579	2.12104	0.680356	3.11755	0.00182364	0.0464972		Mgll	4016.02	0.910925	0.298162	3.05513	0.00224963	0.044099		Tuba3a	52.9152	-3.13874	1.18128	-2.65706	0.00788254	0.0901166
Cgn	2049.81	1.14363	0.307905	3.71423	0.000203819	0.0125557		Oas1g	54.3519	3.49008	0.883474	3.95041	7.80172e-05	0.00348754		Tuft1	1091.32	1.26744	0.307127	4.12677	3.67902e-05	0.00157824
Spag9	8718.36	0.841932	0.272671	3.08773	0.00201694	0.0496266		Oasl2	2421.8	1.73087	0.427576	4.04811	5.16334e-05	0.00250047		Tulp1	162.072	1.34988	0.435193	3.1018	0.00192348	0.0325978
Ttll7	513.078	1.49082	0.395996	3.76474	0.000166722	0.0110791		Tenm4	30994.9	-0.981057	0.352587	-2.78246	0.00539489	0.0823041		Txk	241.659	-1.12677	0.360681	-3.12402	0.00178399	0.0309024
Cdkn2aip	903.583	1.1058	0.397937	2.77883	0.00545544	0.0868701		Tnfsf13b	177.702	2.32062	0.518356	4.47688	7.57426e-06	0.000528877		Tyrobp	1199.48	1.26032	0.42862	2.94042	0.00327765	0.0486383
Pgm2l1	821.699	1.67655	0.408623	4.10292	4.07972e-05	0.00465281		Ceacam10	38.8504	-2.38974	0.860845	-2.77604	0.00550258	0.0833717		Uox	199.864	6.95513	1.12422	6.18661	6.14707e-10	1.27287e-07
Phf6	2143.27	1.22733	0.375683	3.26693	0.0010872	0.0348874		Fgd2	334.73	1.64978	0.41416	3.98343	6.79273e-05	0.00315389		Upk1b	400.672	2.10523	0.387866	5.42771	5.70814e-08	7.09187e-06
Zfp597	872.66	1.05867	0.37717	2.80688	0.00500246	0.083025		Hsf4	127.867	1.86863	0.535186	3.49155	0.000480229	0.0145891		Vav1	344.468	1.16623	0.40003	2.91535	0.00355289	0.0516172
Cdkl1	616.573	2.38137	0.533396	4.46454	8.02421e-06	0.00149143		Map3k2	2534.62	-1.03972	0.349708	-2.97311	0.00294799	0.0539167		Vdr	491.294	2.43207	0.417356	5.82734	5.63193e-09	9.57162e-07
Uvssa	795.227	2.07081	0.441256	4.69299	2.69241e-06	0.000743541		Mapk13	456.667	1.16887	0.367714	3.17875	0.00147911	0.0330188		Vipr1	86.8712	1.76107	0.571583	3.08104	0.00206276	0.0342494
Nipbl	4509.38	1.41104	0.487102	2.8968	0.00376989	0.069986		Plod2	16479.4	-1.31002	0.343139	-3.81776	0.000134669	0.00538178		Was	188.221	1.32466	0.389717	3.39904	0.000676237	0.0151711
Zfp935	402.642	2.09783	0.621477	3.37555	0.000736683	0.0280056		Homer1	1689.8	-1.09129	0.402837	-2.70901	0.00674837	0.0951097		Wnt11	318.842	3.46859	0.530959	6.53269	6.45967e-11	1.68654e-08
Grap	700.261	-0.892031	0.285794	-3.12124	0.00180093	0.0461274		Pclo	463.114	-1.05489	0.33877	-3.11389	0.00184638	0.0382769		Wnt2b	1378.6	2.91263	0.590114	4.93571	7.98608e-07	6.8837e-05
Kazn	2021.87	0.850796	0.300583	2.83048	0.00464778	0.0794284		B3galt1	52.1823	-1.95352	0.708846	-2.75591	0.00585286	0.0871986		Wnt7b	298.876	4.1495	0.952657	4.35572	1.32632e-05	0.000694676
Arhgap42	4682.09	0.993357	0.260684	3.81057	0.000138644	0.00987416		B3galt2	75.7965	-2.84574	0.69506	-4.09424	4.23548e-05	0.00216767		Wt1	7582.18	1.7683	0.311412	5.67833	1.3602e-08	2.09436e-06
Lrrcc1	750.411	1.93189	0.546813	3.533	0.000410871	0.0195906		B3galnt1	2883.81	-1.19017	0.432415	-2.75239	0.00591625	0.0877935		Zap70	116.631	1.91638	0.612057	3.13105	0.00174185	0.0303183
Klhdc3	6502.43	-0.824988	0.305519	-2.70028	0.00692804	0.0990564		Clec4a2	269.207	2.70357	0.601571	4.49418	6.98382e-06	0.000497286		Zfp36	13699.5	1.71719	0.552281	3.10927	0.00187552	0.0319879
Anxa9	427.835	1.09631	0.325867	3.36429	0.000767398	0.0287842		Sh2d1b1	128.365	6.04026	1.14665	5.26775	1.38109e-07	1.80292e-05		Zfp40	302.548	1.7991	0.623387	2.88601	0.00390157	0.0550809
Lrrc34	102.692	4.55234	0.895611	5.08294	3.71632e-07	0.000179222		Vat1	13344.7	1.07514	0.31354	3.42903	0.000605741	0.0175081		Zfp41	1745.62	-1.04268	0.307391	-3.39203	0.000693766	0.0155065
Cfap52	154.608	4.937	1.43774	3.43385	0.000595068	0.0250477		Omd	504.471	-2.64381	0.772294	-3.42332	0.000618618	0.0176336		Ikzf1	320.767	1.74553	0.548157	3.18435	0.00145078	0.0267785
Tmem106b	7577.54	1.19714	0.276006	4.33736	1.44204e-05	0.00223305		Aoah	119.269	2.32419	0.677344	3.43133	0.000600631	0.0174241		Ikzf2	367.24	1.53646	0.504416	3.04602	0.00231891	0.0373004
Zfp654	1080.06	1.87953	0.474063	3.96472	7.34815e-05	0.00645987		Irf5	845.998	2.07742	0.361294	5.74994	8.92756e-09	1.54644e-06		Ikzf3	106.167	2.68216	0.743627	3.60686	0.00030992	0.0083832
Igsf5	89.1446	2.67899	0.799736	3.34984	0.000808568	0.0296692		Podxl	11578.1	0.959822	0.334737	2.86739	0.00413867	0.0685298		Slc30a3	241.008	-3.07608	0.804808	-3.82213	0.000132305	0.00435734
Rap2c	2601.62	1.13697	0.381752	2.97829	0.00289865	0.0610054		Pla2g7	1130.39	1.69323	0.371293	4.56036	5.10656e-06	0.000381721		Zp1	1091.29	-2.98396	0.683106	-4.36822	1.25262e-05	0.000664395
2010300C02Rik	615.663	2.81846	0.459717	6.13086	8.74026e-10	1.84409e-06		Pdk4	1109.07	-1.27625	0.464	-2.75054	0.00594976	0.088218		Zp2	3197.93	-3.05003	0.779618	-3.91221	9.14554e-05	0.00326251
2610008E11Rik	1543.4	1.61692	0.539729	2.9958	0.00273727	0.0587817		Plekhb1	812.824	2.57541	0.327201	7.87103	3.51738e-15	2.64024e-12		Zp3	2022.15	-3.02825	0.829602	-3.65025	0.000261986	0.00731733
Pygo1	851.694	1.24469	0.338419	3.67796	0.000235109	0.0137792		Phlda3	868.587	1.03724	0.31147	3.33016	0.000867974	0.0223429		Agr2	57.3347	2.67523	0.664006	4.02893	5.6032e-05	0.00220397
Cyth4	1320.05	-1.284	0.315975	-4.06361	4.832e-05	0.00515693		Sytl4	4516.24	-1.30198	0.480831	-2.70776	0.00677385	0.0953367		Bves	298.795	1.69292	0.415976	4.06976	4.70625e-05	0.00191817
Ptar1	2073.92	1.63311	0.50382	3.24145	0.00118922	0.0362512		Sh2d2a	46.6987	3.01031	0.716649	4.20054	2.66279e-05	0.00151325		Car14	3078.53	-2.45574	0.390884	-6.28254	3.33082e-10	7.14343e-08
2210409E12Rik	31.9393	-5.26622	1.60227	-3.28672	0.00101363	0.0338123		Tjp3	138.028	2.00314	0.683922	2.9289	0.00340161	0.0596138		Cd52	545.946	1.98382	0.659875	3.00635	0.00264403	0.0413834
Faim2	135.672	3.13682	0.814477	3.85133	0.000117476	0.00885919		Akr1c13	788.643	1.79614	0.437681	4.10377	4.06466e-05	0.00212669		Cdc6	397.243	-1.14828	0.393946	-2.91482	0.0035589	0.0516512
Wdr44	515.614	1.19543	0.438272	2.7276	0.00637965	0.0943752		Skp2	810.539	-1.09599	0.406859	-2.69379	0.00706438	0.0981225		Dlg2	200.503	3.92051	0.732069	5.35539	8.53742e-08	1.01855e-05
Kcnmb2	134.428	3.08682	0.616154	5.00982	5.44801e-07	0.000224285		Vkorc1	3102.69	0.97322	0.315873	3.08104	0.00206276	0.0412895		Fyb	659.916	1.49845	0.401581	3.73139	0.000190426	0.00568911
Rps6kb1	2301.07	1.56024	0.417067	3.74099	0.000183296	0.0118086		Efhd2	4008.32	0.822189	0.272149	3.02109	0.00251864	0.0477614		Gpc6	1416.7	-0.922969	0.337919	-2.73133	0.00630791	0.0764203
Aldh1b1	2516.13	-1.0461	0.366771	-2.85219	0.00434185	0.0757088		Trpm2	124.299	2.0103	0.577831	3.47905	0.000503196	0.0151337		Grem1	902.601	-2.31928	0.423028	-5.48256	4.19207e-08	5.4331e-06
Bclaf1	6908.88	1.31095	0.421727	3.10853	0.00188018	0.0474594		Bcar3	3435.81	-1.05633	0.287879	-3.66935	0.000243164	0.00869898		Nt5e	783.363	1.90501	0.688343	2.76753	0.0056482	0.0708812
Lin9	438.379	1.08049	0.399002	2.70798	0.00676948	0.0977453		Hspb7	477.151	1.83439	0.56482	3.24775	0.00116322	0.0276009		Oasl2	2421.8	1.37305	0.427634	3.2108	0.00132365	0.0251536
2700054A10Rik	141.447	-1.33771	0.436939	-3.06155	0.00220198	0.0516929		Tnfrsf19	2233.8	1.5629	0.363995	4.29375	1.7568e-05	0.00105849		Tenm4	30994.9	-1.01824	0.352582	-2.88796	0.00387752	0.0548732
Zfp518a	685.337	2.22514	0.610969	3.64198	0.000270547	0.0151122		Mapk12	342.616	1.66789	0.483837	3.44722	0.000566384	0.0166995		Nlrp5	1635.44	-2.92599	0.792481	-3.6922	0.000222326	0.00646
Zcchc12	72.6136	1.881	0.59049	3.18549	0.00144509	0.041412		Pmm1	2193.18	1.2103	0.373144	3.24353	0.00118057	0.0279106		Tnfsf13b	177.702	2.01743	0.518807	3.88859	0.000100826	0.00356155
2810459M11Rik	162.601	1.80978	0.499889	3.62036	0.00029419	0.0159852		Pde7b	2118.61	-1.29961	0.471894	-2.75402	0.00588679	0.0874282		Aldh1a7	389.317	-1.43862	0.382767	-3.75848	0.000170946	0.00522852
Fam76b	1191.68	1.49617	0.544224	2.74918	0.00597443	0.0919456		Rnf17	94.5733	-2.26037	0.679521	-3.32641	0.000879726	0.0225438		Ceacam10	38.8504	-3.0991	0.87861	-3.52727	0.000419862	0.0105492
Crtac1	111.626	-2.59239	0.891108	-2.90917	0.00362385	0.0687912		Adamts8	72.12	3.33225	0.982093	3.39301	0.000691283	0.0190696		Esrrb	113.154	-2.83008	0.661766	-4.27655	1.89808e-05	0.000919814
Mblac2	1006.88	1.1311	0.369926	3.05763	0.00223096	0.0521793		Ebi3	86.9688	2.30676	0.524386	4.39897	1.08764e-05	0.000712505		Fgd2	334.73	1.10079	0.415009	2.65244	0.00799122	0.0910574
Bbof1	155.873	1.89281	0.698675	2.70914	0.00674573	0.0976604		Tmprss2	109.265	4.08183	0.926121	4.40745	1.04595e-05	0.000687692		Ifi202b	3160	1.74953	0.357372	4.89554	9.8035e-07	7.91974e-05
Ppp2r2b	738.465	3.47961	0.448707	7.75474	8.85228e-15	1.49418e-10		Postn	2166.84	2.10666	0.72774	2.89479	0.00379411	0.0649106		Slc27a2	216.722	2.95932	0.716847	4.12824	3.65544e-05	0.00157543
Appl1	3707.94	1.00976	0.358605	2.81581	0.00486541	0.0814715		Crim1	6210.91	-2.2251	0.359376	-6.19155	5.95751e-10	1.3322e-07		Vnn3	136.803	-1.46021	0.558306	-2.61542	0.00891169	0.0990393
Cldn34c1	249.997	1.26334	0.435661	2.89983	0.00373365	0.0695588		Rgs1	223.793	4.69575	1.02244	4.5927	4.37553e-06	0.000339764		Pclo	463.114	-0.887196	0.337787	-2.62649	0.00862701	0.0967117
Tmed5	2009.62	1.61996	0.495474	3.26951	0.00107733	0.0348358		Il17rb	347.099	1.43509	0.513662	2.79384	0.00520861	0.0801308		B3galnt1	2883.81	-1.18065	0.432348	-2.7308	0.00631813	0.0764413
Clec4a3	490.466	-2.8339	0.709463	-3.99443	6.48511e-05	0.00593565		C1s1	11156.1	1.71226	0.371525	4.60873	4.05138e-06	0.000321522		Chst4	39.3097	2.59021	0.981888	2.63799	0.00833993	0.094315
Zfp983	1280.29	0.898709	0.296266	3.03345	0.00241771	0.055035		C1ra	5467.58	1.26576	0.336767	3.75855	0.000170899	0.0065645		Racgap1	2120.95	-1.40279	0.395185	-3.54971	0.000385662	0.00991533
Zfp942	482.054	2.49428	0.65087	3.83222	0.000126992	0.00923922		St6galnac6	4142.11	1.15464	0.428223	2.69634	0.00701062	0.0975261		Aoah	119.269	1.85946	0.678417	2.74088	0.00612754	0.0747883
Ccdc18	73.0922	2.66656	0.812984	3.27996	0.00103821	0.0342077		Rundc3a	384.31	1.41344	0.460733	3.0678	0.00215639	0.0427364		Irf5	845.998	1.97198	0.361254	5.4587	4.79636e-08	6.12811e-06
Zfp763	468.506	1.48504	0.416284	3.56738	0.000360573	0.0179819		Adgre4	121.23	2.55214	0.762374	3.34762	0.000815085	0.0214675		Podxl	11578.1	2.00345	0.33464	5.98688	2.13911e-09	4.01417e-07
Marveld3	99.0479	1.6748	0.580034	2.88742	0.00388413	0.0706895		Echdc1	1819.82	-0.930614	0.309557	-3.00628	0.00264466	0.0494743		Pla2g7	1130.39	1.00491	0.371678	2.70371	0.00685694	0.0813217
Zfp433	111.85	3.79746	0.775174	4.89885	9.63999e-07	0.000332068		Ifi27	7638.66	1.18203	0.394299	2.9978	0.00271937	0.050474		Plekhb1	812.824	2.71239	0.326915	8.29693	1.0684e-16	8.74874e-14
Rbm20	411.944	2.8466	0.607035	4.68935	2.74072e-06	0.000743541		E2f7	343.108	-1.18503	0.425717	-2.78362	0.00537558	0.0822081		Plaat1	44.1653	2.24003	0.783814	2.85786	0.00426515	0.0587719
Sh3bgrl3	3863.94	-1.09839	0.388832	-2.82484	0.00473035	0.0802312		Lair1	164.921	1.73348	0.417825	4.14881	3.34208e-05	0.00185826		Gyg	4746.24	-0.85515	0.321137	-2.66288	0.00774752	0.08922
D3Ertd751e	574.504	2.20434	0.470331	4.68679	2.77523e-06	0.000743541		Pdlim3	1767.64	2.62259	0.852192	3.07747	0.00208768	0.0416035		Sh2d2a	46.6987	2.09261	0.72304	2.89418	0.00380155	0.0540102
Dnm1l	5058.23	1.06324	0.388404	2.73747	0.00619146	0.0936279		Folh1	42.243	3.20507	1.17794	2.72091	0.00651034	0.0933045		Tjp3	138.028	2.5516	0.681873	3.74205	0.000182529	0.00548043
Nfam1	323.491	-1.54621	0.410369	-3.76786	0.000164653	0.0110253		Cldn7	257.344	3.11977	0.495565	6.29538	3.06641e-10	7.36551e-08		Tcl1b3	37.449	-3.50059	1.22053	-2.8681	0.00412942	0.0575341
Vsir	1339.64	-0.961102	0.35193	-2.73095	0.00631527	0.0941368		Tlr5	175.419	2.34447	0.779931	3.00599	0.00264716	0.0494743		Tcl1b1	147.749	-2.81244	1.02287	-2.74955	0.00596764	0.0734839
Sash3	225.667	-1.1811	0.380633	-3.10299	0.00191573	0.0479047		Map3k14	961.605	0.920818	0.282702	3.2572	0.00112517	0.0272079		Akr1c13	788.643	2.01231	0.437385	4.60077	4.2094e-06	0.000267016
Zfp946	414.12	1.94209	0.561085	3.4613	0.000537564	0.0234798		Rab25	200.873	2.40987	0.538187	4.47776	7.54293e-06	0.000528739		Npas3	50.5964	1.74803	0.610116	2.86508	0.00416905	0.0579518
Rbm26	2419.27	1.46865	0.48984	2.99822	0.00271566	0.0584663		Slc5a3	1336.07	-1.76429	0.375337	-4.70055	2.59465e-06	0.000227962		Slco1a4	477.599	2.29371	0.561485	4.08508	4.40617e-05	0.00183319
Hopx	232.937	1.07945	0.394376	2.73712	0.00619804	0.0936279		Rcan2	982.775	1.67655	0.356742	4.6996	2.60673e-06	0.000227962		Hspb7	477.151	1.77342	0.564727	3.14031	0.00168767	0.0296875
Lrguk	164.331	2.81021	0.795967	3.53055	0.00041469	0.0196616		Irf7	831.541	1.57602	0.464175	3.39531	0.00068552	0.0189994		Tnfrsf19	2233.8	2.4225	0.363632	6.66195	2.70209e-11	7.60596e-09
Ap5m1	1598.67	1.02089	0.346033	2.95027	0.00317494	0.0641794		Egfl6	1213.13	1.42333	0.381236	3.73346	0.000188866	0.00708837		Mapk12	342.616	1.33601	0.484152	2.75949	0.00578917	0.0718759
Tc2n	126.5	3.07855	0.758897	4.05661	4.97906e-05	0.00522299		2022-09-01	566.031	1.55716	0.420365	3.7043	0.000211975	0.00776901		Ninj2	85.769	-2.64631	0.996041	-2.65682	0.00788805	0.0901166
Zfp943	509.156	2.25331	0.605299	3.72263	0.000197157	0.0124637		Fmn2	80.6793	-2.74877	0.615349	-4.467	7.93231e-06	0.00054129		Gtse1	576.484	-1.35292	0.404645	-3.34347	0.000827368	0.017723
Lrrc74b	253.713	2.89306	0.941293	3.07349	0.00211571	0.0510081		Hpgds	284.319	2.0944	0.625583	3.34791	0.000814244	0.0214675		Cttnbp2	451.829	1.97422	0.48253	4.0914	4.2878e-05	0.00179222
Trim14	794.264	-1.31549	0.328449	-4.00517	6.19734e-05	0.00579959		Apbb1ip	457.312	2.16643	0.340584	6.36093	2.00538e-10	5.16099e-08		Slc22a4	47.0392	2.11882	0.782773	2.70681	0.00679326	0.080751
Pcf11	1704.9	1.45273	0.452985	3.20701	0.00134124	0.0393719		Tbc1d8	4659.61	-1.0078	0.268519	-3.7532	0.000174595	0.00669218		Adamts8	72.12	3.69292	0.980232	3.7674	0.00016496	0.00511489
Armc4	106.611	4.86781	1.43511	3.39195	0.000693976	0.027241		Plxnc1	9898.39	-2.05741	0.358272	-5.74259	9.32372e-09	1.59968e-06		Slamf6	47.099	2.86514	0.972581	2.94591	0.00322004	0.0479414
Rab11fip2	1524.52	1.66048	0.461468	3.59825	0.000320365	0.0167413		Cxcl13	217.234	4.29592	1.15413	3.72222	0.000197479	0.0073656		Spag6l	176.832	4.67648	1.15503	4.04879	5.14838e-05	0.00206107
Kif27	158.343	2.66229	0.974788	2.73115	0.00631138	0.0941368		Cpxm2	3125.74	4.34185	0.731674	5.93413	2.95404e-09	5.72227e-07		Tmprss2	109.265	4.03746	0.925856	4.36078	1.29599e-05	0.00068267
Ccdc173	116.099	2.37149	0.557862	4.25103	2.12792e-05	0.00289655		Stard10	1562.58	0.905287	0.275307	3.28828	0.00100801	0.0248758		Mrps7	5565.49	-0.772254	0.269675	-2.86364	0.00418798	0.0581251
Ccdc146	140.865	3.68141	1.14538	3.21414	0.00130835	0.0388113		Ammecr1	2176.82	-1.21227	0.44928	-2.69824	0.00697071	0.0972714		Postn	2166.84	2.69176	0.727612	3.69945	0.000216068	0.00630869
Asxl2	3004.68	0.910157	0.279338	3.25826	0.00112096	0.0354321		Astn2	347.397	2.91329	0.71575	4.07026	4.69597e-05	0.00229886		Fbxw14	720.627	-2.67021	0.947666	-2.81767	0.00483731	0.0637951
Arl5a	4678.04	1.01903	0.308167	3.30676	0.000943809	0.0321181		Fxyd1	2985.13	1.26839	0.471147	2.69212	0.00709986	0.0983877		Crim1	6210.91	-1.22963	0.359027	-3.42489	0.00061504	0.0140608
Zfp820	158.849	2.78742	0.776999	3.58741	0.000333974	0.0170823		Plek	720.976	1.79784	0.510859	3.51924	0.00043278	0.0135122		Rgs1	223.793	4.15723	1.02287	4.06429	4.81791e-05	0.00195925
Oplah	12190.2	-1.33001	0.48444	-2.74545	0.00604286	0.0923598		Cited4	13094.8	2.24766	0.772949	2.90791	0.00363858	0.0628466		Dkk3	4853.81	1.03538	0.30166	3.43228	0.000598522	0.0137706
Cfap161	179.573	2.38752	0.751192	3.17832	0.00148134	0.0421644		Espn	1959.22	1.01934	0.325928	3.12751	0.00176292	0.0371451		Sh3bgr	1067.65	1.60215	0.479965	3.33806	0.000843669	0.0179866
Sgf29	1016.28	-0.952603	0.270722	-3.51875	0.000433583	0.0202727		Tmeff2	150.985	-1.23928	0.455996	-2.71775	0.00657282	0.0937937		Il17rb	347.099	2.27814	0.512022	4.44931	8.61461e-06	0.000480471
Capsl	227.876	3.41709	0.921911	3.70653	0.000210119	0.0127576		Diaph3	553.259	-1.33062	0.488182	-2.72566	0.00641733	0.0927027		C1s1	11156.1	0.975739	0.371567	2.62601	0.0086393	0.0967891
Lin37	1247.73	-1.01148	0.28363	-3.56618	0.000362217	0.0179819		Dpt	879.296	3.08028	0.953214	3.23147	0.00123156	0.028702		Grb14	8735.93	-1.05946	0.385736	-2.74658	0.00602197	0.0740518
Cldn22	82.6027	5.25315	0.860357	6.10578	1.023e-09	1.91859e-06		Rrad	554.11	1.11589	0.347621	3.21007	0.00132701	0.0304398		Ramp1	645.929	1.76579	0.656057	2.69151	0.00711287	0.0832608
Mpp7	493.762	1.38993	0.47886	2.90258	0.00370107	0.0694116		Foxo1	13952.6	-1.14099	0.345515	-3.30228	0.000959012	0.0240621		Ccdc39	141.759	3.02436	0.905898	3.33852	0.000842256	0.0179838
Dcaf17	1556.85	0.783123	0.278984	2.80706	0.00499963	0.083025		Pkp3	126.48	2.33926	0.693853	3.3714	0.000747859	0.0202501		Knstrn	1286.39	-1.41224	0.518011	-2.72627	0.00640547	0.0772904
Klhl24	6174.82	1.10355	0.361295	3.05444	0.0022548	0.0525675		Fads2	27073.7	-1.11742	0.327572	-3.41122	0.00064672	0.0181758		Cdca8	1052.15	-1.52729	0.472971	-3.22914	0.00124163	0.0241293
Zdhhc20	4763.85	1.18298	0.42884	2.75855	0.00580586	0.0905704		Gabarap	19310.8	0.875168	0.305969	2.86032	0.00423214	0.0693414		D6Ertd474e	79.6973	-2.60244	0.844058	-3.08324	0.00204758	0.0340916
Ccdc162	347.149	3.53435	1.00232	3.52619	0.000421587	0.0198216		Raet1d	116.719	-2.5756	0.824794	-3.12272	0.00179189	0.037536		D6Ertd527e	268.901	-2.47275	0.869495	-2.84389	0.00445668	0.0604658
Jakmip1	119.359	2.15847	0.688894	3.13325	0.00172885	0.0451721		Pfdn5	11074.5	1.01366	0.371999	2.72489	0.00643233	0.0927027		Cpsf4l	374.383	-2.89438	0.691279	-4.187	2.82668e-05	0.00128918
Gpr165	104.288	3.76276	1.14418	3.28859	0.00100689	0.0336999		Clec4n	223.501	2.45509	0.567987	4.32245	1.54309e-05	0.000952014		E2f7	343.108	-1.72836	0.427286	-4.04497	5.23305e-05	0.00208109
Agbl3	428.365	0.911859	0.314875	2.89594	0.00378023	0.069986		Clec7a	444.921	2.09995	0.611769	3.43259	0.000597848	0.0173714		Lair1	164.921	1.60202	0.417748	3.83489	0.000125619	0.00419079
Ercc6l2	1775.95	1.20742	0.353985	3.41093	0.000647414	0.0262055		Gpr132	65.5261	3.17565	0.620768	5.11568	3.12616e-07	3.70512e-05		Folh1	42.243	5.00052	1.16528	4.29127	1.77653e-05	0.000876826
Atp6v0e2	19069.2	-1.1324	0.420529	-2.69279	0.00708559	0.0999146		Clcf1	913.776	1.50412	0.509013	2.95496	0.00312705	0.0562775		Chst3	440.694	-1.15807	0.407899	-2.83911	0.00452396	0.0610379
Gstk1	1131.17	-0.841244	0.303235	-2.77423	0.00553322	0.0874488		Lat2	255.72	2.35278	0.65256	3.60546	0.000311596	0.0106114		Usp2	864.417	1.31539	0.490119	2.68381	0.00727874	0.0848166
Cep112	344.789	1.43033	0.480068	2.97943	0.00288781	0.0609293		Pf4	233.278	1.73694	0.508983	3.41256	0.000643548	0.0181149		Ybx2	352.264	-2.53658	0.791956	-3.20293	0.00136035	0.0256593
Lhpp	2026.4	-0.792218	0.269398	-2.94069	0.00327478	0.065327		Tacstd2	137.319	2.36876	0.742962	3.18826	0.00143132	0.0323123		Cldn7	257.344	4.99797	0.490284	10.194	2.10846e-24	7.59679e-21
Plet1	3259.73	2.18357	0.629783	3.46718	0.000525959	0.0231793		Stap1	58.5277	3.76228	1.06233	3.54155	0.000397791	0.012774		Porcn	1545.61	1.99026	0.751382	2.6488	0.00807787	0.0917546
Prss8	454.977	1.02882	0.381129	2.69941	0.00694627	0.0990564		Slc15a2	1150.7	2.85566	0.345292	8.27029	1.33638e-16	1.33749e-13		Tuba8	60.3323	-1.78796	0.641959	-2.78517	0.00535001	0.0684161
Msi2	12754.9	1.24295	0.35377	3.51344	0.000442337	0.0205681		Fhl5	47.7675	-3.49326	0.936331	-3.73079	0.00019088	0.00714907		Rab25	200.873	4.30884	0.531757	8.10302	5.36093e-16	3.84035e-13
5330411J11Rik	71.0234	3.13198	0.675918	4.63367	3.59239e-06	0.000878783		Fmnl1	744.711	1.92468	0.408593	4.7105	2.4711e-06	0.000219295		Pkd2l2	448.203	-2.44075	0.861778	-2.83222	0.00462257	0.061893
Spopl	937.654	1.51015	0.35909	4.20548	2.60528e-05	0.0033314		Cd200r1	42.4768	3.45875	0.799375	4.32682	1.51277e-05	0.000936515		Rcan2	982.775	1.9363	0.356413	5.43273	5.54973e-08	6.9915e-06
Cep83	879.942	1.48817	0.523612	2.84211	0.00448158	0.0775047		Il17re	273.356	2.47596	0.532845	4.64668	3.37319e-06	0.000276218		Ngef	401.117	1.31013	0.452248	2.89692	0.00376847	0.0538134
Zfp934	74.7743	1.67618	0.586958	2.8557	0.0042942	0.075293		Sorcs1	183.57	-1.77084	0.506388	-3.497	0.000470531	0.0143428		Nell2	277.826	2.2397	0.838246	2.67189	0.00754265	0.087327
Crebrf	2487.24	1.32313	0.437898	3.02156	0.00251479	0.0562958		Cldn10	429	2.14787	0.634954	3.38272	0.000717719	0.0195893		Irf6	769.242	1.74889	0.478563	3.65445	0.000257735	0.00723223
9430083A17Rik	218.447	2.29405	0.660874	3.47124	0.00051806	0.0229731		Zbp1	141.501	4.18811	0.633875	6.60716	3.91768e-11	1.2603e-08		Spag5	945.203	-1.29464	0.435139	-2.97524	0.00292761	0.0448097
Jrkl	332.98	2.16481	0.473006	4.57671	4.72339e-06	0.00109214		Rab37	36.4627	2.39206	0.873395	2.73881	0.00616623	0.0903861		Egfl6	1213.13	2.96015	0.380053	7.78879	6.76548e-15	3.93162e-12
Usp45	1337.16	1.15891	0.401958	2.88315	0.00393721	0.0713814		Nectin1	2575.91	-0.844398	0.311191	-2.71344	0.00665889	0.0944566		Ctnnal1	2700.73	0.934301	0.305152	3.06176	0.00220042	0.0359389
Adgrf1	64.4772	3.13232	0.717906	4.36313	1.28212e-05	0.00212166		Nap1l5	5923.59	-2.06169	0.580726	-3.5502	0.000384938	0.0124949		Slc4a4	638.853	1.86846	0.45277	4.12673	3.6795e-05	0.00157824
Snapc3	1453.46	1.57749	0.501159	3.14768	0.00164574	0.0440928		Adamdec1	93.7102	3.46436	0.982639	3.52557	0.000422576	0.0133556		Fmn2	80.6793	-1.98534	0.598696	-3.31611	0.000912786	0.0192397
C330007P06Rik	2427.9	1.09081	0.274746	3.97024	7.18012e-05	0.00637859		Fam13a	5668.75	-1.76331	0.385416	-4.57507	4.76056e-06	0.000363396		Cldn8	59.2766	3.42368	1.10934	3.08622	0.00202718	0.0338772
Zfp955a	689.639	1.46934	0.525666	2.7952	0.00518674	0.0850512		Nek6	2715.56	-0.891744	0.282453	-3.15715	0.00159322	0.034917		Hpgds	284.319	3.22864	0.623473	5.17848	2.23701e-07	2.31607e-05
Esco1	917.117	1.5114	0.492179	3.07083	0.00213465	0.0510081		Ms4a4b	41.205	2.73335	0.841758	3.2472	0.00116547	0.0276009		Apbb1ip	457.312	1.28714	0.341962	3.76399	0.000167221	0.00514954
Hook1	888.599	1.78444	0.5288	3.37451	0.000739461	0.028048		Il21r	159.249	3.28115	0.536629	6.11437	9.69395e-10	2.05455e-07		Tbc1d8	4659.61	-1.31852	0.268585	-4.90913	9.14822e-07	7.66535e-05
Lpar4	113.668	2.50487	0.824224	3.03907	0.00237313	0.0545722		Fignl1	441.762	-1.52866	0.568025	-2.69118	0.00711995	0.0985902		Adgrg3	239.067	1.39554	0.49543	2.81683	0.00484997	0.0639153
Zfp712	96.6746	2.34676	0.610487	3.84408	0.000121004	0.00895803		Cd274	456.354	2.19294	0.542419	4.04288	5.27979e-05	0.00253641		Plxnc1	9898.39	-1.54051	0.358144	-4.30137	1.69749e-05	0.000844758
Ccdc88b	236.814	-1.33072	0.466005	-2.85559	0.0042957	0.075293		Gmfg	267.696	2.05053	0.648368	3.16261	0.00156363	0.0343941		Cadm1	1240.41	1.94115	0.550118	3.5286	0.000417759	0.0105111
Ndufv3	4546.1	-0.792594	0.288331	-2.74891	0.00597944	0.0919456		Nrgn	252.371	1.05823	0.352081	3.00565	0.00265016	0.0494743		Gbp3	783.476	1.4166	0.497832	2.84554	0.00443359	0.0603712
B230219D22Rik	6178.5	1.17828	0.360356	3.26978	0.00107632	0.0348358		Perp	1140.41	-1.51764	0.529048	-2.86862	0.00412265	0.0684512		Pdzrn3	1265.74	0.776128	0.28951	2.68083	0.00734402	0.0853565
Acap2	4667.76	0.841985	0.302206	2.78613	0.00533417	0.0860599		Parvg	408.051	2.9872	0.464397	6.43243	1.25581e-10	3.64893e-08		Cpxm2	3125.74	3.62747	0.731739	4.95733	7.14695e-07	6.2806e-05
Filip1l	1900.39	1.17862	0.37828	3.11573	0.00183493	0.0467145		Sv2b	278.468	2.5186	0.55692	4.52238	6.11481e-06	0.000442403		Fmo2	867.057	1.76794	0.498394	3.54727	0.000389238	0.00996041
Zc3h6	564.376	1.51984	0.367835	4.13185	3.59862e-05	0.00425787		Sp5	58.9983	2.24738	0.727135	3.09073	0.00199665	0.0402796		Msln	767.119	1.42897	0.477112	2.99503	0.00274417	0.042765
Rictor	2098.27	1.17558	0.353721	3.32348	0.000889026	0.0314596		Ireb2	5645.72	-1.12388	0.39287	-2.8607	0.0042271	0.0693414		Btg4	230.175	-3.31381	1.0188	-3.25267	0.00114326	0.022783
Avl9	3682.37	1.07507	0.339461	3.167	0.0015402	0.0427279		Lpar3	85.7469	3.07318	1.02903	2.98649	0.00282202	0.0520888		Plac1	56.5985	-2.1202	0.748688	-2.83189	0.00462744	0.061893
Cptp	2629.9	-0.912821	0.266501	-3.4252	0.000614343	0.0254779		Slc15a3	343.62	2.09422	0.380971	5.49705	3.86199e-08	5.79782e-06		Rbm38	1412.75	-0.742817	0.278797	-2.66437	0.00771337	0.0889605
Lysmd3	1167.74	1.81589	0.486299	3.73411	0.000188379	0.0119987		Asb4	304.067	-3.01308	0.896834	-3.35968	0.000780322	0.0207951		Plek	720.976	1.57363	0.510915	3.08002	0.0020699	0.0343047
Trim2	4487.32	1.60834	0.321896	4.99646	5.83921e-07	0.000234667		Ccl19-ps1	62.5366	2.13583	0.703904	3.03427	0.00241119	0.0463483		Stx1b	257.102	1.40007	0.497789	2.81257	0.00491473	0.0645326
Trim23	1179.82	1.75767	0.457083	3.84541	0.000120349	0.00894877		Ranbp17	301.367	1.25704	0.366867	3.42641	0.000611617	0.017545		Espn	1959.22	1.05936	0.325837	3.2512	0.00114919	0.0228506
Trem2	682.018	-1.62358	0.470361	-3.45178	0.000556905	0.0239186		Tmem176a	11152.2	0.785919	0.257624	3.05064	0.00228354	0.0445217		Nupr1	5428.29	2.18684	0.470203	4.65085	3.30575e-06	0.000218143
Sytl2	1306.83	1.2239	0.447372	2.73575	0.00622386	0.0936279		Ethe1	1213.93	0.928706	0.333981	2.78071	0.00542396	0.0825973		Acpp	664.785	3.53379	0.696132	5.07632	3.84807e-07	3.68739e-05
Otof	100.377	-1.62856	0.564043	-2.8873	0.0038856	0.0706895		Eif3f	20542	0.684871	0.243006	2.81832	0.0048275	0.0763737		Tmeff2	150.985	-1.72376	0.458848	-3.75671	0.000172163	0.00525681
Tnk1	210.605	2.20712	0.717112	3.07779	0.00208539	0.0507927		Cxcl16	1795.56	2.15347	0.473941	4.54375	5.5262e-06	0.000409689		Pfkp	6067.5	-0.885151	0.248087	-3.56791	0.000359836	0.00944964
Trps1	1159.05	1.15344	0.37404	3.08372	0.00204427	0.0500801		Ifitm3	5970.13	1.83102	0.368731	4.96572	6.84472e-07	7.51875e-05		Rrad	554.11	0.91164	0.347705	2.62188	0.00874473	0.0976464
Phip	3035.12	1.98764	0.527401	3.76874	0.000164071	0.0110253		Mustn1	501.806	2.39746	0.867992	2.76208	0.00574349	0.0857951		Foxo1	13952.6	-1.29751	0.345515	-3.75529	0.000173139	0.00527765
Slmap	5442.53	1.00863	0.362771	2.78036	0.00542994	0.0865932		Nenf	5990.47	0.919985	0.270173	3.40517	0.000661224	0.0184645		Pkp3	126.48	3.42849	0.689793	4.97032	6.68419e-07	5.90273e-05
Ptov1	19112.5	-0.89734	0.268969	-3.33623	0.000849237	0.0305635		Ahnak	26106.9	1.10978	0.405062	2.73976	0.00614833	0.0902707		Fads2	27073.7	-1.30423	0.327574	-3.98148	6.84873e-05	0.00260193
Emc9	1105.28	-1.15243	0.37044	-3.11098	0.00186469	0.0472585		Uggt2	1322.19	-1.07245	0.376092	-2.85155	0.00435065	0.0707237		Zbtb20	2891.12	1.4663	0.529753	2.7679	0.00564189	0.0708778
Zkscan8	2157.38	1.61104	0.336908	4.78186	1.73685e-06	0.000542893		Adamtsl5	168.098	2.05156	0.525714	3.90242	9.52344e-05	0.00408488		Slc15a1	97.088	3.24509	0.746147	4.34912	1.36682e-05	0.000711656
Lztfl1	1729.52	1.41603	0.42288	3.34854	0.000812384	0.0297445		Rpe	2112.1	-0.997128	0.345168	-2.88882	0.00386693	0.0657437		Clec7a	444.921	1.85368	0.611866	3.02955	0.00244915	0.0389421
Echs1	16348.9	-0.727446	0.250713	-2.90151	0.00371366	0.0694163		Sorcs3	193.401	1.6833	0.585266	2.87614	0.00402576	0.06759		Gpr132	65.5261	2.49979	0.624233	4.00459	6.21258e-05	0.00239657
Igsf9	288.168	1.27007	0.422159	3.00851	0.00262529	0.0572714		Klhl28	413.712	-1.41596	0.495158	-2.8596	0.0042417	0.0693414		Clcf1	913.776	1.45332	0.508951	2.85551	0.00429673	0.0591334
Pcdhb17	365.347	0.96297	0.354044	2.71992	0.00652979	0.0958421		Cntnap2	594.032	3.50784	1.1097	3.16107	0.00157192	0.0345343		Tacstd2	137.319	3.90179	0.737833	5.28818	1.23541e-07	1.41757e-05
Clmn	1086.02	2.02278	0.320677	6.30785	2.82938e-10	7.95952e-07		Tspan1	737.104	2.11891	0.454705	4.65997	3.16256e-06	0.000264993		Stap1	58.5277	3.1382	1.06432	2.94856	0.00319259	0.0476656
Trim33	3233.13	1.12897	0.392391	2.87716	0.00401271	0.072439		Thap2	1346.12	-0.877601	0.291292	-3.01279	0.00258862	0.0487802		Aldh1a3	975.53	1.94538	0.575677	3.37929	0.000726746	0.0161037
Dock2	562.562	-1.15071	0.336758	-3.41702	0.000633115	0.0260008		Pbrm1	5146.34	-1.23119	0.44015	-2.79721	0.00515459	0.0795033		Bcam	11316.8	1.13979	0.427537	2.66595	0.00767721	0.088657
Strn3	4421.44	1.22074	0.404129	3.02068	0.00252207	0.0563246		Trim59	912.735	-1.45488	0.53349	-2.7271	0.0063894	0.0923796		BC051019	138.514	2.70233	1.02617	2.63341	0.00845319	0.0951836
Pi15	298.753	1.88718	0.474065	3.98085	6.86693e-05	0.00616526		Use1	6597.55	0.937682	0.263203	3.56258	0.00036723	0.0120944		Isg20	722.998	1.71822	0.60951	2.81903	0.00481695	0.0635731
Arid4b	1828.22	2.06675	0.535725	3.85785	0.000114388	0.00877617		Ptgr1	2541.28	0.897282	0.307979	2.91345	0.00357456	0.061919		Slc15a2	1150.7	5.16617	0.342956	15.0637	2.80837e-51	5.05928e-47
Slamf9	460.88	-2.74399	0.762543	-3.59847	0.000320097	0.0167413		Mastl	365.441	-1.61889	0.586015	-2.76255	0.00573522	0.0857951		Piwil2	147.568	-1.52251	0.425382	-3.57915	0.00034471	0.00915921
Qser1	3261.46	1.01971	0.377697	2.69982	0.00693776	0.0990564		Mboat2	5199.79	-1.13928	0.343981	-3.31206	0.000926132	0.0234001		Cd200r1	42.4768	2.31089	0.807707	2.86106	0.00422234	0.0584346
Osbpl6	1033.21	1.20918	0.425726	2.84028	0.00450737	0.0778709		Zfp329	831.325	-1.87106	0.49897	-3.74984	0.000176946	0.00676792		Kcne4	535.489	1.85495	0.653114	2.84016	0.00450916	0.0609396
Tiparp	4508.63	1.30478	0.466735	2.79554	0.00518134	0.0850512		Zswim6	810.713	-0.913163	0.305085	-2.99314	0.00276121	0.0511236		Il17re	273.356	4.0129	0.529252	7.58221	3.39709e-14	1.79996e-11
Noc4l	2466.57	-0.911705	0.302781	-3.01111	0.00260298	0.0570594		Jam2	5860.43	-1.1552	0.342627	-3.37159	0.000747355	0.0202501		Rsad2	295.081	2.44737	0.64889	3.77162	0.00016219	0.00507267
Pds5b	3681.74	1.06877	0.383587	2.78625	0.00533217	0.0860599		Retsat	8886.59	-1.0113	0.323227	-3.12877	0.00175542	0.0370737		Cldn10	429	2.62753	0.634323	4.14226	3.43907e-05	0.00150376
Bmt2	927.414	1.52594	0.462416	3.29993	0.000967078	0.0326466		Mgat4c	242.61	-2.6571	0.915034	-2.90382	0.00368637	0.063611		Sall1	150.844	2.07993	0.615423	3.37968	0.000725703	0.0161004
Ano1	3794.71	1.09925	0.402316	2.73229	0.00628957	0.0941368		Cpeb4	2736.46	-1.11215	0.378957	-2.93476	0.00333809	0.0592469		Zbp1	141.501	3.0156	0.637055	4.73367	2.205e-06	0.000158892
Gadd45gip1	3309.93	-0.840143	0.257675	-3.26048	0.00111224	0.0352885		Alkbh8	1136.85	-1.26205	0.37832	-3.33593	0.000850133	0.0221317		Nectin1	2575.91	-1.38918	0.311444	-4.46046	8.17832e-06	0.00045898
AU022751	671.613	-2.15874	0.728677	-2.96255	0.00305099	0.0628787		Wfdc2	447.613	5.05123	0.915726	5.51609	3.46628e-08	5.38319e-06		Nap1l5	5923.59	-2.19918	0.580723	-3.78697	0.000152493	0.00482804
Mbtd1	2315.49	1.42877	0.52341	2.72974	0.00633839	0.0942372		Pllp	67.7879	1.78401	0.614977	2.90095	0.00372038	0.0639528		Cysltr1	46.8179	2.38195	0.765999	3.1096	0.0018734	0.0319879
Xpo1	6009.2	1.03283	0.376717	2.74168	0.00611266	0.0929195		S100a16	5185.45	1.447	0.503037	2.87652	0.00402087	0.0675709		Pex5l	180.849	1.82936	0.45196	4.04761	5.17427e-05	0.00206684
Ndufb11	7816.65	-0.816119	0.286479	-2.84879	0.00438852	0.0762862		Dcxr	1196.52	1.39085	0.469892	2.95994	0.00307699	0.055543		Fam13a	5668.75	-2.00335	0.385444	-5.19752	2.01964e-07	2.15289e-05
Rhoq	2917.16	0.868129	0.28292	3.06846	0.00215165	0.0510081		Bambi	1724.46	0.904737	0.260034	3.4793	0.000502717	0.0151337		Pdzk1	115.732	-3.68055	0.90436	-4.06979	4.70565e-05	0.00191817
Zfp120	590.781	1.64585	0.547787	3.00455	0.00265976	0.0577716		Snrpg	3711.71	0.999892	0.320199	3.12272	0.00179186	0.037536		Nek6	2715.56	-1.11584	0.282499	-3.94989	7.81874e-05	0.00286681
Ppp4r3b	3471.09	1.71055	0.481015	3.55613	0.000376359	0.0185206		Mid1ip1	10466.1	-1.17618	0.388405	-3.02824	0.00245985	0.047081		Ms4a4b	41.205	3.13599	0.837551	3.74423	0.000180946	0.00544923
Mycbpap	351.958	1.24473	0.434036	2.8678	0.00413331	0.0736706		Rnaset2b	5499.62	1.25044	0.416604	3.0015	0.00268652	0.0500492		Cldn15	656.303	1.41054	0.436247	3.23335	0.00122348	0.0238798
Pld4	1378.38	-1.93408	0.410921	-4.70669	2.51776e-06	0.000725671		Diras2	453.393	1.06381	0.378495	2.81064	0.0049443	0.0770195		Il21r	159.249	2.13471	0.539969	3.95339	7.70505e-05	0.00283278
Tasor2	1708.29	2.21371	0.605211	3.65774	0.000254447	0.0144121		Ndufb10	4697	0.830176	0.29485	2.81559	0.00486884	0.0765376		Fn3k	108.657	1.92304	0.678531	2.83412	0.00459527	0.0617329
Slc9a3	200.668	-2.05763	0.735608	-2.79718	0.00515503	0.0847241		Nrn1	13634.7	-1.00787	0.29897	-3.37112	0.000748631	0.0202501		Cables1	3882.63	-2.17556	0.567698	-3.83226	0.000126974	0.00422816
Slf1	689.453	1.30724	0.444119	2.94343	0.00324592	0.0652237		Gpihbp1	311.912	1.93142	0.577779	3.34284	0.000829256	0.021777		Slc5a7	112.191	3.15404	0.784377	4.02107	5.79334e-05	0.00225399
Exoc5	2547.3	1.41302	0.482234	2.93015	0.00338797	0.0665184		Rmnd5a	9533.95	-0.925319	0.252751	-3.661	0.000251237	0.00894472		Nrgn	252.371	1.11195	0.351389	3.16446	0.00155373	0.0279904
Mbnl2	7794.76	1.40231	0.441867	3.1736	0.00150559	0.0425575		Mocos	1038.51	1.23078	0.379041	3.24709	0.00116593	0.0276009		Sv2a	222.333	1.48784	0.412204	3.60948	0.000306813	0.00832416
Ccdc65	171.47	2.297	0.755255	3.04135	0.00235516	0.054233		1110032F04Rik	1437.42	-2.58934	0.58599	-4.41875	9.92752e-06	0.000659942		Smoc2	18816.2	-0.859287	0.310838	-2.76442	0.00570236	0.0712399
Nckap1l	1110.38	-1.33597	0.270653	-4.9361	7.96992e-07	0.000287111		Ms4a6d	328.893	2.69284	0.506101	5.32077	1.03331e-07	1.39963e-05		Parvg	408.051	1.77184	0.466056	3.80178	0.000143662	0.00460511
AW549877	4122.65	1.05419	0.390935	2.6966	0.00700515	0.0993612		Rnf208	143.164	1.35316	0.446356	3.03156	0.00243291	0.0466762		Sv2b	278.468	5.44969	0.547573	9.95245	2.46048e-23	6.5222e-20
Ildr1	151.326	1.87667	0.466775	4.0205	5.80737e-05	0.00566605		Srrm4	117.745	1.55638	0.554888	2.80485	0.00503393	0.0779321		Gng13	103.379	-1.94904	0.730216	-2.66912	0.00760496	0.087879
Ankrd12	1227.01	1.69504	0.434321	3.90273	9.51134e-05	0.00775565		Tmem273	92.3138	2.02021	0.708292	2.85223	0.00434142	0.070651		Gpr88	59.008	1.93604	0.73519	2.63339	0.00845372	0.0951836
Uqcc3	1734.4	-0.727078	0.25836	-2.8142	0.00488981	0.081718		Cd209f	88.1962	3.39033	0.986093	3.43814	0.000585725	0.0170742		Sp5	58.9983	3.36248	0.718579	4.67934	2.87798e-06	0.000196389
Macrod1	972.325	-1.05063	0.376813	-2.7882	0.00530012	0.0860599		Ddah1	1172.85	-1.10849	0.406873	-2.72441	0.00644162	0.0927624		Fcamr	33.8749	4.07881	1.52579	2.67323	0.00751237	0.0870324
Psat1	1882.94	1.35474	0.388969	3.4829	0.000496008	0.0224632		Zfp397	1800.56	-1.19464	0.424236	-2.81599	0.0048627	0.0765079		Lpar3	85.7469	5.77472	1.01514	5.68859	1.28094e-08	1.98933e-06
Pdzd8	2704.86	1.06586	0.378323	2.81734	0.00484232	0.081246		Clic3	1197.88	1.42931	0.464212	3.07901	0.00207693	0.041481		Dpysl5	1358.59	-1.88707	0.502779	-3.75329	0.00017453	0.00530213
E330013P04Rik	347.969	2.00629	0.390049	5.1437	2.69386e-07	0.000142093		Tnfsf13	367.873	2.26938	0.613077	3.70162	0.000214229	0.00778091		Ranbp17	301.367	1.36945	0.366169	3.73994	0.000184063	0.00551731
Lgr4	8314.88	0.925548	0.271078	3.41432	0.000639403	0.0260688		Tnfaip8l2	155.759	3.01683	0.521404	5.78597	7.20956e-09	1.2988e-06		Hsd17b14	59.6183	4.48182	0.857187	5.22852	1.70875e-07	1.86565e-05
Rdh1	733.784	-1.12945	0.386819	-2.91985	0.00350195	0.0675537		Ms4a6b	220.019	1.62351	0.536341	3.02701	0.00246986	0.047134		Rps4l	225.398	-1.66508	0.617061	-2.69841	0.00696721	0.0821428
Aldh1l1	8576.03	-1.16671	0.388456	-3.00345	0.00266935	0.0578029		Wnk4	974.262	1.04574	0.30394	3.44062	0.000580374	0.0170007		Msmo1	31798.1	-0.812885	0.311016	-2.61364	0.00895828	0.0993129
Ap1s2	1535.87	2.13335	0.5694	3.74666	0.000179204	0.0116338		Rsc1a1	205.416	3.04737	0.924472	3.29633	0.000979567	0.0244756		2610528J11Rik	90.7007	4.58198	0.735004	6.23395	4.54822e-10	9.63956e-08
Lin7a	164.51	1.77251	0.541929	3.27074	0.00107268	0.0348358		Znf41-ps	378.618	-2.13196	0.644669	-3.30706	0.000942796	0.0237878		Snx9	8375.05	-0.791827	0.290737	-2.72351	0.00645915	0.077818
Slc14a1	824.713	1.73486	0.503208	3.4476	0.000565599	0.0240472		Ifi35	2083.27	1.26035	0.316074	3.98751	6.67701e-05	0.00310818		Sorcs3	193.401	2.25241	0.583467	3.86039	0.000113205	0.0038994
Prkaa2	1026.96	1.22206	0.393377	3.10659	0.00189259	0.0475196		Pigw	350.302	-1.11221	0.34868	-3.18976	0.00142389	0.032185		Ccdc96	112.723	2.85725	1.02213	2.79539	0.0051837	0.0668463
Fermt3	509.466	-1.54773	0.303201	-5.10463	3.31448e-07	0.000164544		Fam135b	118.565	4.81805	1.50556	3.20017	0.00137345	0.0312882		Spag16	133.635	4.3707	1.25109	3.49352	0.000476691	0.0115892
Ccdc88a	1384.69	1.7977	0.525423	3.42142	0.000622941	0.0257081		Ints2	1640.84	-0.769692	0.273234	-2.81696	0.004848	0.0764426		Erich2	64.2929	3.23046	1.00625	3.2104	0.00132552	0.0251625
Mex3b	798.121	1.06675	0.391051	2.72789	0.00637404	0.0943749		Bbx	3607.43	-0.824641	0.288264	-2.86071	0.00422694	0.0693414		Zfp474	103.78	5.22098	1.33778	3.90271	9.51204e-05	0.00338655
Jmjd1c	4509.33	1.21548	0.359342	3.38253	0.000718208	0.0277406		5730455P16Rik	1490.49	-1.01465	0.376023	-2.69837	0.00696794	0.0972714		Tspan1	737.104	3.99792	0.452651	8.83225	1.02588e-18	1.23208e-15
Nabp1	676.821	1.29451	0.450886	2.87103	0.00409143	0.0733892		Dnajb14	3882.83	-0.881973	0.328425	-2.68546	0.00724298	0.0996727		Plbd1	5302.62	-1.38404	0.35685	-3.87851	0.000105098	0.00365511
Trip11	2986.92	1.31081	0.3926	3.33879	0.000841434	0.0303473		Nipal1	757.579	-2.57515	0.680154	-3.78612	0.000153016	0.00597956		Pmpca	11374.5	-0.674514	0.251094	-2.68631	0.00722468	0.0843504
Ms4a7	574.312	-1.6039	0.413845	-3.8756	0.000106364	0.0084287		Arhgap45	1036.94	1.75373	0.384432	4.56186	5.07027e-06	0.000381721		Cpne8	1611.76	1.48716	0.534167	2.78408	0.00536803	0.0684911
Prex2	485.237	1.63197	0.534689	3.05218	0.00227183	0.0526734		Dennd1c	148.521	2.60261	0.639182	4.07179	4.6653e-05	0.00229632		Rnf128	2030.25	1.31557	0.389995	3.3733	0.000742731	0.0163374
Cdcp1	412.063	2.45126	0.403738	6.07141	1.2679e-09	1.97245e-06		Dmrtc1a	40.8633	2.53153	0.841834	3.00716	0.00263703	0.049434		Asf1b	481.549	-1.2391	0.327797	-3.78007	0.000156782	0.00494041
Pkn2	4456.79	1.2077	0.416943	2.89655	0.00377293	0.069986		Ttll7	513.078	-1.57494	0.395961	-3.97751	6.9641e-05	0.00321688		Khdc3	769.356	-2.94063	0.835732	-3.51862	0.000433793	0.0108539
Cald1	17983.2	0.793632	0.285366	2.7811	0.00541746	0.0865305		Pgm2l1	821.699	-1.24103	0.409039	-3.03401	0.00241325	0.0463483		Zcchc18	112.831	2.71871	0.850701	3.19585	0.00139421	0.0260277
Acy1	1376.18	-1.00397	0.264126	-3.8011	0.000144056	0.0100476		Phf6	2143.27	-1.07822	0.375757	-2.86947	0.00411163	0.0683311		Gatm	3799.24	1.8289	0.444712	4.11255	3.91306e-05	0.00166652
Braf	2534.96	1.2052	0.35484	3.39647	0.000682622	0.0268577		Zfp597	872.66	-1.10633	0.37718	-2.93315	0.00335539	0.0593786		Naaa	2261.75	1.2792	0.397588	3.2174	0.0012936	0.0248861
Asl	4095.85	-0.874232	0.29569	-2.95658	0.00311073	0.0631841		Mro	3022.76	-2.66221	0.424762	-6.26754	3.66787e-10	8.58139e-08		Lipt2	431.558	-0.888962	0.318903	-2.78756	0.00531063	0.068179
Dek	3501.08	1.5686	0.552504	2.83907	0.00452454	0.0780611		5430427O19Rik	32.3036	3.43449	0.962518	3.56823	0.000359399	0.01188		Ube2t	184.161	-1.59796	0.55679	-2.86995	0.00410532	0.0572426
Krt7	1260.01	1.70288	0.395568	4.30491	1.67055e-05	0.00249533		Arhgap42	4682.09	-0.715665	0.260768	-2.74445	0.00606119	0.0892095		Nde1	4206.47	-0.88311	0.275743	-3.20266	0.00136166	0.0256593
Atxn3	1628.04	1.31362	0.32805	4.00434	6.21912e-05	0.00579959		Snx20	92.7152	2.52166	0.628174	4.01427	5.96292e-05	0.00282098		Cap2	396.624	1.17183	0.385111	3.04283	0.00234362	0.0375626
Etfb	6495.64	-0.821364	0.295667	-2.778	0.00546945	0.0870013		0610010F05Rik	1521.4	-1.21633	0.392297	-3.10053	0.00193172	0.0394869		Bmerb1	132.475	2.92658	0.720563	4.06152	4.87539e-05	0.00197816
Foxp2	642.325	1.95016	0.505132	3.86069	0.000113068	0.0087545		Pnmal1	185.542	-1.7568	0.49249	-3.56719	0.000360828	0.0119053		Inava	138.902	2.26764	0.859125	2.63948	0.00830335	0.0940194
Tle6	3680.67	-1.04487	0.283742	-3.68247	0.000230981	0.0136319		Dram1	407.534	1.19153	0.426569	2.79329	0.00521754	0.0801997		Eps8l1	134.519	2.37302	0.644605	3.68135	0.000231999	0.0066446
Cd300c2	398.849	-1.60094	0.377568	-4.24015	2.23375e-05	0.00292275		Aox3	1067.84	2.35227	0.524439	4.48531	7.28078e-06	0.000516391		Retsat	8886.59	-2.12869	0.323441	-6.58141	4.66022e-11	1.25304e-08
Ankrd6	396.061	2.18748	0.385652	5.67216	1.4101e-08	1.25269e-05		Susd2	936.807	1.60811	0.436921	3.68054	0.000232739	0.00838558		Kctd4	90.1064	4.00811	0.787179	5.09174	3.5479e-07	3.45489e-05
Ttbk2	1997.22	1.07989	0.262781	4.10949	3.96536e-05	0.00458434		Mamdc2	1738.06	2.04133	0.683647	2.98595	0.00282702	0.0521277		Lrrc18	65.1705	3.46344	0.924137	3.74775	0.000178425	0.00540223
Tlr3	538.349	1.38486	0.456652	3.03264	0.00242422	0.0550719		Nectin4	198.027	1.97456	0.701639	2.81421	0.00488966	0.0765976		Spc24	410.146	-1.36649	0.339508	-4.0249	5.69996e-05	0.00222744
Bbox1	165.174	3.78345	1.15193	3.28444	0.00102186	0.0340195		Amdhd1	1337.76	-2.23854	0.603836	-3.7072	0.000209567	0.0077048		Wfdc2	447.613	5.17764	0.915558	5.65517	1.55691e-08	2.32682e-06
Zfp704	3520.36	0.913964	0.290879	3.14207	0.00167756	0.0443817		Anxa9	427.835	1.0042	0.332856	3.01694	0.00255342	0.0482179		Pllp	67.7879	2.19346	0.61123	3.58859	0.000332466	0.00884695
Glmn	472.334	1.38485	0.475529	2.91223	0.00358856	0.0682879		Osgin1	1548.46	0.988062	0.313704	3.14967	0.00163457	0.0354086		Cdca5	570.997	-2.02476	0.488884	-4.1416	3.44891e-05	0.00150441
Bnipl	174.735	2.87668	0.643108	4.47309	7.70976e-06	0.00147879		Gpr160	170.277	1.99217	0.434994	4.57976	4.65504e-06	0.000358378		Ooep	623.286	-2.8537	0.911344	-3.13131	0.00174027	0.0303183
Il17rd	1149.65	1.00954	0.303304	3.32848	0.000873224	0.031161		Fam83d	606.935	-1.7699	0.489552	-3.61535	0.000299945	0.010312		Tppp3	1531.04	1.60568	0.58838	2.72898	0.00635304	0.0768121
Mcrip1	5852.22	-0.858921	0.278903	-3.07964	0.00207251	0.0505519		Epn3	1243.81	2.37164	0.514127	4.61294	3.97007e-06	0.000316464		Bambi	1724.46	0.808343	0.259996	3.10906	0.00187684	0.0319879
Pkhd1l1	1173.48	1.46265	0.445782	3.28109	0.00103406	0.0341565		Lypd6b	146.202	1.81126	0.597583	3.03098	0.00243761	0.0467165		Gcsh	4790.34	-0.797901	0.265508	-3.00518	0.0026542	0.0415064
Luc7l2	11162.5	1.5077	0.476553	3.16376	0.00155746	0.0429548		Apol9b	82.4091	2.18469	0.704608	3.10057	0.00193147	0.0394869		Otub2	541.346	1.0832	0.342474	3.16286	0.00156229	0.0280963
Tmem47	2430.23	1.44337	0.456308	3.16314	0.00156077	0.0429758		Gpc2	355.936	-1.66183	0.590633	-2.81364	0.00489844	0.0766019		Diras2	453.393	1.21636	0.377965	3.21819	0.00129003	0.0248556
Reps2	960.808	1.27606	0.407439	3.13191	0.00173673	0.0452381		Slc39a4	524.934	3.45135	0.792147	4.35695	1.31885e-05	0.000836589		Dnaaf1	130.512	3.09111	1.05514	2.92958	0.00339419	0.0497934
Nlrp1a	263.658	-1.2069	0.40034	-3.01469	0.0025724	0.0566095		Rap2c	2601.62	-1.24015	0.381739	-3.24868	0.00115942	0.0276009		Ncapd2	3244.25	-0.977669	0.290936	-3.36043	0.000778221	0.0168911
Dcdc2a	288.281	3.14579	0.810133	3.88306	0.000103151	0.00829085		Gcnt3	598.51	2.53845	0.898417	2.82546	0.00472122	0.0754013		Nrn1	13634.7	-1.40066	0.299002	-4.68447	2.80688e-06	0.000193
Zfp982	476.46	2.0607	0.696653	2.958	0.0030964	0.0631511		Naa50	6424.94	-1.17547	0.430272	-2.73193	0.00629655	0.091848		Ppfia4	121.611	1.97802	0.727678	2.71826	0.0065626	0.0787492
Rbms3	1430.17	1.20109	0.349962	3.43207	0.000599	0.0251506		Tmem158	234.415	1.06758	0.395752	2.69759	0.00698432	0.0973859		Ube2c	1509.63	-1.69262	0.501297	-3.37649	0.000734172	0.0162193
Larp4	3351.12	1.39041	0.480151	2.89577	0.00378235	0.069986		Nkg7	62.7883	2.36052	0.677437	3.48449	0.00049307	0.0149274		Cfap57	143.565	4.34924	1.33323	3.26219	0.00110555	0.022253
Fbxo40	264.401	-1.24618	0.383846	-3.24656	0.00116809	0.0361101		Cyth4	1320.05	2.363	0.317848	7.43438	1.05063e-13	6.30902e-11		1110032F04Rik	1437.42	-3.43386	0.587018	-5.84966	4.92564e-09	8.451e-07
Kctd12b	1297.12	1.43882	0.453757	3.17091	0.00151961	0.042678		Ces2g	3043.58	1.33907	0.407862	3.28315	0.00102655	0.0251952		Elovl5	46854.2	-0.934057	0.24661	-3.78759	0.000152114	0.00482456
Ccdc40	405.43	3.04753	0.895483	3.40322	0.000665958	0.0265556		2210409E12Rik	31.9393	5.5129	1.63313	3.37567	0.000736362	0.0200084		Sync	86.0857	1.71754	0.624992	2.7481	0.00599414	0.0737599
Cfap69	276.903	2.21124	0.736396	3.00279	0.00267517	0.0578159		Slc43a1	694.148	2.18562	0.745631	2.93124	0.00337612	0.0595116		Rnf208	143.164	1.67672	0.444209	3.77462	0.000160251	0.00502073
Zfp976	171.544	2.59971	0.705156	3.68671	0.000227174	0.0135735		Taf4b	1164.75	-1.33544	0.435907	-3.06358	0.00218705	0.0432015		Ak8	97.6829	3.11593	1.07086	2.90974	0.00361728	0.0520906
Zfp871	4605.08	0.995122	0.317454	3.13469	0.00172033	0.0450893		Tmem173	1132.47	1.51208	0.290512	5.2049	1.94101e-07	2.44526e-05		Chst8	2539.71	-1.33651	0.420755	-3.17646	0.00149083	0.0272662
Slc26a7	4516.43	1.49876	0.547899	2.73546	0.00622929	0.0936279		Lin9	438.379	-1.07763	0.399105	-2.70012	0.00693152	0.0970251		Srrm4	117.745	1.99458	0.552325	3.61124	0.00030474	0.00828257
Zfp280c	726.158	1.32163	0.438327	3.01516	0.00256845	0.0566095		C430049B03Rik	1148.06	-1.59329	0.485753	-3.28004	0.00103794	0.0254401		Ctc1	4694.74	-0.726315	0.259201	-2.80212	0.00507673	0.0660102
Fam83b	56.0468	4.22385	0.785603	5.37658	7.5915e-08	5.33904e-05		Rspo3	262.39	2.76742	1.01368	2.73008	0.00633198	0.0920438		Chrdl2	74.1459	3.74238	1.05788	3.53763	0.000403741	0.0102587
Samd9l	2068.96	1.2137	0.442055	2.7456	0.0060401	0.0923598		Mblac2	1006.88	-1.11569	0.369984	-3.01551	0.00256544	0.0483941		Ddah1	1172.85	-1.13632	0.406742	-2.79371	0.00521069	0.0670983
Clic6	176.713	3.57782	1.29818	2.75602	0.00585093	0.0910175		Clec4a3	490.466	4.04389	0.715229	5.65398	1.56775e-08	2.56755e-06		Cfap206	174.332	3.62999	1.19118	3.0474	0.00230832	0.0372287
Gen1	209.292	1.50107	0.480599	3.12333	0.00178815	0.0458697		Zfp763	468.506	-1.35706	0.416553	-3.25783	0.00112267	0.027184		Cdhr4	479.287	3.83635	1.11105	3.45289	0.000554612	0.0129758
Tbc1d12	1002.82	1.26146	0.340225	3.70773	0.000209129	0.0127576		Marveld3	99.0479	1.76011	0.620571	2.83627	0.00456441	0.0732993		Zfp932	853.367	1.55753	0.484914	3.21197	0.00131827	0.0251308
Erich3	155.984	3.22849	1.1799	2.73624	0.00621458	0.0936279		Zfp433	111.85	-2.78321	0.778497	-3.57511	0.000350085	0.0115933		Hemk1	3252.92	-1.23496	0.360182	-3.4287	0.000606477	0.0139181
Lcorl	1070.61	2.57195	0.529266	4.85947	1.17702e-06	0.000380142		Ms4a6c	428.955	1.81755	0.558544	3.25409	0.00113757	0.0274065		Tnfsf13	367.873	3.17522	0.611761	5.1903	2.09956e-07	2.18633e-05
Slc38a5	2486.49	-1.26138	0.414659	-3.04197	0.00235035	0.054196		Glipr1	120.341	2.53243	0.589046	4.29921	1.71404e-05	0.00103968		Hjv	32.6212	-3.08375	1.08749	-2.83567	0.00457293	0.0614787
Lpp	11852.2	0.718409	0.266721	2.69348	0.00707095	0.0997914		Rbm20	411.944	-1.63383	0.608515	-2.68494	0.00725425	0.0996837		Pxdn	10673.9	-0.761581	0.281932	-2.70129	0.006907	0.0817541
Lrch2	645.196	2.05896	0.663872	3.10144	0.00192584	0.0480144		Irak3	148.574	1.18825	0.41904	2.83565	0.00457332	0.0732993		Slc52a3	480.192	2.82603	0.617518	4.57644	4.72965e-06	0.000291797
BC048679	360.355	3.49391	0.775905	4.50302	6.69958e-06	0.00136244		Nfam1	323.491	2.49357	0.415965	5.99466	2.03912e-09	4.08164e-07		Casz1	331.151	1.30718	0.405343	3.22488	0.00126026	0.0243862
D130040H23Rik	30.4792	3.14671	0.927924	3.39113	0.000696046	0.0272589		Vsir	1339.64	1.62085	0.352747	4.59494	4.32876e-06	0.000339055		Tnfaip8l2	155.759	1.42909	0.527046	2.71151	0.00669775	0.0799602
Lrrc25	228.995	-1.97273	0.383316	-5.14649	2.65406e-07	0.000142093		Hvcn1	485.883	1.85583	0.473739	3.91742	8.95034e-05	0.00385743		Ms4a6b	220.019	1.48668	0.536307	2.77206	0.00557029	0.070383
Efhb	127.293	2.08551	0.712546	2.92684	0.00342425	0.0668605		Pi16	208.218	2.93871	0.828991	3.54492	0.000392729	0.0126566		Krtcap3	128.645	1.53562	0.582331	2.63702	0.00836374	0.0945249
Tsga10	195.076	1.62023	0.514372	3.14991	0.00163318	0.0439372		Krt80	135.296	2.29184	0.591808	3.87261	0.000107676	0.00451113		Wnk4	974.262	1.38023	0.303449	4.54847	5.40386e-06	0.000324502
Hk3	202.192	-1.19467	0.439896	-2.7158	0.00661153	0.0967036		Sash3	225.667	2.92687	0.397534	7.36256	1.80414e-13	1.04844e-10		1810065E05Rik	45.452	-3.11121	0.925936	-3.36007	0.000779215	0.0168924
Zfp729a	737.921	1.61533	0.495701	3.25869	0.00111928	0.0354321		Nuak2	905.371	1.16326	0.308969	3.76498	0.000166562	0.00641156		Aunip	155.614	-1.69372	0.516787	-3.27741	0.00104766	0.0214278
Arl14ep	1796.25	0.9476	0.323057	2.93323	0.00335456	0.0660697		F13a1	559.815	1.81304	0.497118	3.6471	0.000265217	0.00936841		Scrn1	932.179	3.0133	0.731097	4.12162	3.76219e-05	0.00160988
Chpt1	4517.95	1.32328	0.312023	4.24098	2.22543e-05	0.00292275		Ccdc3	3822.64	-1.77942	0.501697	-3.5468	0.000389943	0.0126119		Spaca9	68.4487	3.76684	1.16277	3.23953	0.00119728	0.0234956
Rsph4a	356.051	3.40613	0.942115	3.61541	0.000299877	0.0160178		Exoc3l4	1285.19	0.918068	0.300757	3.05252	0.00226927	0.0443394		Ace2	565.464	-1.54187	0.550334	-2.80169	0.00508352	0.0660158
Dse	1504.36	0.775643	0.282063	2.74989	0.00596147	0.0919456		P2ry13	128.518	2.33878	0.653796	3.57724	0.000347244	0.0115417		Nt5dc2	2644.83	-1.11156	0.307403	-3.61595	0.000299246	0.00816967
Tifab	253.044	-1.80986	0.400845	-4.51512	6.32821e-06	0.00130261		Sipa1l3	6241.8	1.11688	0.27292	4.09231	4.27093e-05	0.00217963		Mcm10	538.753	-1.68917	0.560471	-3.01385	0.00257957	0.0406321
Fam126b	960.285	2.3407	0.461384	5.07323	3.91122e-07	0.000183382		Paqr8	2065.79	-1.06898	0.353677	-3.02248	0.00250716	0.0475938		Degs2	86.1914	2.20142	0.814851	2.70162	0.00690018	0.081727
Tmem71	719.116	1.38807	0.459659	3.01979	0.00252953	0.0563271		4933431K23Rik	68.9114	-2.44076	0.898358	-2.71691	0.00658936	0.0937937		Sdr9c7	114.141	-1.90473	0.611534	-3.11467	0.0018415	0.0315649
Mylk3	160.587	1.90558	0.423693	4.49755	6.87406e-06	0.00138128		Neto2	351.783	-1.52325	0.530129	-2.87335	0.00406138	0.0679347		Slc44a4	133.919	2.95006	0.654807	4.50523	6.63005e-06	0.000385291
Plekhg6	31.7274	2.71914	0.851041	3.19507	0.00139798	0.0405879		Elovl7	358.24	-1.33572	0.410243	-3.25593	0.00113023	0.0272938		Kif18b	607.594	-1.4822	0.410449	-3.61117	0.000304821	0.00828257
Map9	701.609	1.41366	0.523795	2.69888	0.00695734	0.0990564		Lvrn	100.514	3.15423	1.11222	2.83598	0.00456851	0.0732993		Gprc5c	2005.81	2.05173	0.518562	3.95658	7.60308e-05	0.00280957
Xist	25032.2	1.75536	0.487542	3.60042	0.000317699	0.0167413		Trim14	794.264	1.7391	0.329524	5.27761	1.30878e-07	1.721e-05		Speer5-ps1	160.994	-2.98926	1.05206	-2.84135	0.00449224	0.0608021
BC002059	234.558	1.72248	0.616443	2.79422	0.00520247	0.0850813		Slamf8	61.363	3.15275	0.76857	4.1021	4.0942e-05	0.00212669		Derl3	1158.73	-1.60601	0.579036	-2.77359	0.00554412	0.0701491
Ccdc186	2383.37	1.21349	0.36255	3.34709	0.000816633	0.0298354		Rasd2	4060.67	-2.76308	0.387179	-7.13645	9.57734e-13	4.69333e-10		Calml3	40.5774	4.1333	1.24631	3.31644	0.000911733	0.0192397
Ago3	1440.95	1.24741	0.338922	3.68052	0.000232759	0.013689		Sv2c	234.997	-3.78099	0.764534	-4.94548	7.59563e-07	8.24309e-05		Stk26	873.483	3.16392	0.546416	5.79031	7.02581e-09	1.16119e-06
Tut7	4739.05	0.801357	0.29366	2.72886	0.00635539	0.094347		Arhgap36	161.609	1.37757	0.502939	2.73905	0.00616175	0.0903861		Ddo	303.461	3.30757	0.616959	5.36109	8.272e-08	1.00013e-05
Syna	134.002	2.16223	0.63572	3.40124	0.000670813	0.0265556		Arl5a	4678.04	-0.944582	0.308194	-3.06489	0.00217748	0.0430595		Qpct	1537.27	2.61629	0.891747	2.93389	0.00334739	0.049348
Fnbp1l	3372.29	1.1967	0.344506	3.47366	0.000513414	0.0229257		Oplah	12190.2	1.55017	0.484467	3.19974	0.00137554	0.0312882		Filip1	601.82	1.18342	0.367847	3.21717	0.00129463	0.0248861
Cdc73	3143.68	1.20098	0.376066	3.19354	0.00140538	0.0405879		Tm4sf5	159.065	2.0309	0.468208	4.33761	1.44041e-05	0.000902795		Prdm16	156.956	1.5947	0.49435	3.22585	0.001256	0.02433
Cped1	7531.17	1.0413	0.313683	3.31959	0.000901495	0.0314596		Tex30	593.004	-1.34195	0.496445	-2.70312	0.00686916	0.0963018		Gulp1	1090.11	1.30899	0.45994	2.84601	0.00442709	0.0603283
Syde2	283.584	1.74461	0.626173	2.78615	0.00533379	0.0860599		Egfem1	69.995	4.94781	0.951084	5.20228	1.96857e-07	2.46276e-05		Arhgap45	1036.94	1.16914	0.384752	3.03869	0.00237608	0.0380151
Fam173a	2586.37	-0.880221	0.288075	-3.05553	0.00224662	0.0524492		Rian	1271.34	-1.64657	0.49176	-3.34832	0.00081303	0.0214675		Cgn	2049.81	1.67447	0.308312	5.43108	5.60126e-08	7.00741e-06
Miga1	1460.73	1.16778	0.367235	3.17993	0.00147309	0.0420714		Sesn3	3140.99	-1.43207	0.509033	-2.81331	0.00490337	0.0766126		Dennd1c	148.521	2.0665	0.640288	3.22745	0.001249	0.0242205
Nhsl1	927.601	0.991154	0.347591	2.85149	0.00435146	0.075798		Klhl24	6174.82	-1.00132	0.361316	-2.77132	0.00558297	0.0841449		Vwa3b	54.5372	3.6024	1.01293	3.55641	0.000375954	0.00974575
Eea1	1688.24	1.64378	0.527905	3.11378	0.00184706	0.0469426		5033421B08Rik	6952.64	1.53145	0.375882	4.07428	4.61565e-05	0.00229066		Armc3	145.352	4.35279	1.01786	4.2764	1.89937e-05	0.000919814
Cep290	457.578	2.38447	0.5123	4.65443	3.24878e-06	0.000830851		Gbp8	281.217	2.66517	0.711964	3.7434	0.000181545	0.00689984		Dmrtc1a	40.8633	4.14632	0.825626	5.02202	5.11298e-07	4.68929e-05
Arhgap9	284.894	-1.35135	0.396467	-3.40847	0.000653287	0.0262717		Ppp1r18	3104.46	0.81361	0.292956	2.77724	0.00548226	0.0832038		Phyhipl	20.6319	-4.04748	1.05066	-3.85234	0.000116995	0.00397905
Ccdc85a	203.243	1.80039	0.611032	2.94647	0.00321421	0.0646634		Knl1	317.4	-1.69149	0.577464	-2.92917	0.00339873	0.0596138		Cdkl1	616.573	3.47273	0.537145	6.46516	1.01192e-10	2.3675e-08
Gabrp	188.725	3.53218	1.12566	3.13788	0.00170177	0.0448815		Ly6k	90.1543	3.09215	1.11859	2.76432	0.00570409	0.0855827		Uvssa	795.227	1.58814	0.44011	3.60852	0.000307954	0.00834255
Fnip1	1408.86	1.50942	0.380682	3.96504	7.3383e-05	0.00645987		Plet1	3259.73	2.64139	0.632688	4.17486	2.98169e-05	0.00167337		Scara5	1381.13	1.27136	0.437664	2.90487	0.00367405	0.0527484
Wnt9a	434.582	1.02649	0.380461	2.69802	0.00697533	0.0990564		Il34	1208.06	1.95715	0.569211	3.43836	0.000585249	0.0170742		Enkur	159.782	4.26945	0.974888	4.37943	1.18991e-05	0.000637981
Taok1	5799.29	1.30403	0.38582	3.37988	0.000725166	0.0277937		Mfsd2a	665.469	-1.43603	0.424569	-3.38232	0.000718764	0.0195893		Rsph14	44.6537	5.14993	1.39773	3.6845	0.000229153	0.00659456
Hlf	751.808	1.11065	0.301595	3.68259	0.000230874	0.0136319		Unc5cl	582.639	3.99876	1.0163	3.93462	8.33284e-05	0.00366137		Mro	3022.76	-2.24711	0.424356	-5.29535	1.18788e-07	1.37177e-05
Scrn2	2022.85	-0.834435	0.283785	-2.94037	0.00327815	0.065327		Msi2	12754.9	-1.27343	0.353771	-3.59959	0.000318719	0.0107523		Fsip1	57.9841	2.97913	1.07979	2.75899	0.00579804	0.0718869
Cisd3	1589.03	-1.14354	0.281905	-4.05647	4.98194e-05	0.00522299		Pkd1l2	121.016	-3.03948	0.73352	-4.14369	3.41755e-05	0.00188279		5430427O19Rik	32.3036	2.91342	0.965631	3.01711	0.00255193	0.0403153
Cd300a	376.033	-1.17088	0.39306	-2.97889	0.00289298	0.060962		5330411J11Rik	71.0234	-2.92499	0.677311	-4.31854	1.57064e-05	0.000962582		Obox1	272.382	-2.92687	0.909836	-3.21692	0.00129576	0.0248861
Ubxn2a	3351.87	1.27533	0.358526	3.55715	0.000374904	0.018503		Dtl	817.226	-1.62727	0.493778	-3.29555	0.000982309	0.0245101		Ggt6	129.902	1.98336	0.608383	3.26005	0.00111394	0.0223719
Snx13	3620.43	1.29261	0.431851	2.99319	0.00276081	0.0590519		Lrg1	270.708	1.41478	0.429505	3.29397	0.000987829	0.0245668		Kazn	2021.87	1.27016	0.300859	4.22179	2.42368e-05	0.00112823
Dgkb	139.246	2.32107	0.601485	3.8589	0.000113898	0.00877617		Ifi27l2a	616.372	2.10819	0.679673	3.10177	0.00192369	0.0394706		Aox3	1067.84	2.87105	0.524116	5.4779	4.30408e-08	5.53843e-06
G2e3	898.15	1.59867	0.507344	3.15106	0.00162678	0.0439372		Mpped2	914.049	-1.69385	0.344976	-4.91006	9.10505e-07	9.48135e-05		Susd2	936.807	1.56174	0.436849	3.57501	0.000350218	0.00924765
Mbip	471.309	1.16262	0.423221	2.74708	0.00601282	0.0923479		Tanc2	7297.09	-1.41758	0.333116	-4.25552	2.08564e-05	0.00121478		Nectin4	198.027	3.76201	0.696982	5.39757	6.75495e-08	8.27826e-06
Slc25a21	76.1943	2.78631	0.953303	2.9228	0.00346902	0.0672285		Il33	426.667	2.36154	0.580171	4.07042	4.6929e-05	0.00229886		Amdhd1	1337.76	-2.65543	0.604137	-4.39542	1.10559e-05	0.00060173
Zfp322a	1365.33	1.43545	0.508343	2.82378	0.00474615	0.0802708		Ankrd55	78.2852	1.66035	0.55497	2.99179	0.0027735	0.0512457		Anxa9	427.835	2.10052	0.330107	6.36314	1.97671e-10	4.34273e-08
Phactr1	636.782	1.22108	0.363617	3.35815	0.00078465	0.0290417		Axdnd1	243.928	-1.57047	0.575437	-2.72917	0.00634936	0.0920438		Mtfr2	272.74	-2.07334	0.73175	-2.8334	0.00460552	0.0618244
Cdc14b	1064.07	1.05174	0.327745	3.20903	0.00133185	0.0392326		9430083A17Rik	218.447	-2.08541	0.661361	-3.1532	0.0016149	0.0352636		Lrrc34	102.692	3.82036	0.872554	4.37836	1.19576e-05	0.000639217
Zfp595	235.405	1.43859	0.47901	3.00325	0.00267114	0.0578029		Jrkl	332.98	-1.35744	0.474568	-2.86037	0.00423146	0.0693414		Tekt4	151.267	2.94001	1.03189	2.84915	0.00438357	0.059962
Rasa1	2931.76	1.33575	0.45393	2.94263	0.00325432	0.0652515		Usp45	1337.16	-1.10458	0.402019	-2.74758	0.00600362	0.0887443		Cfap52	154.608	5.45376	1.44696	3.76911	0.000163831	0.00509743
Fcho2	2586.71	1.99442	0.438521	4.54806	5.41427e-06	0.0012185		C330007P06Rik	2427.9	-0.851678	0.274879	-3.09838	0.00194585	0.0395202		Gpr160	170.277	1.98671	0.434457	4.57285	4.81128e-06	0.000294813
Srek1	3716.69	1.46753	0.449083	3.26785	0.00108368	0.0348804		Csrnp3	1015.62	-1.91992	0.472828	-4.06051	4.89656e-05	0.00238574		Cfap45	172.568	2.45073	0.88361	2.77354	0.00554495	0.0701491
Mier3	1583.98	1.04525	0.382622	2.73182	0.00629864	0.0941368		Sowahb	58.3138	3.49563	0.981399	3.56189	0.000368198	0.0121042		Fam83d	606.935	-1.73087	0.489134	-3.53864	0.000402201	0.010234
Slc4a7	2017.09	1.24626	0.419961	2.96756	0.00300176	0.0623618		Ccdc88b	236.814	2.61896	0.475081	5.51265	3.53462e-08	5.39628e-06		Epn3	1243.81	1.87724	0.514275	3.65027	0.00026196	0.00731733
Tasor	1861.11	1.74769	0.465843	3.75167	0.000175664	0.0114996		B230219D22Rik	6178.5	-1.10999	0.360372	-3.08011	0.00206921	0.0413727		Lypd6b	146.202	2.59382	0.594542	4.36272	1.28457e-05	0.000678638
Sema3g	3915.62	-0.876409	0.319941	-2.73929	0.0061573	0.0932936		Nol3	220.955	1.39803	0.406291	3.44097	0.000579631	0.0170007		Myh14	912.223	2.63967	0.80892	3.2632	0.0011016	0.0222233
Zmym5	2362.84	1.35212	0.420932	3.21219	0.00131726	0.038927		Rassf10	225.223	1.53494	0.460572	3.33268	0.000860148	0.0221999		Slc39a4	524.934	3.54587	0.791997	4.47713	7.56529e-06	0.000432663
Pcdh17	453.943	1.77825	0.434974	4.08818	4.34775e-05	0.004828		Fam122b	950.855	-1.66257	0.420037	-3.95817	7.55273e-05	0.00341009		Igsf5	89.1446	3.91065	0.823873	4.74666	2.06799e-06	0.000149618
Itgbl1	499.711	2.38451	0.589295	4.04639	5.20138e-05	0.0053715		Crispld2	7829.23	-1.31918	0.336437	-3.92102	8.81744e-05	0.00381514		Gcnt3	598.51	2.90242	0.898163	3.23151	0.00123137	0.0239818
Fgd4	1562.5	1.84185	0.410856	4.48296	7.36146e-06	0.00144482		Misp	59.147	2.83262	0.826252	3.42828	0.000607416	0.0175081		2010300C02Rik	615.663	3.98631	0.465846	8.55715	1.15693e-17	1.09695e-14
Nrros	833.387	-0.930082	0.320536	-2.90164	0.00371215	0.0694163		Cptp	2629.9	0.847821	0.266497	3.18135	0.00146592	0.0327648		Ppp1r14d	19.713	2.61288	0.985663	2.65089	0.00802809	0.0912467
Dzip3	1067.77	2.39796	0.493744	4.85669	1.19364e-06	0.000380142		Igsf6	187.358	1.72653	0.462264	3.73494	0.00018776	0.00707636		Zbed3	6538.66	-1.40472	0.38284	-3.66922	0.000243293	0.0068914
Zfp160	556.949	2.49828	0.602118	4.14916	3.33698e-05	0.00401809		Slc19a3	105.746	-2.19377	0.622954	-3.52156	0.00042902	0.0134526		Tpx2	2298.12	-1.41305	0.458676	-3.08071	0.00206506	0.034256
Zfp758	287.026	2.64991	0.75536	3.50814	0.000451244	0.0208673		Klrb1b	109.194	3.59303	1.00121	3.58867	0.000332369	0.0111294		Cenpn	605.756	-1.30712	0.421122	-3.10391	0.00190984	0.032417
Zfp81	663.562	1.85241	0.478816	3.86872	0.000109407	0.00858919		Cblc	77.1598	2.33461	0.630674	3.70177	0.000214103	0.00778091		Tsnaxip1	69.3891	3.87206	1.30893	2.9582	0.00309445	0.0464942
Mib1	7200.75	1.07713	0.330016	3.26386	0.00109904	0.0350674		Dhx58	323.436	1.4066	0.508067	2.76853	0.00563101	0.0847474		Nkd2	591.258	1.44177	0.447523	3.22167	0.00127446	0.0246345
Klhl14	282.611	1.49136	0.444258	3.35697	0.000788027	0.0290417		Ifitm2	14536.9	0.961465	0.317848	3.02492	0.00248696	0.0472866		Nkg7	62.7883	1.80286	0.680097	2.65089	0.00802797	0.0912467
Pggt1b	2239.77	1.34696	0.493136	2.73141	0.00630639	0.0941368		Ntng1	384.384	-2.04136	0.597833	-3.41459	0.000638772	0.0180316		Cyth4	1320.05	1.079	0.318692	3.38571	0.000709956	0.0158095
Ndufs8	5981.76	-0.742549	0.262439	-2.82941	0.0046634	0.0794284		Trim2	4487.32	-1.06215	0.322017	-3.29842	0.000972292	0.0243276		Zc2hc1c	183.027	1.58422	0.500516	3.16517	0.00154991	0.0279495
Smc5	1584.54	1.768	0.455876	3.87825	0.000105211	0.00837672		Cxcr6	157.937	3.46852	0.56181	6.17384	6.66501e-10	1.46427e-07		Ripk4	201.467	2.57628	0.512261	5.02923	4.92445e-07	4.59658e-05
Plekhs1	265.429	2.86814	0.63511	4.51598	6.30261e-06	0.00130261		Arl4d	835.972	1.49409	0.482034	3.09955	0.00193814	0.0394974		Faim2	135.672	3.71518	0.8215	4.52243	6.11325e-06	0.00035873
Yod1	228.518	2.06061	0.407959	5.05101	4.39483e-07	0.000200447		Trim23	1179.82	-1.24747	0.457382	-2.72741	0.00638344	0.0923676		Kcnmb2	134.428	2.52732	0.607211	4.16218	3.15218e-05	0.0014126
Zfp281	1395.79	1.41737	0.443861	3.19327	0.00140674	0.0405879		Gimap3	281.434	2.01226	0.555779	3.62061	0.000293904	0.0101431		Reep4	1454.24	-0.717429	0.272175	-2.63591	0.0083913	0.0946581
Zbtb41	2472.85	1.71114	0.465683	3.67448	0.000238335	0.0138553		Trem2	682.018	3.25053	0.475417	6.83721	8.0748e-12	3.30608e-09		Zcchc12	72.6136	2.50211	0.600659	4.16561	3.10524e-05	0.00139852
Odr4	1812.75	1.3799	0.376605	3.66405	0.000248257	0.0141565		Gtf2a1	2914.62	-1.17385	0.413911	-2.83601	0.00456812	0.0732993		Fam98a	3411.92	-0.84294	0.306319	-2.75183	0.00592624	0.0731241
Ndufs2	19217.5	-0.871147	0.298564	-2.91779	0.00352518	0.0677693		Tnk1	210.605	3.70539	0.796824	4.6502	3.31613e-06	0.000273406		Tmem135	9039.22	-0.84682	0.252988	-3.34727	0.00081611	0.0175026
Plcl1	705.298	0.927444	0.33947	2.73204	0.00629442	0.0941368		Plvap	2150.06	1.26673	0.285895	4.43074	9.39097e-06	0.000626586		2810459M11Rik	162.601	1.36474	0.495732	2.75299	0.00590538	0.0729666
Uap1l1	1632.83	-1.59931	0.363013	-4.40564	1.05472e-05	0.00183532		Zkscan8	2157.38	-1.25292	0.33707	-3.7171	0.00020152	0.00745458		Pard3b	1200.64	0.785948	0.296913	2.64707	0.00811934	0.0921675
Gca	495.199	1.32217	0.457978	2.88698	0.00388963	0.0706895		Gpnmb	916.038	2.70204	0.474028	5.70018	1.19681e-08	1.99634e-06		Crtac1	111.626	-3.75868	0.887405	-4.23559	2.27957e-05	0.00107504
Ppig	2066.58	1.80824	0.562942	3.21212	0.0013176	0.038927		Peli2	2615.78	-1.52255	0.313714	-4.85329	1.21431e-06	0.000120561		Bbof1	155.873	2.63618	0.703814	3.74556	0.00017999	0.00543137
Sestd1	2526.08	0.897998	0.303588	2.95795	0.00309695	0.0631511		Pcdhb9	1243.98	1.29721	0.385223	3.36742	0.000758739	0.0204179		Hepacam	252.192	2.48992	0.658983	3.77843	0.000157822	0.00495693
Kif18a	158.271	2.006	0.691551	2.90073	0.00372293	0.0695125		Csmd1	882.933	-1.51862	0.379793	-3.99855	6.37306e-05	0.00298986		Ppp2r2b	738.465	3.96062	0.450934	8.78315	1.58963e-18	1.68454e-15
Zfp770	574.293	1.41722	0.416976	3.39881	0.000676799	0.0266909		Dock2	562.562	2.07707	0.339976	6.10945	9.99742e-10	2.09423e-07		Arhgap8	114.926	2.3752	0.481205	4.93594	7.97648e-07	6.8837e-05
Ythdf3	4462.24	1.1856	0.400689	2.9589	0.00308743	0.0631511		Srd5a2	272.923	3.7652	0.842424	4.46949	7.84081e-06	0.000539519		Pcdh18	1017.34	0.819841	0.314208	2.60923	0.00907464	0.0999264
Rsbn1	1614.97	1.94409	0.3939	4.9355	7.99467e-07	0.000287111		Pi15	298.753	-2.26845	0.473457	-4.79124	1.65752e-06	0.000154716		Cabcoco1	173.415	2.02535	0.624107	3.24519	0.00117373	0.0231342
5330417C22Rik	8453.85	-1.42933	0.414541	-3.44797	0.00056481	0.0240472		Slamf9	460.88	4.06796	0.768701	5.29199	1.2099e-07	1.61454e-05		Ccdc30	361.614	1.51889	0.526335	2.88578	0.00390443	0.0550809
Slc35a3	2942.25	1.07696	0.36859	2.92182	0.00347989	0.0672549		Obsl1	20282.2	-0.771182	0.270899	-2.84675	0.00441677	0.0714897		Nptxr	436.677	1.34233	0.513895	2.61207	0.00899966	0.0995266
Plppr4	151.558	1.87835	0.493966	3.80259	0.000143192	0.0100476		Eps8l2	670.776	1.39562	0.455331	3.06507	0.00217623	0.0430595		1700067K01Rik	58.1522	-3.07472	0.894903	-3.43581	0.000590776	0.0137047
Gbp7	770.595	1.52712	0.514956	2.96554	0.00302152	0.0625771		N4bp2l1	1589.61	-0.782436	0.272575	-2.87053	0.00409778	0.0682457		Spata18	177.109	3.39836	1.05879	3.20965	0.00132895	0.025201
Themis2	524.799	-1.57552	0.331	-4.75988	1.93708e-06	0.000594473		Upk3b	4860.08	1.59921	0.385599	4.14732	3.36386e-05	0.0018595		Marveld3	99.0479	3.43491	0.610789	5.62373	1.86878e-08	2.71501e-06
Pdik1l	862.607	1.18694	0.436041	2.72207	0.00648737	0.09555		Spon2	404.986	2.70876	0.73133	3.70388	0.000212325	0.00776901		Cybrd1	2850.14	1.40332	0.365775	3.83657	0.000124765	0.00417058
Fbxo44	505.356	-1.14032	0.383598	-2.9727	0.00295189	0.0615123		Bmt2	927.414	-1.25677	0.462632	-2.71655	0.00659654	0.0937937		2410004P03Rik	214.806	3.79716	1.28204	2.9618	0.00305843	0.0460423
Haus3	463.424	1.70383	0.592738	2.8745	0.00404667	0.0728185		E230013L22Rik	126.636	1.95732	0.554777	3.52813	0.000418512	0.0132912		Dppa3	385.914	-2.95343	1.01459	-2.91096	0.00360321	0.0519454
Cpeb2	1169.63	0.920491	0.31354	2.9358	0.00332686	0.0657922		Cpne7	168.789	2.04489	0.656091	3.11678	0.0018284	0.0381291		1110017D15Rik	136.646	3.75312	1.07342	3.49641	0.000471563	0.0115703
Cc2d2a	3011.1	0.851647	0.287885	2.95829	0.00309353	0.0631511		Cmtm7	1509.94	0.903616	0.287663	3.14124	0.00168237	0.0360379		Psd	1527.06	-1.10521	0.353092	-3.13009	0.00174754	0.030388
Sel1l3	1107.34	-1.54929	0.542374	-2.85651	0.00428331	0.0752321		Plekho2	3724.58	0.844233	0.293966	2.87187	0.00408048	0.0681278		Muc16	1615.06	2.59763	0.582266	4.46124	8.14857e-06	0.000458739
Cnot6l	4398.85	1.00344	0.355524	2.82243	0.00476619	0.0803681		Gstt3	640.962	1.08552	0.317263	3.42152	0.000622712	0.0177222		Kif2c	962.91	-1.73765	0.517385	-3.35853	0.000783574	0.0169501
Arhgap24	663.523	1.22458	0.354279	3.45654	0.000547165	0.023681		Rdh9	1549.44	-1.76786	0.511199	-3.45827	0.000543654	0.0161096		Ankrd45	60.3862	2.3647	0.837063	2.825	0.0047281	0.0628204
Pilra	179.942	-2.33043	0.692061	-3.36738	0.000758862	0.0285911		Xpo1	6009.2	-1.09861	0.376716	-2.91629	0.00354218	0.0614763		Zdbf2	87.0789	1.95589	0.74795	2.61501	0.00892261	0.0990393
Amz1	89.2314	-1.52072	0.531227	-2.86266	0.00420104	0.0746415		Nxph3	153.67	2.02064	0.523448	3.86026	0.000113267	0.00471246		Irak3	148.574	1.12277	0.418635	2.68199	0.00731855	0.0851703
Katnal1	1200.34	0.886135	0.327966	2.70191	0.00689424	0.0990554		Ces1d	754.508	3.86322	0.613245	6.29964	2.98339e-10	7.26294e-08		Rin2	3605.91	0.725088	0.257789	2.81272	0.00491243	0.0645326
Elmod3	2186.79	-0.89375	0.295755	-3.02193	0.00251172	0.0562958		Cnot6	11877.8	-1.6062	0.431727	-3.72041	0.000198896	0.00740312		Sdr42e1	258.647	1.51506	0.552004	2.74466	0.00605736	0.0742644
Tmf1	1413.87	1.44163	0.408783	3.52664	0.000420868	0.0198216		Pld4	1378.38	3.36787	0.413687	8.14112	3.91652e-16	3.20709e-13		Ttc21a	492.664	4.00477	1.19482	3.35179	0.000802911	0.0172813
Ankrd26	562.639	1.55726	0.386871	4.02527	5.69104e-05	0.00561749		Akr1c14	13432.9	-2.15001	0.631382	-3.40524	0.000661063	0.0184645		Plce1	1124.66	1.08136	0.29569	3.65705	0.000255131	0.00719278
Clec12a	351.636	-1.49695	0.548706	-2.72815	0.006369	0.0943749		Dock9	7568.58	-0.80089	0.267171	-2.99767	0.00272053	0.050474		Krt80	135.296	2.24902	0.591446	3.80259	0.000143192	0.00459823
Ano5	418.298	3.8869	0.570635	6.81153	9.65635e-12	5.43299e-08		Mal2	311.796	4.85761	0.929458	5.22629	1.72947e-07	2.20504e-05		Sash3	225.667	1.74576	0.400905	4.35456	1.33332e-05	0.000696224
Tubgcp5	2006.71	0.91436	0.306329	2.9849	0.00283675	0.0601544		Nckap1l	1110.38	2.64435	0.274079	9.64815	5.00524e-22	1.00188e-18		Nuak2	905.371	1.52313	0.308429	4.93834	7.87913e-07	6.85713e-05
Kctd14	5073.89	1.56515	0.547648	2.85796	0.00426381	0.0752025		Csdc2	2886.18	0.980091	0.308737	3.17452	0.00150086	0.0332571		F13a1	559.815	1.75542	0.497025	3.53185	0.000412659	0.0104264
Rsf1	2785.72	1.34303	0.413645	3.24681	0.00116704	0.0361101		Ildr1	151.326	1.54285	0.498454	3.09528	0.0019663	0.0398458		Exoc3l4	1285.19	0.876345	0.30067	2.91464	0.00356097	0.0516512
Mogat2	131.258	-2.28943	0.821299	-2.78757	0.00531043	0.0860599		Gpsm3	490.629	1.87358	0.345361	5.42498	5.79604e-08	8.42061e-06		Rnd3	1673.49	1.07126	0.303385	3.53102	0.000413953	0.0104445
Mosmo	2223.35	1.15756	0.391485	2.95684	0.00310807	0.0631841		Lpxn	241.827	2.68584	0.497085	5.40319	6.54669e-08	9.36021e-06		Paqr8	2065.79	-1.27918	0.35372	-3.61636	0.000298775	0.00816967
Tufm	7546.56	-0.950724	0.352337	-2.69834	0.00696864	0.0990564		AW112010	685.304	3.26748	0.479779	6.81039	9.73314e-12	3.81179e-09		1700016K19Rik	114.384	4.48419	1.27885	3.50641	0.000454196	0.0112241
Ddx60	451.192	1.4557	0.522271	2.78725	0.00531582	0.0860599		Lgr4	8314.88	-0.949667	0.271083	-3.50324	0.000459638	0.0140823		Hopx	232.937	1.96981	0.39979	4.92712	8.34508e-07	7.12496e-05
Psd3	2132.14	1.29052	0.33623	3.83819	0.000123943	0.00912731		Rdh1	733.784	-1.05591	0.383295	-2.75484	0.00587212	0.0872823		4932438H23Rik	38.8284	2.96865	0.812556	3.65348	0.000258714	0.00724841
Zfp930	403.079	2.24449	0.694067	3.23381	0.00122149	0.0368169		Coro2a	1266.76	1.94958	0.641794	3.0377	0.0023839	0.0460114		Tc2n	126.5	2.31876	0.749279	3.09466	0.0019704	0.0332056
Mpv17l2	2567.74	-0.870967	0.307791	-2.82973	0.00465869	0.0794284		Lgals2	326.985	1.8055	0.458462	3.93816	8.21075e-05	0.00361654		Tmc5	157.568	4.22358	1.18473	3.56502	0.000363835	0.00952686
Tmem184c	1669.34	1.45318	0.429997	3.3795	0.000726169	0.0277937		Gtpbp6	1795.1	0.84827	0.310989	2.72766	0.00637858	0.0923676		Cfap53	43.4273	3.60463	1.27036	2.83749	0.00454698	0.0612211
Ces2e	568.009	-0.970279	0.322214	-3.01129	0.00260142	0.0570594		Slc14a1	824.713	1.78544	0.509285	3.50577	0.000455283	0.0139965		4933431K23Rik	68.9114	-4.16144	0.937155	-4.4405	8.97506e-06	0.000497495
Zfp612	764.506	1.7783	0.543202	3.27373	0.00106136	0.0347185		Ltbp4	24150.5	1.27899	0.441819	2.89483	0.00379369	0.0649106		Lrrc71	221.936	2.57857	0.864013	2.98441	0.00284124	0.0437852
Vac14	6579.3	-1.05551	0.365302	-2.88942	0.00385948	0.0706895		Olr1	142.57	2.8783	0.621335	4.63245	3.61357e-06	0.000291922		Fam234b	4118.82	-0.775367	0.28526	-2.7181	0.00656571	0.0787492
Spg7	6577.47	-0.731036	0.250044	-2.92363	0.00345976	0.0672285		Fermt3	509.466	3.1242	0.312749	9.98951	1.69425e-23	5.08697e-20		Lvrn	100.514	3.16067	1.11185	2.8427	0.00447336	0.0606378
Gucy1a2	296.465	1.64495	0.503213	3.2689	0.00107967	0.0348448		Adamts6	483.048	-1.72813	0.618508	-2.79403	0.00520554	0.0801308		Spsb1	13160.4	-0.920569	0.325997	-2.82386	0.00474496	0.0629458
Cep126	318.586	2.35836	0.648649	3.6358	0.000277114	0.0153862		Rimklb	1506.64	-1.67523	0.596334	-2.80921	0.00496629	0.0771939		Drc3	437.113	3.15623	0.898039	3.51458	0.000440451	0.0109596
Igsf9b	367.174	1.53904	0.34476	4.4641	8.04077e-06	0.00149143		Epsti1	172.606	1.18933	0.407731	2.91696	0.00353466	0.0614049		4930432K21Rik	259.965	-1.07193	0.392348	-2.73209	0.00629331	0.0762948
Zfp280d	1295.32	1.73768	0.468946	3.7055	0.000210971	0.0127634		Card11	286.213	2.5253	0.860653	2.93417	0.00334442	0.0593008		Lrrc74b	253.713	3.84106	0.946901	4.05645	4.98243e-05	0.00201252
Gk5	824.498	1.10832	0.368068	3.01117	0.00260239	0.0570594		E2f8	344.597	-1.30345	0.483869	-2.69382	0.00706392	0.0981225		Spata17	43.7002	3.00864	1.07037	2.81084	0.00494116	0.0646911
Zfp445	5196.88	1.48471	0.378593	3.92167	8.79388e-05	0.00733888		Tbc1d10c	157.666	2.08454	0.703069	2.96491	0.00302771	0.0551508		Armc4	106.611	4.69536	1.42878	3.28627	0.00101523	0.0209022
Zfp65	591.46	1.48717	0.513558	2.89582	0.00378173	0.069986		Ms4a7	574.312	2.59281	0.417237	6.21424	5.1575e-10	1.19118e-07		Efcab10	68.4115	4.42119	1.32025	3.34876	0.000811749	0.0174299
Rbm41	506.447	1.95745	0.43823	4.46672	7.9427e-06	0.00149143		Cdcp1	412.063	1.63292	0.424002	3.85122	0.000117533	0.00485632		Ccdc173	116.099	1.46309	0.546271	2.67832	0.00739915	0.0859418
Adgrg2	609.468	1.65831	0.397683	4.16993	3.0469e-05	0.00380953		Upk1a	446.861	3.22605	0.943204	3.42031	0.000625502	0.0177735		Rasd2	4060.67	-3.4301	0.387606	-8.84947	8.79351e-19	1.13154e-15
Lingo3	106.259	-1.88347	0.623625	-3.0202	0.00252608	0.0563246		Mcf2	117.44	2.43631	0.617088	3.94807	7.87821e-05	0.00350435		Ccdc146	140.865	5.04948	1.16838	4.32179	1.54769e-05	0.00078985
Gm4924	149.662	2.78828	0.84065	3.31682	0.000910493	0.0314596		Bmp3	2547.15	-2.07864	0.570363	-3.64442	0.000267995	0.009448		Sv2c	234.997	-3.37732	0.75924	-4.4483	8.6554e-06	0.000481256
Arid4a	1456.14	1.30657	0.386807	3.37782	0.000730627	0.0278381		Vis1	78.5725	3.20009	0.952285	3.36044	0.000778198	0.0207823		Arhgap36	161.609	1.70737	0.501233	3.40633	0.000658419	0.0148429
Tmem30b	245.15	2.13016	0.369186	5.76988	7.93297e-09	8.92671e-06		Gpr18	31.9665	2.53144	0.941031	2.69007	0.00714361	0.0988418		1700001C02Rik	64.2241	4.53664	1.31092	3.46067	0.00053884	0.0127224
Serpina3f	230.805	-1.58867	0.396609	-4.00563	6.18524e-05	0.00579959		Krt7	1260.01	1.45072	0.399481	3.6315	0.000281775	0.00978068		Dynlrb2	205.376	4.88616	1.29568	3.7711	0.000162527	0.0050744
Igha	1154.37	-2.12775	0.429206	-4.95741	7.14385e-07	0.000280421		Ly6a	881.346	1.81649	0.469816	3.86638	0.000110463	0.00460644		Cfap126	408.621	2.6726	0.973801	2.7445	0.00606028	0.0742644
Zfp458	199.82	1.72782	0.507235	3.40635	0.000658366	0.0263956		H2-Q6	975.843	2.00677	0.490885	4.08807	4.3497e-05	0.00221356		Nme5	210.466	2.95874	0.988122	2.99431	0.00275067	0.0427921
Zfp72	196.907	2.00233	0.682248	2.9349	0.00333658	0.0657922		Timp4	578.454	1.54463	0.534715	2.8887	0.00386835	0.0657437		Cfap161	179.573	3.75243	0.763979	4.91169	9.02925e-07	7.60102e-05
Tnpo1	10455.1	0.898955	0.318413	2.82324	0.00475412	0.080325		Arhgef28	3270.33	-1.73714	0.493384	-3.52087	0.000430126	0.0134526		Capsl	227.876	4.74245	0.936206	5.06561	4.07101e-07	3.88038e-05
Pde4d	966.124	0.980918	0.284037	3.45348	0.000553399	0.0238333		Atxn3	1628.04	-0.91466	0.328302	-2.78603	0.0053358	0.0816691		Tm4sf5	159.065	2.36189	0.466439	5.06366	4.11284e-07	3.89962e-05
Kctd12	2536.15	1.23281	0.331637	3.71734	0.000201329	0.0124935		Rps6ka3	6067.33	-1.08743	0.380222	-2.85998	0.00423665	0.0693414		Cldn22	82.6027	4.86388	0.830473	5.85676	4.71994e-09	8.17594e-07
Phf20l1	5258.89	1.81947	0.456714	3.98382	6.7817e-05	0.0061213		Igkj2	49.5231	5.74486	1.45305	3.95364	7.69705e-05	0.00345792		Vwa5b1	194.67	-1.98653	0.572658	-3.46896	0.000522481	0.0124743
Pdzrn4	126.043	3.15742	0.933923	3.38081	0.000722722	0.0277937		Nr3c2	468.054	1.79408	0.540367	3.32012	0.000899801	0.0229278		Egfem1	69.995	5.24243	0.949412	5.52177	3.35609e-08	4.54586e-06
Zfp760	721.022	2.07581	0.506641	4.09719	4.18189e-05	0.00470574		Adgrv1	1521.46	-1.01055	0.363479	-2.78023	0.00543211	0.0826376		Klf17	280.949	-2.94545	0.900722	-3.2701	0.00107509	0.0217861
Ythdc2	659.458	1.16298	0.417398	2.78627	0.00533186	0.0860599		Foxp2	642.325	-2.25024	0.504934	-4.4565	8.33077e-06	0.000566335		Rab11fip1	1145.66	1.35161	0.305995	4.41708	1.00044e-05	0.000549479
Ccdc112	282.827	1.56936	0.558256	2.81118	0.00493595	0.0822448		Slc28a3	64.688	2.99135	0.99057	3.01982	0.00252922	0.0479094		Ccdc162	347.149	3.55622	1.00197	3.54922	0.000386376	0.00991533
Dmxl1	2640.97	1.53779	0.509584	3.01774	0.00254667	0.0564852		Cygb	13827.8	1.63888	0.481343	3.4048	0.00066212	0.0184645		5033421B08Rik	6952.64	1.68393	0.375849	4.48033	7.45282e-06	0.000427588
Malt1	1232.74	1.00116	0.36183	2.76693	0.0056587	0.0886144		Ivns1abp	25394.2	-1.10321	0.287957	-3.83118	0.000127528	0.00514982		Jakmip1	119.359	1.96243	0.686207	2.85982	0.00423884	0.0585603
Setbp1	496.876	1.39623	0.322985	4.32289	1.53998e-05	0.00233112		Boc	2157.69	0.78342	0.282509	2.77308	0.00555278	0.0838502		Gbp8	281.217	2.76333	0.711637	3.88306	0.000103149	0.00360043
9930021J03Rik	1979.58	1.27596	0.366242	3.48393	0.000494111	0.0224632		Cd300c2	398.849	3.40814	0.390026	8.73826	2.3673e-18	3.877e-15		Arhgap15	442.366	1.39298	0.409463	3.40198	0.000669004	0.0150463
Kif20b	272.896	2.14722	0.753388	2.85008	0.00437077	0.076056		Cacng5	104.489	2.30128	0.655053	3.51312	0.000442885	0.0137484		Slc38a3	4832.77	-2.09149	0.755547	-2.76818	0.00563705	0.0708778
Sulf1	1937.5	1.49322	0.378195	3.94829	7.87116e-05	0.00677843		Colec12	4147.18	1.06668	0.308504	3.45759	0.00054504	0.016123		Fads1	37437	-1.15578	0.406004	-2.84671	0.00441733	0.0602866
Kcnt2	831.901	1.94525	0.444673	4.37457	1.21669e-05	0.00205366		Ttbk2	1997.22	-0.706297	0.26303	-2.68523	0.00724792	0.0996727		Ppp1r3g	37.3173	-2.03102	0.702889	-2.88954	0.00385809	0.0546411
St8sia6	381.784	3.03357	0.601922	5.03982	4.65977e-07	0.000201672		Elovl6	11747.4	-1.81983	0.520161	-3.49859	0.000467728	0.0142816		Plet1	3259.73	4.82495	0.632277	7.63107	2.32805e-14	1.27091e-11
Crb2	509.022	1.30639	0.469545	2.78224	0.00539846	0.0863702		Stard4	5194.02	-1.03506	0.379267	-2.72909	0.00635084	0.0920438		Prss8	454.977	1.84625	0.383642	4.81244	1.491e-06	0.000112387
Fermt1	271.248	2.51979	0.420338	5.99468	2.03882e-09	2.86777e-06		Pilrb1	43.9334	2.42088	0.842347	2.87397	0.00405351	0.0678661		Mfsd2a	665.469	-1.76762	0.424963	-4.15946	3.18997e-05	0.00142599
Dzank1	266.321	1.90677	0.414671	4.59826	4.26037e-06	0.000998761		Tlr7	181.599	1.4283	0.480653	2.97159	0.00296263	0.0541296		Unc5cl	582.639	5.84025	1.01521	5.75274	8.781e-09	1.43809e-06
Phc3	4280.21	0.889263	0.314607	2.82658	0.00470476	0.0799715		Tlr8	192.064	1.53426	0.524611	2.92458	0.00344924	0.0602112		Pkd1l2	121.016	-3.1198	0.732528	-4.25895	2.05385e-05	0.00098667
Zfp267	880.363	1.22641	0.438308	2.79804	0.00514133	0.0846639		Crb1	93.5842	-2.48626	0.879841	-2.8258	0.00471625	0.0753889		Cfap70	140.137	2.71367	0.847805	3.20082	0.00137037	0.0257346
Pabpc4l	155.063	1.92399	0.592613	3.24662	0.00116782	0.0361101		Tram2	510.448	-1.17309	0.409685	-2.86341	0.00419114	0.069079		Nlrp14	2868.03	-2.68583	0.89443	-3.00284	0.00267474	0.0417914
Vtcn1	243.681	2.51227	0.605493	4.14914	3.3373e-05	0.00401809		Arhgap4	597.484	1.57509	0.471481	3.34073	0.000835574	0.021911		Cyfip2	17900	-1.01501	0.250074	-4.05883	4.93183e-05	0.00199656
Lrrc7	110.986	3.29403	0.758109	4.34507	1.39232e-05	0.00219543		Havcr2	75.8543	2.92628	0.611491	4.78548	1.70582e-06	0.000158404		2610028H24Rik	107.963	3.95303	1.33056	2.97096	0.00296872	0.0451701
Manea	1592.42	1.49763	0.402696	3.71902	0.000199996	0.0124935		Rspo1	1309.4	1.83457	0.54013	3.39653	0.000682467	0.018944		Urah	79.1069	3.99841	0.869309	4.59953	4.23446e-06	0.000267352
Zfp462	1442.46	1.05577	0.38808	2.7205	0.00651832	0.0958387		Pla2g15	3448.87	1.34962	0.473	2.85332	0.0043265	0.0704718		Fbxw27	141.647	-3.10595	1.0519	-2.95271	0.00314996	0.0472101
D630039A03Rik	703.748	1.67257	0.312814	5.34686	8.94951e-08	6.04235e-05		Reps2	960.808	-1.10924	0.407605	-2.72135	0.00650151	0.0932522		Ticrr	460.368	-1.84576	0.404647	-4.56142	5.08092e-06	0.000308191
Rasef	129.515	4.11383	0.734452	5.60122	2.1285e-08	1.71081e-05		Kctd12b	1297.12	-1.32458	0.45384	-2.9186	0.00351602	0.0611991		Mpped2	914.049	-1.51496	0.344331	-4.39971	1.08397e-05	0.000591749
Bnc2	3437.36	1.12987	0.337095	3.35178	0.000802947	0.0295271		Usf3	4311.51	-0.736867	0.268	-2.7495	0.0059686	0.0884246		Tanc2	7297.09	-1.16361	0.333025	-3.49407	0.000475717	0.0115892
Fyb2	380.98	2.21702	0.599678	3.69703	0.000218139	0.0131499		Galnt6	169.854	1.30216	0.452862	2.87541	0.00403507	0.0676832		Il33	426.667	2.8398	0.579486	4.90054	9.55716e-07	7.7906e-05
Klhdc7a	444.705	1.99472	0.532906	3.7431	0.000181763	0.0117547		Kntc1	667.092	-1.16192	0.425207	-2.7326	0.00628374	0.0917355		Mtus2	306.697	1.75446	0.656135	2.67393	0.00749677	0.0869076
Zfp933	494.135	1.38837	0.451212	3.07698	0.00209107	0.0508576		Creb3l3	157.248	-1.51747	0.487489	-3.11283	0.00185305	0.0383545		Notum	69.3125	2.22528	0.693477	3.20888	0.00133254	0.0252425
Rsbn1l	1448.63	1.2827	0.425459	3.01486	0.002571	0.0566095		Slc26a7	4516.43	-2.52092	0.547788	-4.60201	4.18437e-06	0.000330621		Adgrf1	64.4772	4.80749	0.794422	6.05155	1.43457e-09	2.87153e-07
Gprin3	90.237	2.61387	0.896104	2.91693	0.00353496	0.0678802		Zc3hav1l	1001.62	-0.868105	0.294579	-2.94694	0.00320937	0.0574149		Ccdc151	100.612	3.1971	1.15007	2.77993	0.00543711	0.0691245
Clec1a	1041.36	1.50331	0.546895	2.74881	0.00598117	0.0919456		Gen1	209.292	-2.00848	0.479367	-4.18986	2.79124e-05	0.00157631		Pramef12	425.988	-2.62526	0.831757	-3.15628	0.00159795	0.0284458
Ppp1r9a	4802.85	1.12695	0.388227	2.9028	0.0036984	0.0694116		Minar1	28.555	3.10025	0.947036	3.27363	0.00106174	0.0259529		Adamtsl2	877.177	-1.71058	0.598455	-2.85832	0.00425889	0.0587472
Rpgrip1l	873.284	1.262	0.395694	3.18932	0.00142608	0.0409368		Slc38a5	2486.49	-1.2653	0.413442	-3.06042	0.0022103	0.04347		Lbh	6227.09	0.89941	0.28856	3.11689	0.00182769	0.031416
Zc3h12c	1561.19	1.21518	0.309932	3.92078	8.8263e-05	0.00733888		Adcy2	347.328	1.53687	0.463649	3.31472	0.00091736	0.0232249		Sowahb	58.3138	4.97178	0.972906	5.11024	3.21758e-07	3.18268e-05
Tnfaip8l3	55.9684	2.27545	0.819231	2.77755	0.00547711	0.0870013		Dock10	403.837	1.23767	0.346103	3.576	0.000348892	0.0115751		Ccdc88b	236.814	1.28824	0.478322	2.69325	0.0070759	0.0830167
Tmem266	166.598	3.04204	0.670203	4.53898	5.65273e-06	0.00123912		BC048679	360.355	4.64586	0.947772	4.90188	9.4926e-07	9.82811e-05		Troap	402.832	-1.57486	0.498852	-3.15698	0.00159413	0.028434
Klhl31	791.187	1.46144	0.464985	3.14299	0.00167234	0.0443658		Mkx	1563.92	-1.09098	0.319437	-3.41531	0.000637087	0.0180175		Rassf10	225.223	2.55542	0.457214	5.58911	2.28239e-08	3.21229e-06
Zfp300	95.2929	2.19751	0.688235	3.19296	0.00140822	0.0405879		Lrrc25	228.995	2.80735	0.392168	7.15854	8.15395e-13	4.19695e-10		Filip1l	1900.39	1.5557	0.378506	4.11011	3.95465e-05	0.00167237
Dcaf12l1	1102.86	1.23501	0.426579	2.89515	0.00378975	0.069986		Pank3	9660.74	-1.14764	0.419716	-2.73432	0.00625096	0.091331		Fam122b	950.855	-1.11567	0.419034	-2.66249	0.00775656	0.0892301
Zfp711	278.034	3.19959	0.801163	3.99368	6.50569e-05	0.00593565		Fancd2	448.446	-1.02033	0.37984	-2.68621	0.00722679	0.0995341		Hhipl2	83.1608	2.39146	0.756573	3.16091	0.00157278	0.028164
Hdx	47.3946	2.09211	0.751475	2.78401	0.00536917	0.0861572		Wwc1	1997.67	2.43998	0.805941	3.02749	0.00246594	0.047109		Cfap61	249.936	3.84572	1.12909	3.40604	0.000659133	0.0148429
Fam199x	633.289	2.37464	0.582608	4.07588	4.58415e-05	0.0050244		Mgst2	3275.45	1.30212	0.352822	3.6906	0.000223729	0.00807712		Ak7	428.053	2.488	0.753606	3.30146	0.000961832	0.0199624
Tbc1d8b	987.439	1.85399	0.60457	3.06662	0.00216492	0.0512505		Plekhh1	1511.68	-1.2021	0.324582	-3.70355	0.000212607	0.00776901		4930562C15Rik	73.7541	-3.61744	0.938997	-3.85245	0.000116941	0.00397905
Cnksr2	35.6561	2.92166	0.994081	2.93906	0.00329212	0.0654935		Hk3	202.192	2.19042	0.4475	4.89479	9.84107e-07	0.000101307		Crispld2	7829.23	-0.900586	0.336326	-2.67772	0.00741262	0.0860427
Wasf3	1022.09	0.935158	0.312464	2.99285	0.00276385	0.0590519		Lactb2	1533.45	-1.16199	0.326632	-3.55751	0.000374393	0.0122186		Ecrg4	687.318	3.21851	0.999771	3.21925	0.00128526	0.0248166
Ccdc15	480.685	1.1309	0.401947	2.81355	0.00489983	0.0818044		Sprn	464.98	1.45539	0.396228	3.67311	0.000239617	0.00861618		Misp	59.147	3.53301	0.82157	4.30032	1.70554e-05	0.000846425
Chodl	45.8352	2.66041	0.96208	2.76527	0.00568759	0.088972		Gm266	142.551	3.50622	0.721083	4.86244	1.15946e-06	0.000116043		Recql4	243.966	-1.12615	0.386612	-2.91287	0.00358127	0.0518988
Atxn7	1589.22	1.14257	0.362553	3.15144	0.00162467	0.0439372		Tifab	253.044	2.51785	0.406715	6.1907	5.98992e-10	1.3322e-07		Cwc22	12154.1	3.50975	0.846969	4.14389	3.41459e-05	0.00150063
Fktn	2400.34	1.11494	0.358793	3.10746	0.00188702	0.0474681		Slc45a3	3957.92	-1.10067	0.338854	-3.24822	0.0011613	0.0276009		Cblc	77.1598	2.22768	0.630434	3.53357	0.000409991	0.0103796
Fcgr4	1627.12	-5.11584	1.7987	-2.8442	0.00445236	0.0771575		Fam126b	960.285	-1.56984	0.461906	-3.39862	0.000677275	0.0188289		Nfkbiz	1504.73	2.15983	0.775511	2.78505	0.00535201	0.0684161
Slc5a2	32.9014	-2.63439	0.928606	-2.83693	0.004555	0.0784529		Klhdc8a	449.004	2.4468	0.7782	3.14418	0.00166556	0.0358275		Cxcr6	157.937	3.08741	0.562481	5.48892	4.04401e-08	5.27919e-06
Ap1s3	112.209	1.81463	0.604015	3.00428	0.00266208	0.0577716		Rtl3	65.2967	2.34732	0.741135	3.1672	0.00153917	0.0339389		Arl4d	835.972	2.17284	0.481439	4.51323	6.38485e-06	0.000373452
Grhl2	215.246	2.51106	0.552495	4.54494	5.49497e-06	0.00122039		Xist	25032.2	-1.34355	0.487553	-2.75569	0.0058568	0.0871986		Cemip	23449.9	1.12198	0.392617	2.8577	0.0042672	0.0587719
Shprh	1883.22	1.18219	0.40551	2.91532	0.00355324	0.0679742		Slc18a2	3034.02	-2.26432	0.752794	-3.00789	0.0026307	0.0494182		Tfcp2l1	814.544	1.60336	0.367071	4.368	1.25392e-05	0.000664395
Zbtb1	1488.49	1.48992	0.375983	3.96273	7.4096e-05	0.00648014		Cilp	348.66	1.54851	0.456322	3.39346	0.000690164	0.0190696		Cacng7	511.007	1.85616	0.577626	3.21343	0.00131159	0.0250299
Fam107a	395.163	1.68646	0.509339	3.31108	0.000929356	0.0318403		4930486L24Rik	1671.59	3.46754	0.794059	4.36685	1.2605e-05	0.000810996		Gimap3	281.434	1.62005	0.556212	2.91265	0.0035838	0.0518988
Atp13a5	85.9849	3.2801	0.991893	3.3069	0.000943332	0.0321181		Neurl3	351.48	2.00636	0.464992	4.31483	1.59727e-05	0.00097542		Trem2	682.018	1.62695	0.476866	3.41175	0.000645474	0.0146267
Robo2	1175	1.5327	0.494755	3.09789	0.00194902	0.0484499		Arid5a	772.831	1.87932	0.423866	4.43377	9.25995e-06	0.000620141		Tdrd1	384.917	-2.41001	0.768621	-3.1355	0.00171564	0.0300071
Nbeal1	1734.91	2.30554	0.416611	5.53405	3.12928e-08	2.29648e-05		Fbxl16	2487.08	-1.2551	0.373273	-3.36241	0.000772658	0.0206827		Cnnm1	622.995	-1.60975	0.476874	-3.37563	0.000736465	0.0162193
Nat8l	397.987	2.52436	0.444423	5.68008	1.34628e-08	1.25269e-05		Mob3b	633.295	1.18624	0.348827	3.40064	0.000672271	0.0187186		Crispld1	459.674	-1.02565	0.388999	-2.63663	0.00837342	0.094575
Ppp2r2c	763.572	2.50502	0.650164	3.8529	0.000116729	0.00885919		Maneal	111.52	-1.33271	0.463574	-2.87486	0.00404201	0.0677365		Otof	100.377	-2.03509	0.561511	-3.62431	0.000289738	0.0079933
Clec4a1	637.087	-2.67592	0.576999	-4.63765	3.52394e-06	0.000878783		Csrnp1	1970.46	1.99648	0.491907	4.05865	4.93564e-05	0.00239665		Tnk1	210.605	5.91251	0.791748	7.46767	8.16286e-14	3.86984e-11
Gcdh	3190.39	-0.789207	0.271339	-2.90857	0.00363089	0.0687912		Calhm6	42.5506	2.17415	0.722001	3.01129	0.00260142	0.0489704		Nat8f3	119.679	-1.53239	0.553979	-2.76614	0.00567236	0.0710623
Fat3	145.228	1.46022	0.489622	2.98234	0.00286051	0.0604323		Lrrtm3	202.344	-3.8842	0.585029	-6.63932	3.15128e-11	1.07114e-08		Gpnmb	916.038	2.00107	0.474378	4.21829	2.4616e-05	0.00113999
Myo9a	2539.05	1.14148	0.420111	2.7171	0.00658572	0.0964097		Aldh1l2	130.054	-1.77126	0.454349	-3.89846	9.68051e-05	0.00413257		Acox2	133.721	5.78754	1.39529	4.14792	3.35514e-05	0.00148508
Taf1	3873.84	0.832814	0.303781	2.74149	0.0061161	0.0929195		Arhgap9	284.894	2.42755	0.403521	6.01593	1.78857e-09	3.66149e-07		Echs1	16348.9	-0.689814	0.250708	-2.75146	0.00593302	0.0731577
Vps13a	1969.13	1.09536	0.403488	2.71473	0.00663306	0.0968507		Acap1	120.767	2.31215	0.699997	3.30309	0.000956256	0.02406		Peli2	2615.78	-1.33952	0.31348	-4.27307	1.92804e-05	0.000931196
Arsj	87.7708	2.24941	0.526561	4.27189	1.93826e-05	0.0027841		Mgl2	701.398	2.19296	0.760747	2.88264	0.00394362	0.0665209		Pcdhb9	1243.98	1.60047	0.384947	4.15763	3.21573e-05	0.00143394
Smtnl2	1249.38	1.22138	0.44473	2.74634	0.00602639	0.0923598		Arrb2	1552.29	0.897848	0.308622	2.90922	0.00362335	0.0626436		Nkd1	2386.96	1.05548	0.374227	2.82042	0.00479604	0.0634367
Pcmtd1	4041.78	1.59457	0.405405	3.93328	8.37941e-05	0.00706792		Wscd1	357.302	1.47918	0.369635	4.00173	6.28822e-05	0.0029655		Clmn	1086.02	2.34448	0.321216	7.29875	2.90451e-13	1.0901e-10
Washc4	2116.93	1.46985	0.442746	3.31986	0.000900629	0.0314596		Prr15l	603.719	1.66252	0.434958	3.82226	0.000132235	0.00531746		Dock2	562.562	0.926363	0.341607	2.71178	0.00669232	0.0799484
Adgrl3	749.945	1.14157	0.377278	3.02581	0.00247965	0.0558833		Stac2	165.932	2.0817	0.760698	2.73656	0.00620844	0.0908571		Krt23	51.062	1.8933	0.725156	2.61089	0.00903067	0.0996249
Zfp750	279.152	1.21299	0.406726	2.98233	0.00286068	0.0604323		Nags	471.678	2.69919	0.768511	3.51224	0.000444353	0.0137543		Srd5a2	272.923	3.86205	0.842152	4.58593	4.51973e-06	0.00028174
Zfp182	414.38	2.31973	0.647772	3.58109	0.000342158	0.0172913		Cd300a	376.033	2.00468	0.396733	5.05297	4.34983e-07	4.92844e-05		Slc24a3	1165.36	1.05581	0.391091	2.69965	0.00694126	0.0819441
Syne2	24521.2	0.727645	0.245258	2.96685	0.00300863	0.0623866		Cd300lb	96.812	1.4178	0.503741	2.81454	0.00488465	0.0765874		Mtmr14	3000.08	-1.07259	0.312446	-3.43289	0.000597182	0.0137706
Lig4	367.413	1.63393	0.544417	3.00126	0.00268869	0.0580337		Cd300e	268.774	6.26409	2.07032	3.02567	0.00248086	0.0472439		C86187	209.978	-2.87075	0.885791	-3.24089	0.00119157	0.0234209
Zfp944	505.724	1.92536	0.499946	3.85114	0.00011757	0.00885919		Trib2	11409.6	-2.08101	0.245572	-8.47413	2.36839e-17	2.74384e-14		Nlrp4f	695.09	-2.88793	0.876604	-3.29445	0.000986145	0.0203732
Fsd1l	375.073	2.43652	0.624225	3.90327	9.49006e-05	0.00775565		G2e3	898.15	-1.58941	0.507385	-3.13256	0.0017329	0.036814		Kmo	162.53	-2.27118	0.723318	-3.13995	0.00168976	0.0296875
Nt5dc1	1083.87	0.89525	0.297583	3.00841	0.00262623	0.0572714		Mis18bp1	215.974	-2.12717	0.764581	-2.78214	0.00540013	0.0823041		Sh3bp4	2719.56	0.779211	0.2984	2.6113	0.00901985	0.0996249
Cep295	1151.62	1.19588	0.37913	3.15426	0.00160905	0.0438167		Sipa1l1	5522.16	-0.803565	0.291674	-2.75501	0.00586897	0.0872823		Mael	95.3878	-3.28276	0.84708	-3.87538	0.000106458	0.00369528
E330033B04Rik	93.7183	2.3769	0.77841	3.05353	0.00226166	0.0525735		Flvcr2	663.656	-1.02506	0.348991	-2.93721	0.00331179	0.0588381		Khdc1b	1269.45	-2.94187	0.936107	-3.14266	0.00167419	0.0294824
Rfx7	2884.75	0.9024	0.325105	2.77572	0.00550794	0.0872125		Mboat1	644.796	-1.09592	0.338175	-3.24071	0.00119234	0.0280668		Obsl1	20282.2	-1.07614	0.270912	-3.97227	7.11913e-05	0.00266081
Dsel	1524.77	1.93885	0.48185	4.02377	5.72739e-05	0.0056205		Fcho2	2586.71	-1.19817	0.438738	-2.73095	0.00631516	0.0919706		Eps8l2	670.776	2.5461	0.45403	5.60777	2.04956e-08	2.95382e-06
Exph5	114.9	2.0952	0.692594	3.02514	0.00248515	0.0558833		Slc4a7	2017.09	-1.33639	0.41995	-3.18226	0.00146129	0.0327238		Oog3	567.554	-2.59154	0.797023	-3.25153	0.00114786	0.0228495
Zdhhc17	1916.37	1.05665	0.381891	2.76688	0.00565948	0.0886144		Sema3g	3915.62	-0.880467	0.319367	-2.75691	0.00583506	0.0870198		Tent5b	316.169	-1.11172	0.398706	-2.78832	0.00529827	0.0681287
Togaram2	179.28	2.60036	0.72313	3.59598	0.000323169	0.0168143		Wapl	7809.9	-1.20074	0.444179	-2.70328	0.00686588	0.0963018		Oas1d	598.276	-2.93399	0.927714	-3.1626	0.00156368	0.0280963
Fndc7	870.379	3.8513	0.811794	4.74418	2.09351e-06	0.000631005		Phf11a	37.0731	4.63008	1.22732	3.77251	0.000161613	0.00623437		N4bp2l1	1589.61	-1.04151	0.272694	-3.81936	0.000133801	0.00439858
Hook3	4256.58	1.49151	0.406107	3.67271	0.00023999	0.0138553		Arl11	84.048	2.84545	0.703417	4.04517	5.22841e-05	0.0025208		Upk3b	4860.08	2.03615	0.385511	5.28169	1.27994e-07	1.45938e-05
Etfbkmt	1859.55	0.790327	0.268732	2.94095	0.00327211	0.065327		Itgbl1	499.711	-2.55889	0.589193	-4.34304	1.40523e-05	0.000888251		Inpp5f	2491.91	0.915683	0.325937	2.80939	0.00496358	0.0648433
Ccdc66	762.991	1.41733	0.441293	3.21178	0.00131917	0.038927		Otulinl	310.402	1.80379	0.346827	5.20084	1.98391e-07	2.46484e-05		A730082K24Rik	49.1465	-2.57085	0.956263	-2.68844	0.00717869	0.0838678
Scai	906.474	2.07086	0.47681	4.34316	1.40451e-05	0.00219543		Naprt	1085.64	0.994936	0.298512	3.33298	0.000859213	0.0221999		E230013L22Rik	126.636	2.01239	0.553973	3.63266	0.000280519	0.00777469
Spef2	199.125	2.85252	0.912832	3.12492	0.00177856	0.0458697		Apol9a	86.6039	1.93398	0.634104	3.04994	0.00228891	0.0445298		Cpne7	168.789	1.72135	0.656526	2.62191	0.00874397	0.0976464
Lrrc31	114.413	2.47202	0.882599	2.80084	0.00509695	0.0841795		Zbed4	1458.42	-0.877513	0.294475	-2.97992	0.00288323	0.0531097		Mapkapk3	8145.83	-1.16432	0.375137	-3.10372	0.00191101	0.032417
E330035G20Rik	224.931	-2.45421	0.707065	-3.47098	0.000518559	0.0229731		Rnd1	494.441	3.13058	0.879149	3.56092	0.000369558	0.0121047		AU022751	671.613	-3.74883	0.727571	-5.15252	2.57004e-07	2.61578e-05
A830018L16Rik	39.0883	2.98671	0.788915	3.78584	0.000153187	0.010556		Nrros	833.387	1.07078	0.32089	3.33692	0.000847119	0.022124		Gstt3	640.962	1.10349	0.317013	3.4809	0.000499741	0.012052
Lmbrd2	1660.4	1.58908	0.390973	4.06442	4.81511e-05	0.00515693		Dzip3	1067.77	-1.71625	0.494129	-3.47328	0.000514137	0.0153602		Rdh9	1549.44	-2.2173	0.511475	-4.33511	1.45688e-05	0.000746761
Ubn2	3494.68	1.25665	0.451373	2.78405	0.00536845	0.0861572		Cip2a	611.794	-1.76592	0.562061	-3.14186	0.00167878	0.0360039		Calhm5	200.425	1.81442	0.63728	2.84712	0.00441163	0.0602544
Fam169a	399.443	1.12271	0.396678	2.83027	0.0046509	0.0794284		Ttc7	1000.36	1.599	0.375793	4.25501	2.09037e-05	0.00121478		Sec14l4	109.589	2.15624	0.690005	3.12497	0.00177825	0.0308327
Islr2	306.353	1.93493	0.455914	4.24407	2.195e-05	0.00292275		Lims2	1900.05	1.72622	0.635422	2.71665	0.00659461	0.0937937		Tubg2	371.57	-1.10725	0.38831	-2.85145	0.004352	0.0596979
Zbtb26	640.134	1.54506	0.535034	2.88777	0.0038798	0.0706895		Gm4841	25.5941	3.09041	1.02171	3.02475	0.00248835	0.0472866		Rtn1	697.801	3.26815	0.773883	4.22306	2.41011e-05	0.00112611
Samd12	389.957	1.34245	0.475004	2.8262	0.00471041	0.079987		Gm9949	79.1632	2.74137	0.773811	3.54269	0.000396074	0.0127415		Nxph3	153.67	1.41815	0.52506	2.70093	0.00691461	0.0817904
D930030F02Rik	48.1639	1.99865	0.675795	2.95748	0.00310162	0.0631511		Myrf	3494.56	1.79532	0.614891	2.91973	0.00350333	0.0610372		Ces1d	754.508	4.54621	0.612774	7.41906	1.17952e-13	5.31227e-11
Mysm1	1289.45	1.67891	0.532927	3.15037	0.00163065	0.0439372		Nmrk1	1363.85	-2.41695	0.3965	-6.09573	1.08942e-09	2.25586e-07		Meig1	38.3281	4.00425	1.32134	3.03044	0.00244195	0.0388619
6030443J06Rik	58.8366	1.84507	0.611777	3.01592	0.00256203	0.0566095		Plekhs1	265.429	3.56822	0.729537	4.89107	1.00288e-06	0.000102653		Mycbpap	351.958	1.7517	0.435682	4.02058	5.80546e-05	0.00225399
C230072F16Rik	72.6864	3.8497	1.30842	2.94225	0.00325841	0.0652515		Yod1	228.518	-1.92487	0.408515	-4.71188	2.45445e-06	0.000218895		Tedc1	342.13	-0.981634	0.353285	-2.77859	0.00545952	0.0693606
Atad2b	2275.02	1.23341	0.37563	3.28358	0.00102496	0.0340546		Zbtb41	2472.85	-1.32427	0.465792	-2.84306	0.00446832	0.0721314		Pld4	1378.38	1.4338	0.414764	3.4569	0.000546424	0.012851
Arhgap15os	47.8113	2.61445	0.683	3.82789	0.000129246	0.00936288		Arhgap30	449.124	2.15464	0.445241	4.83925	1.30327e-06	0.000124885		Rab15	259.503	1.43604	0.408696	3.51372	0.000441875	0.0109798
Itgb8	117.143	2.80226	0.50502	5.54882	2.8761e-08	2.20662e-05		Mark1	4088.44	-1.43876	0.315491	-4.5604	5.10571e-06	0.000381721		Fam110c	885.172	1.63124	0.513152	3.17886	0.00147858	0.0271802
Atp11c	1394.93	1.86075	0.544842	3.41521	0.000637335	0.0260494		Kcnq5	359.607	-2.29677	0.647399	-3.54769	0.000388627	0.0125919		Slc9a3	200.668	-2.31816	0.734944	-3.1542	0.00160941	0.0286215
A630026N12Rik	255.381	1.85319	0.592385	3.12835	0.00175791	0.0455088		Slc9a2	65.55	-2.39941	0.76087	-3.15351	0.00161321	0.0352636		E330034G19Rik	381.857	-2.9407	0.846068	-3.47573	0.000509465	0.0122537
4831440E17Rik	71.2496	2.25463	0.754244	2.98926	0.00279654	0.0595996		Gpr55	191.225	1.78967	0.567238	3.15506	0.00160466	0.0351251		Zfp957	114.19	-3.05893	0.874956	-3.4961	0.000472118	0.0115703
Arl4c	2378.25	1.14397	0.386025	2.96347	0.00304195	0.062769		Uap1l1	1632.83	1.19776	0.362694	3.30241	0.000958586	0.0240621		Slc38a1	2767.27	-1.84321	0.671857	-2.74346	0.0060796	0.0743544
Lrif1	549.512	1.81057	0.596	3.03787	0.00238253	0.0547139		Paxx	1598.01	0.996318	0.371331	2.6831	0.00729439	0.0999304		Ccdc65	171.47	2.39505	0.755301	3.17099	0.00151921	0.0275892
Med13	5096.5	1.40723	0.425038	3.31082	0.00093023	0.0318403		Gsn	17678.8	1.68913	0.440641	3.83334	0.000126417	0.00512927		Mal2	311.796	6.6905	0.927259	7.21536	5.37934e-13	1.90017e-10
Prpf39	1909.76	2.19021	0.601493	3.64128	0.000271284	0.0151122		Cytip	210.031	2.2284	0.758439	2.93815	0.00330182	0.0587189		Nckap1l	1110.38	1.30838	0.275284	4.75285	2.00564e-06	0.000146282
Ccdc187	684.066	1.66728	0.536888	3.10546	0.00189986	0.0475781		Kif18a	158.271	-1.99213	0.691727	-2.87994	0.00397752	0.0669674		Espl1	998.311	-1.65803	0.382001	-4.34039	1.42229e-05	0.000734168
Ctdspl2	2072.12	1.10688	0.353107	3.13469	0.00172033	0.0450893		Zfp770	574.293	-1.22317	0.417276	-2.93132	0.00337527	0.0595116		Ildr1	151.326	3.41952	0.489079	6.99175	2.71469e-12	8.89184e-10
Med12l	275.102	1.1939	0.395553	3.01831	0.00254189	0.0564535		Btbd3	3320.59	-1.07293	0.342859	-3.12937	0.00175184	0.0370415		Gpsm3	490.629	1.01774	0.346617	2.93622	0.00332243	0.0491153
Saxo2	159.6	2.98353	0.862848	3.45776	0.000544679	0.023634		Sptlc3	67.0221	3.74525	0.9464	3.95736	7.57812e-05	0.00341299		Ankrd12	1227.01	1.23999	0.433704	2.85907	0.0042489	0.0586544
Thoc2	2948.12	1.93447	0.537573	3.59852	0.000320035	0.0167413		Ciart	166.156	-1.3127	0.418814	-3.13433	0.00172248	0.0367209		Tnfaip8	874.662	1.78843	0.453957	3.93964	8.16055e-05	0.00296396
Uprt	1470.08	1.54261	0.418477	3.68626	0.000227578	0.0135735		Slc6a17	1453.13	3.80403	0.950822	4.00078	6.31339e-05	0.0029696		Carns1	456.782	1.23429	0.327768	3.76574	0.000166056	0.00512243
Trim75	167.983	-2.60878	0.88191	-2.9581	0.00309545	0.0631511		Tram1l1	150.073	-1.20488	0.443831	-2.71472	0.00663328	0.0941675		Lpxn	241.827	1.57942	0.499424	3.16249	0.00156428	0.0280963
N4bp2	1841.56	1.4757	0.446807	3.30277	0.000957355	0.0323832		Gbp5	393.911	1.99294	0.414317	4.81019	1.50786e-06	0.00014222		AW112010	685.304	2.30985	0.480462	4.80756	1.52787e-06	0.000114686
Cntln	1089.94	1.61292	0.536537	3.00616	0.00264569	0.0576214		Ptbp3	9685.56	-1.42724	0.514477	-2.77416	0.00553451	0.0837146		E330013P04Rik	347.969	2.99554	0.396502	7.5549	4.19184e-14	2.09766e-11
Zfp780b	638.957	1.10274	0.40789	2.70353	0.00686081	0.0988086		Glis1	103.65	-2.45529	0.593454	-4.13729	3.51435e-05	0.00191852		Acaca	7601.04	-0.978533	0.334549	-2.92493	0.00344528	0.0502972
Slc41a2	675.599	1.17264	0.335863	3.49142	0.000480458	0.021918		Tut4	3974.7	-1.76524	0.549508	-3.21239	0.00131634	0.0302858		Rdh1	733.784	-2.18537	0.38555	-5.66819	1.44312e-08	2.20321e-06
Nalcn	122.841	1.54038	0.561756	2.74208	0.00610522	0.0929195		Serinc2	219.739	1.25689	0.460419	2.72988	0.00633582	0.0920438		Lgals2	326.985	2.21697	0.457418	4.8467	1.25533e-06	9.66442e-05
Kdm7a	3044.28	1.64295	0.337496	4.86804	1.12709e-06	0.000373023		Themis2	524.799	1.68318	0.331577	5.07629	3.84871e-07	4.44452e-05		Cdc20	1599.35	-1.35699	0.495625	-2.73794	0.00618246	0.0753056
Caps2	49.9639	2.82761	0.874558	3.23319	0.00122416	0.0368317		Pdik1l	862.607	-1.23519	0.436049	-2.83268	0.00461591	0.0738504		Ap1s2	1535.87	1.60492	0.568893	2.82112	0.00478561	0.0633451
Txlng	1029.71	1.34172	0.37641	3.56452	0.000364529	0.0180437		Megf6	1302.35	1.10859	0.287907	3.85053	0.000117862	0.00485879		Igkv6-20	34.1445	5.88996	1.55335	3.79176	0.000149581	0.00476937
Nr1d2	6028.92	1.32433	0.312095	4.24336	2.20193e-05	0.00292275		Dok7	560.092	-0.975019	0.358627	-2.71875	0.00655282	0.0937641		Lin7a	164.51	2.50592	0.547743	4.57499	4.76239e-06	0.000292814
Zfp931	238.385	1.19424	0.440329	2.71214	0.00668499	0.0972723		Ablim2	783.999	1.5673	0.570095	2.74919	0.00597424	0.0884354		Slc14a1	824.713	3.5203	0.507796	6.9325	4.13475e-12	1.2625e-09
Gm10033	306.897	1.9538	0.601313	3.24921	0.00115725	0.0361057		Lin54	710.663	-1.1161	0.380749	-2.93133	0.0033751	0.0595116		Olr1	142.57	2.84243	0.620997	4.5772	4.7124e-06	0.000291732
Intu	637.197	0.924333	0.316063	2.92452	0.00344993	0.0671642		Plac8	1851.76	1.42235	0.35645	3.99033	6.59802e-05	0.00307936		Fermt3	509.466	1.57648	0.315504	4.99669	5.83224e-07	5.22726e-05
Cfap54	999.737	1.26965	0.393835	3.2238	0.00126501	0.0378176		Arhgap24	663.523	-1.05258	0.354564	-2.96866	0.00299106	0.0545383		Slco3a1	4424.83	-0.95897	0.34744	-2.7601	0.00577831	0.0718401
Acss3	543.557	2.17436	0.541714	4.01385	5.97366e-05	0.00570162		Oasl1	176.738	1.73396	0.464232	3.73511	0.000187635	0.00707636		Cdca2	684.528	-1.08107	0.394385	-2.74115	0.00612253	0.0747778
Rap1gap2	673.677	1.08875	0.316597	3.43893	0.000584029	0.0247063		Pilra	179.942	3.15886	0.699526	4.51571	6.31038e-06	0.000454726		E2f8	344.597	-1.5523	0.484207	-3.20587	0.00134657	0.0254548
Dgkh	643.327	1.43155	0.442185	3.23746	0.001206	0.0364806		Adap1	155.643	2.21717	0.471757	4.69981	2.604e-06	0.000227962		Pimreg	676.937	-1.33874	0.409666	-3.26789	0.00108354	0.0218834
Lmo7	1878.8	1.09492	0.306125	3.57672	0.000347937	0.0174787		Amz1	89.2314	2.01143	0.538656	3.73416	0.000188345	0.00708358		Lrrc39	241.378	1.79157	0.61996	2.88981	0.00385471	0.0546362
Zfp948	611.694	2.74579	0.611824	4.48787	7.19379e-06	0.00142852		Gimap7	32.2656	3.00805	0.907529	3.31455	0.00091791	0.0232249		Cdcp1	412.063	4.08418	0.417946	9.77204	1.48429e-22	3.34244e-19
2610005L07Rik	952.122	1.42589	0.403115	3.53717	0.000404435	0.0193933		Tmf1	1413.87	-1.14133	0.408961	-2.7908	0.00525784	0.0806814		Upk1a	446.861	4.37549	0.942334	4.64324	3.42982e-06	0.000224684
Atraid	5301.44	-0.834255	0.274893	-3.03483	0.0024067	0.0549697		Frmd4b	1997.59	0.906361	0.265129	3.41856	0.000629533	0.0178599		Cpa1	265.676	-2.71763	0.845618	-3.21379	0.00130997	0.0250257
Cep135	669.624	1.31669	0.411686	3.19828	0.00138248	0.0403719		Clec12a	351.636	2.24763	0.551574	4.07494	4.60257e-05	0.00229048		Glo1	8458.61	-0.88747	0.291328	-3.0463	0.0023168	0.0373004
Smim10l1	3874.57	1.09396	0.348846	3.13594	0.00171302	0.0450376		Clec9a	33.4685	2.62653	0.8331	3.15272	0.00161759	0.0352796		Mcf2	117.44	3.20206	0.613613	5.21838	1.80497e-07	1.94194e-05
Zfp882	364.344	1.34098	0.439625	3.05028	0.00228631	0.0529364		Lilra5	140.952	1.43928	0.509929	2.82252	0.00476483	0.0759632		Kif22	1202.39	-1.38714	0.43396	-3.19647	0.00139119	0.0259983
AB124611	282.197	-1.59148	0.516251	-3.08276	0.0020509	0.0501699		Klc3	216.942	1.55691	0.464124	3.35451	0.000795053	0.0210765		Bmp3	2547.15	-1.8585	0.570178	-3.25951	0.00111603	0.0223891
Cep162	781.31	1.03468	0.368133	2.81061	0.00494479	0.0822748		Cxcl17	56.1675	3.5865	1.12003	3.20214	0.00136411	0.0311858		Dnah12	195.49	3.55944	1.27681	2.78777	0.00530724	0.068179
Brwd3	932.499	1.79859	0.549525	3.27298	0.00106418	0.0347435		Itpkc	1599.71	0.896548	0.312162	2.87206	0.00407803	0.0681278		Dnah1	384.467	1.85953	0.640106	2.90503	0.00367215	0.0527484
Bclaf3	473.388	1.65819	0.567392	2.92249	0.0034725	0.0672285		Tubgcp5	2006.71	-0.984774	0.306323	-3.21482	0.00130527	0.0301854		Krt7	1260.01	3.1536	0.398248	7.91869	2.40034e-15	1.54436e-12
Kcnf1	188.737	3.72134	0.697274	5.33699	9.45032e-08	6.13508e-05		Tmem159	3228.57	0.676236	0.251166	2.69238	0.00709435	0.0983871		Arhgef28	3270.33	-1.36803	0.493188	-2.77386	0.00553962	0.0701491
3110053B16Rik	87.5538	2.43134	0.852215	2.85296	0.00433137	0.0756041		Psd3	2132.14	-1.33491	0.336236	-3.97017	7.18205e-05	0.00327556		Grik4	108.068	2.21721	0.822608	2.69534	0.00703171	0.0826329
Rrm2b	1546.7	1.07595	0.350311	3.07142	0.00213043	0.0510081		Tmem184c	1669.34	-1.27379	0.43009	-2.96167	0.00305978	0.0553989		Igkj2	49.5231	4.28381	1.4583	2.93753	0.00330836	0.048973
Gm10557	642.651	1.12013	0.378341	2.96063	0.00307013	0.0631511		Igsf9b	367.174	-1.24211	0.345555	-3.59455	0.000324957	0.0109218		Nr3c2	468.054	2.02317	0.539949	3.74696	0.000178994	0.00541037
Ankrd63	1186.06	-1.41342	0.505297	-2.79721	0.00515458	0.0847241		Ttc12	1555.83	0.992246	0.319168	3.10885	0.00187817	0.0387574		Slc28a3	64.688	2.97804	0.990013	3.00808	0.00262906	0.0411848
Fam47e	152.787	2.72942	0.966414	2.82428	0.00473875	0.0802312		Gldn	599.618	-2.47923	0.604227	-4.10315	4.07569e-05	0.00212669		Tle6	3680.67	-1.42411	0.283604	-5.02146	5.12789e-07	4.68929e-05
Map4k5	2764.2	0.961298	0.349612	2.74962	0.00596652	0.0919456		Plxnb1	19624.6	1.03612	0.306447	3.38108	0.000722008	0.019648		Oas1c	678.789	-2.28436	0.843184	-2.7092	0.00674447	0.080252
Iqgap3	832.638	-0.962948	0.344526	-2.795	0.00519004	0.0850512		Phf11b	170.435	3.60912	0.857214	4.21029	2.55046e-05	0.00146326		Alpk3	571.709	-1.77621	0.607068	-2.92588	0.00343488	0.0502268
Ndufa4l2	859.733	-1.07862	0.398087	-2.7095	0.00673852	0.0976604		Zc3h12d	42.9899	2.99133	1.11089	2.69274	0.0070868	0.098358		Stk33	25.9689	3.93628	1.37613	2.86039	0.0042312	0.0584996
Zfp873	334.895	1.3933	0.510226	2.73076	0.00631892	0.0941368		Lrrc3	854.924	-1.94803	0.453613	-4.29448	1.75105e-05	0.00105849		Synpo2	993.886	1.91269	0.708412	2.69997	0.00693459	0.0819355
BC067074	865.54	1.01664	0.306592	3.31594	0.000913355	0.0314623		Slc13a5	57.4974	2.31688	0.803623	2.88304	0.00393858	0.0664981		Atp6v0a4	80.487	3.47736	0.81967	4.24238	2.21157e-05	0.00104846
Zfp738	415.171	2.52937	0.657293	3.84816	0.000119009	0.00888831		Slfn14	389.286	-1.72153	0.546159	-3.15207	0.00162117	0.0353148		Cd300c2	398.849	1.8072	0.392952	4.59904	4.24439e-06	0.000267352
Zfp950	1177.14	1.74593	0.647783	2.69524	0.00703373	0.0994221		Dock4	2490.34	-1.50779	0.403031	-3.74112	0.000183206	0.00694832		Ankrd6	396.061	1.96222	0.384046	5.10933	3.23303e-07	3.18268e-05
Cpsf6	4612.36	1.0592	0.344986	3.07026	0.00213876	0.0510081		Tmem30b	245.15	1.44203	0.395798	3.64336	0.000269106	0.00946863		Cacng5	104.489	3.45476	0.64951	5.31902	1.04329e-07	1.21257e-05
Myo1a	188.739	1.55853	0.473975	3.28821	0.00100826	0.0336999		Slc24a4	308.716	-1.38211	0.430584	-3.20984	0.0013281	0.0304398		Colec12	4147.18	1.55008	0.308356	5.02691	4.98443e-07	4.61724e-05
Zscan26	2991	1.36529	0.478321	2.85435	0.0043125	0.0754308		Serpina3f	230.805	2.7568	0.407356	6.76755	1.30985e-11	4.7194e-09		Bbox1	165.174	3.07979	1.14515	2.68943	0.00715747	0.0837285
Zfp708	132.247	1.8527	0.58448	3.16982	0.00152534	0.0427279		Igha	1154.37	5.23488	0.443706	11.7981	3.99271e-32	3.59643e-28		Stard4	5194.02	-0.991166	0.379219	-2.6137	0.00895665	0.0993129
Sgpp2	429.511	1.3874	0.372637	3.72319	0.000196719	0.0124637		Mylk4	111.994	-3.02229	0.690631	-4.37612	1.20809e-05	0.00078006		Papln	753.269	1.34669	0.483174	2.78718	0.00531688	0.068179
Jmjd7	238.369	-1.64179	0.5064	-3.24208	0.00118663	0.0362512		C1qtnf9	51.1876	2.02712	0.662196	3.06122	0.0022044	0.0434014		Crb1	93.5842	-3.75213	0.898056	-4.17806	2.94005e-05	0.00132744
Gm13241	57.7491	2.36805	0.752631	3.14636	0.00165314	0.0441648		Slitrk6	41.0464	-3.41918	1.02944	-3.3214	0.000895676	0.022855		Tram2	510.448	-1.23533	0.409463	-3.01694	0.00255341	0.0403153
Gm13212	476.991	1.81275	0.590193	3.07145	0.00213021	0.0510081		Foxred2	1722.84	-0.901808	0.310851	-2.90109	0.00371863	0.0639528		Oosp1	348.251	-2.58062	0.915328	-2.81934	0.00481224	0.0635576
Gm5586	1272.03	-3.48624	0.802704	-4.34312	1.40474e-05	0.00219543		Ttll8	139.711	2.72573	0.926398	2.94229	0.00325797	0.0579964		Havcr2	75.8543	2.36387	0.613876	3.85073	0.000117765	0.00399536
Zfp141	542.947	1.90887	0.537587	3.55081	0.000384044	0.0188067		Pdzrn4	126.043	-2.5108	0.935487	-2.68395	0.00727586	0.0999044		Bnipl	174.735	4.32565	0.66519	6.50288	7.87985e-11	1.95205e-08
Zfp975	202.508	2.33835	0.721392	3.24143	0.0011893	0.0362512		Pigz	25.5898	3.37766	1.01467	3.32882	0.000872136	0.022413		Il17rd	1149.65	0.918962	0.303046	3.03241	0.00242606	0.0386433
Platr25	300.364	2.09173	0.701065	2.98364	0.00284842	0.0603244		Zpld1	709.605	-2.33181	0.616456	-3.78261	0.000155192	0.00603843		H1f8	910.516	-3.1521	0.869607	-3.62475	0.000289246	0.00799196
B130016D09Rik	933.693	1.78516	0.341381	5.22923	1.70216e-07	9.90714e-05		Ythdc2	659.458	-1.30024	0.417316	-3.11571	0.00183502	0.0381291		Bspry	718.381	1.1608	0.442436	2.62366	0.00869893	0.0973362
Zfp960	181.295	2.28173	0.728395	3.13255	0.00173297	0.0452099		Peli3	251.392	1.4658	0.472958	3.09921	0.00194035	0.0394976		Pkhd1l1	1173.48	2.64737	0.447463	5.91639	3.29078e-09	5.86964e-07
Tbc1d32	832.934	1.42443	0.362246	3.93221	8.41669e-05	0.00706792		Sulf1	1937.5	1.07048	0.379982	2.81718	0.00484475	0.0764426		Rspo1	1309.4	3.05288	0.53955	5.6582	1.5297e-08	2.31577e-06
Bdp1	1830.52	1.20137	0.416146	2.88689	0.00389066	0.0706895		Plekha6	2874.86	1.78048	0.437094	4.07345	4.63225e-05	0.00229258		Rfpl4	329.08	-3.36401	0.822946	-4.08776	4.35554e-05	0.00181632
Wdfy4	513.796	-1.43746	0.497349	-2.89024	0.00384947	0.0706895		Zfp385b	1310.5	-1.62471	0.597662	-2.71844	0.00655897	0.0937776		Lrrc75b	108.792	2.70979	0.885214	3.06117	0.00220475	0.0359769
Ccdc141	807.696	1.83298	0.529728	3.46022	0.000539735	0.0234798		Fam171b	1144.47	-2.28171	0.520626	-4.38262	1.1726e-05	0.000759871		Oog1	567.425	-2.84707	1.0861	-2.62137	0.00875781	0.0976464
Serpina3h	398.674	-1.29643	0.479831	-2.70185	0.00689556	0.0990554		Fermt1	271.248	2.93081	0.492296	5.95335	2.62705e-09	5.14416e-07		Gm13023	566.502	-2.73916	0.944606	-2.89979	0.0037341	0.0534736
6820431F20Rik	1459.87	1.67665	0.383951	4.36684	1.26059e-05	0.00210669		Pabpc4l	155.063	-1.96988	0.592651	-3.32384	0.000887877	0.0227203		Cnksr1	154.665	3.02121	0.767043	3.93878	8.18984e-05	0.00296861
6430590A07Rik	88.2349	2.09414	0.700354	2.99012	0.00278871	0.0595078		Vtcn1	243.681	3.15351	0.671997	4.69275	2.69563e-06	0.000231246		Rimkla	262.107	-2.03911	0.724262	-2.81543	0.00487117	0.0641477
Siglec15	56.4518	3.23214	0.779065	4.14874	3.3431e-05	0.00401809		Impad1	8088.26	-1.26404	0.415734	-3.04049	0.0023619	0.0457031		Obox7	48.1201	-3.58858	1.21497	-2.95364	0.0031405	0.0471075
Gm6169	812.759	-0.778313	0.281545	-2.76444	0.00570212	0.0891167		Podn	111.685	2.03969	0.611326	3.3365	0.0008484	0.022124		Dcdc2a	288.281	4.30503	0.819039	5.2562	1.47061e-07	1.62534e-05
Aldh3b2	104.278	-4.15626	1.25224	-3.31905	0.000903233	0.0314596		Klhdc7a	444.705	1.51142	0.543032	2.78331	0.00538079	0.0822179		Nhs	476.275	1.98189	0.597672	3.31601	0.000913127	0.0192397
Tmem170b	1435.62	1.12757	0.406047	2.77695	0.00548719	0.0870013		Kbtbd8	349.961	-1.94107	0.545067	-3.56116	0.000369214	0.0121047		Rbms3	1430.17	1.04669	0.349705	2.99308	0.0027618	0.0428913
E430024I08Rik	728.829	1.79749	0.530332	3.38936	0.000700555	0.0273087		Clec1a	1041.36	-1.6882	0.546833	-3.08722	0.00202037	0.0407124		Fbxo40	264.401	-1.14662	0.38387	-2.987	0.0028173	0.0435279
Dok6	499.16	2.90452	0.575614	5.04595	4.5127e-07	0.000200447		Plxna4	2943.36	1.19009	0.290337	4.09898	4.14968e-05	0.00214818		Zbtb7c	1536.22	1.2057	0.343806	3.50693	0.000453301	0.0112173
Gm13408	603.742	-2.78314	0.601764	-4.62497	3.7465e-06	0.000903388		Mcph1	1381.83	-1.05023	0.301398	-3.48454	0.000492984	0.0149274		Ccdc40	405.43	3.75832	0.89818	4.18437	2.85962e-05	0.00129763
Gm6483	125.757	1.56736	0.463051	3.38485	0.000712178	0.0275833		Hephl1	129.902	1.55385	0.577911	2.68874	0.00717217	0.0990089		Cfap69	276.903	2.57431	0.737599	3.49013	0.000482793	0.0116745
Lekr1	299.753	1.618	0.481427	3.36084	0.000777063	0.02889		Olfm2	412.959	3.87064	1.02118	3.79036	0.000150428	0.00591694		Rnf43	533.547	1.35916	0.414714	3.27734	0.0010479	0.0214278
Gpx4	24521.8	-0.850742	0.281275	-3.02459	0.00248974	0.0558833		Glb1l2	1193.36	1.75019	0.328414	5.3292	9.86462e-08	1.35657e-05		Tspoap1	223.862	2.47714	0.641853	3.85935	0.000113687	0.00390853
Gm38396	182.131	2.25656	0.722248	3.12436	0.00178193	0.0458697		Nexmif	2013.5	-1.36607	0.504997	-2.70511	0.0068281	0.0958755		Pif1	243.939	-1.57026	0.453569	-3.46201	0.000536162	0.0126925
Gm11992	74.0054	3.20908	1.1233	2.85684	0.00427882	0.0752321		Zfp711	278.034	-3.21718	0.801209	-4.01541	5.93428e-05	0.00282074		Tmem212	334.672	4.44411	1.26721	3.50699	0.000453207	0.0112173
Dnah7a	72.1194	3.02537	1.08667	2.78407	0.00536809	0.0861572		Fam199x	633.289	-1.79684	0.583075	-3.08167	0.00205844	0.041249		Kntc1	667.092	-1.51862	0.425609	-3.5681	0.000359584	0.00944964
Zfp953	230.709	1.49381	0.503912	2.96444	0.00303236	0.0626478		Pwwp3b	380.072	-2.15603	0.657883	-3.27723	0.00104831	0.0256594		Creb3l3	157.248	-1.68802	0.487655	-3.46149	0.000537188	0.0127001
2010315B03Rik	666.672	1.78158	0.416221	4.28037	1.86583e-05	0.00271495		Slc36a2	258.616	2.03987	0.587232	3.4737	0.000513332	0.0153602		Fanci	344.286	-1.59837	0.463382	-3.44937	0.000561906	0.0131124
Gm7072	442.013	3.08706	0.699658	4.41224	1.02308e-05	0.00181775		Rhbdl3	666.554	1.76917	0.47624	3.71487	0.000203312	0.00750546		Fam83b	56.0468	2.8071	0.722531	3.88509	0.000102294	0.0035783
Naaladl2	495.796	2.18187	0.656683	3.32256	0.000891957	0.0314596		Kcne2	106.57	-2.11576	0.558563	-3.78786	0.000151951	0.00595085		Clic6	176.713	6.10284	1.34401	4.54076	5.60507e-06	0.000332579
Cfap47	78.562	3.57447	1.0746	3.32633	0.000879967	0.0313354		Myo1g	234.131	3.1327	0.659541	4.74982	2.03602e-06	0.000184911		Trim30d	270.61	6.22881	2.14622	2.90222	0.00370523	0.0531025
Gm7298	805.586	-1.84056	0.533989	-3.44682	0.000567221	0.0240556		Fktn	2400.34	-1.11148	0.358814	-3.09766	0.00195054	0.039571		Erich3	155.984	4.49483	1.19348	3.76614	0.000165788	0.00512243
4732440D04Rik	98.9303	1.60983	0.559975	2.87483	0.00404245	0.0728185		Fcgr4	1627.12	7.1767	1.80553	3.97484	7.04259e-05	0.00323654		Minar1	28.555	3.55805	0.941159	3.7805	0.000156515	0.00494041
Vamp7-ps	254.108	1.61226	0.494343	3.26142	0.00110856	0.0352379		Rgs13	76.5177	-3.54595	1.17434	-3.01952	0.00253177	0.0479094		Slc38a5	2486.49	-2.52668	0.41424	-6.09957	1.06353e-09	2.17722e-07
Gm7600	100.795	-4.42458	1.05702	-4.1859	2.84039e-05	0.00360473		Oas1a	195.148	2.82272	0.569719	4.95459	7.24829e-07	7.91381e-05		Nlrp4b	219.149	-2.47766	0.912399	-2.71554	0.00661681	0.0793093
Gm7665	72.5432	3.38954	0.662999	5.11244	3.18016e-07	0.00016266		Slc5a2	32.9014	3.49207	0.965513	3.61681	0.000298259	0.0102737		Shank2	478.979	1.87982	0.694907	2.70514	0.00682761	0.0810807
Gm7879	80.4312	-4.03007	1.07825	-3.73761	0.00018578	0.0118909		Grhl2	215.246	2.18363	0.595133	3.66914	0.000243369	0.00869898		Dock10	403.837	1.46449	0.345311	4.24107	2.22455e-05	0.00105184
Zfp660	274.303	1.59765	0.573979	2.78346	0.00537821	0.0861572		Olfr920	39.3847	2.36261	0.867288	2.72414	0.00644694	0.0927649		BC048679	360.355	8.13978	0.941612	8.64451	5.40347e-18	5.40797e-15
Apol7e	91.9412	-4.53646	1.53328	-2.95866	0.00308977	0.0631511		Mpg	1405.2	0.750613	0.262697	2.85734	0.0042721	0.0697118		Thsd7b	348.817	1.93983	0.652739	2.97183	0.00296032	0.0451185
Gm8116	322.243	1.50289	0.546225	2.75141	0.00593391	0.0917202		Rab11fip4	900.43	-1.12651	0.357716	-3.14919	0.00163726	0.0354086		Ppp1r36	129.311	4.76519	1.1637	4.09488	4.22388e-05	0.00177788
Zfp991	414.641	2.77951	0.716365	3.88003	0.000104446	0.00835516		Greb1	47882.9	-1.18837	0.310991	-3.82123	0.000132785	0.00532767		Lzts1	963.658	-1.0739	0.324579	-3.30861	0.000937617	0.01955
BC024063	98.044	3.15278	0.830769	3.79501	0.000147638	0.0102551		Gulo	174.788	-1.5077	0.510399	-2.95396	0.00313728	0.0564052		Lrtm2	44.4033	3.22905	1.04322	3.09528	0.0019663	0.0331986
Samd1	2136.88	-0.807313	0.28219	-2.86088	0.0042246	0.0747619		Nrip1	5822.68	-1.22508	0.417867	-2.93175	0.00337059	0.0595116		Efhb	127.293	1.95083	0.710669	2.74506	0.00604995	0.0742438
Gm8283	42.5276	1.99411	0.73993	2.695	0.00703889	0.0994221		Arhgap28	5624.13	-1.09596	0.333176	-3.28943	0.0010039	0.0248423		Fancd2	448.446	-1.6019	0.381237	-4.20186	2.64734e-05	0.00121663
Gm8290	37.283	3.34576	0.978968	3.41764	0.000631677	0.0260008		Strn	4971.06	-1.02397	0.350925	-2.91792	0.00352372	0.0612739		Wwc1	1997.67	2.28771	0.805941	2.83855	0.00453183	0.0610628
Rbm24	74.8104	2.14355	0.583287	3.67494	0.000237902	0.0138553		Dpp10	72.4745	-2.91671	0.824324	-3.5383	0.000402706	0.0128859		Plekhh1	1511.68	-0.987282	0.324204	-3.04525	0.0023249	0.0373623
Zbed6	1706.14	1.7233	0.398735	4.32192	1.5468e-05	0.00233112		Colgalt2	1579.63	-2.40075	0.5722	-4.19565	2.72094e-05	0.00154144		9330159F19Rik	29.3063	2.99455	1.06935	2.80034	0.00510493	0.0661145
H60b	75.2389	2.92144	0.64638	4.5197	6.19269e-06	0.00130261		Nbeal1	1734.91	-1.23832	0.417069	-2.9691	0.00298674	0.0545149		Cfap44	407.018	3.73489	1.07349	3.4792	0.000502919	0.0121124
Gm8910	2045.64	-0.741887	0.259977	-2.85366	0.00432184	0.0755158		Slc4a11	574.64	1.25664	0.398881	3.15042	0.00163035	0.0354086		Sprn	464.98	1.40545	0.39607	3.54848	0.000387463	0.00992908
Pgam1-ps2	9557.97	-0.77789	0.265474	-2.9302	0.00338748	0.0665184		Tox2	4116.36	-1.28862	0.387969	-3.32144	0.000895534	0.022855		Gm266	142.551	4.18134	0.718972	5.81572	6.03735e-09	1.00706e-06
Rps3a3	6367	-7.01512	1.9307	-3.63346	0.000279646	0.0154759		Sytl1	341.969	3.71171	0.664978	5.5817	2.38176e-08	3.79711e-06		Bicdl2	59.5816	2.43193	0.930924	2.61239	0.00899119	0.0994941
Zxdb	673.227	1.01771	0.342874	2.96818	0.0029957	0.0623482		Gpr157	466.286	1.30987	0.483215	2.71074	0.0067134	0.0948077		Chpt1	4517.95	0.845839	0.311813	2.71265	0.00667478	0.0798977
Bin2	327.585	-1.46618	0.50344	-2.91232	0.00358759	0.0682879		Clec4a1	637.087	4.28426	0.584574	7.32886	2.32121e-13	1.30677e-10		Rsph4a	356.051	4.38927	0.947816	4.63093	3.6402e-06	0.000235893
Zfp442	418.914	1.54732	0.429354	3.60383	0.000313562	0.016694		Pcnx2	1740.99	1.482	0.471374	3.144	0.00166658	0.0358275		Slc45a3	3957.92	-1.46945	0.338942	-4.33539	1.455e-05	0.000746761
Pakap	6028.35	0.82158	0.298505	2.75231	0.00591756	0.0916845		Bpifc	110.438	-2.72324	0.662114	-4.11295	3.90637e-05	0.00208822		Tmem71	719.116	1.818	0.460304	3.94956	7.82942e-05	0.00286681
F630048H11Rik	274.297	2.93854	0.76056	3.86365	0.000111703	0.00868867		Prr11	705.892	-1.39268	0.51614	-2.69826	0.00697024	0.0972714		Il20rb	96.6422	2.00779	0.599418	3.34956	0.000809397	0.0174001
Prcd	1283.91	-1.55841	0.430563	-3.61946	0.000295224	0.0159852		Slfn8	158.928	1.65097	0.49219	3.35434	0.000795559	0.0210765		Rassf4	1819.82	-1.1214	0.39473	-2.84092	0.00449831	0.0608387
Cep85l	558.371	1.68506	0.46454	3.62738	0.000286315	0.0156906		Tmtc2	2991.94	-1.97189	0.463166	-4.25742	2.06796e-05	0.00120956		Mylk3	160.587	2.36087	0.427968	5.51647	3.45885e-08	4.65009e-06
Gm2016	66.4997	-4.27285	1.39435	-3.0644	0.00218103	0.0513048		Wnk3	373.597	-1.64211	0.517848	-3.17103	0.00151898	0.033576		Plekhg6	31.7274	2.5816	0.842419	3.0645	0.00218031	0.0357726
Tcf24	214.501	1.17088	0.413542	2.83135	0.00463521	0.0794284		Tlr13	248.909	1.38203	0.455029	3.03723	0.00238765	0.0460114		Plekhh2	810.455	1.28284	0.349722	3.66816	0.000244304	0.00690916
Ildr2	5204.08	1.32635	0.365347	3.63038	0.000283004	0.0155597		Nup62cl	344.101	-1.53997	0.552626	-2.78663	0.00532587	0.0815864		Arhgef19	1237.64	1.24774	0.387676	3.21852	0.00128856	0.0248537
Gm14698	300.343	1.73286	0.573703	3.02047	0.00252379	0.0563246		C1s2	1054.92	1.64341	0.432277	3.80175	0.000143676	0.00568862		Syna	134.002	3.02894	0.644988	4.69611	2.65161e-06	0.000184166
Mroh2a	46.9015	2.04896	0.725486	2.82426	0.00473906	0.0802312		H4c9	693.515	-1.06589	0.383115	-2.78218	0.00539959	0.0823041		She	1672.51	-1.0376	0.278328	-3.72796	0.000193033	0.00574792
Gm3055	87.0598	2.16502	0.791221	2.73631	0.00621333	0.0936279		Gpr4	226.351	1.06495	0.383726	2.77528	0.00551547	0.0834969		4930486L24Rik	1671.59	3.02369	0.794116	3.80762	0.00014031	0.0045327
Gm9755	473.63	-1.58929	0.422412	-3.76241	0.000168285	0.0110957		Cxxc4	832.796	-1.85468	0.588901	-3.14939	0.0016361	0.0354086		Arid5a	772.831	1.29976	0.424246	3.06369	0.00218626	0.035805
4930522L14Rik	211.898	1.91872	0.573463	3.34585	0.000820315	0.0299052		Syne2	24521.2	-0.784557	0.245258	-3.1989	0.00137953	0.0313396		Chtf18	505.619	-1.17859	0.309335	-3.81006	0.00013893	0.00451774
Gm3604	62.1581	2.69365	0.801413	3.36112	0.000776261	0.02889		Agmo	156.83	2.1993	0.468415	4.6952	2.66343e-06	0.000230084		Fbxl16	2487.08	-1.82318	0.373545	-4.88076	1.05678e-06	8.42383e-05
BC005561	233.794	2.14762	0.613918	3.49822	0.00046837	0.0215412		Rfx7	2884.75	-0.915559	0.325119	-2.81607	0.00486147	0.0765079		Mob3b	633.295	1.81463	0.34778	5.21776	1.81097e-07	1.94194e-05
Mir22hg	1070.08	1.20354	0.298602	4.03059	5.56359e-05	0.00555668		Plxna4os1	24.5349	2.95223	0.926138	3.18768	0.00143422	0.0323372		Astl	855.044	-2.84452	0.790046	-3.60044	0.000317678	0.00854553
Gstp-ps	3024.74	-0.882551	0.296383	-2.97774	0.00290386	0.0610389		Dsel	1524.77	-1.51155	0.482032	-3.13579	0.00171394	0.0365837		Ncaph	1038.4	-1.04802	0.370368	-2.82966	0.00465968	0.0621808
Gm16386	113.771	2.0883	0.522842	3.99413	6.49315e-05	0.00593565		A530016L24Rik	484.408	2.86063	0.729631	3.92065	8.83105e-05	0.00381514		Csrnp1	1970.46	1.55041	0.491993	3.15128	0.00162559	0.0288521
1110002L01Rik	345.236	1.02249	0.356498	2.86815	0.00412875	0.0736672		Pik3r5	373.742	1.51412	0.546322	2.77147	0.00558036	0.0841449		Entpd3	71.5176	3.64181	1.38931	2.62131	0.00875918	0.0976464
Gm9847	737.853	1.99592	0.479273	4.16447	3.12072e-05	0.00387313		Smim10l2a	1842.29	-1.47638	0.286084	-5.16066	2.46086e-07	3.03647e-05		Mfsd6l	56.139	3.26064	0.984473	3.31206	0.000926111	0.0194451
Zfp955b	529.883	1.90563	0.519211	3.67023	0.000242331	0.0138654		E330035G20Rik	224.931	-2.00063	0.678098	-2.95036	0.00317406	0.0569528		Adgb	116.176	5.32894	1.25956	4.23078	2.32886e-05	0.00109256
Rps3a2	7153.21	-3.37798	0.780461	-4.32818	1.50345e-05	0.00230698		Trank1	1188.32	1.59812	0.586472	2.72498	0.00643058	0.0927027		Nhsl1	927.601	1.41154	0.34814	4.05452	5.02365e-05	0.00202448
Gm20939	108.68	2.03534	0.63673	3.19656	0.00139079	0.0405444		Rasal3	158.348	2.38919	0.593864	4.02312	5.74313e-05	0.00274436		Lrrtm3	202.344	-3.50521	0.576812	-6.07686	1.22556e-09	2.48072e-07
Yy2	159.559	1.4251	0.498093	2.86112	0.00422152	0.0747619		Lmbrd2	1660.4	-1.20666	0.391166	-3.08477	0.00203707	0.0409575		Pdxk	3592.76	1.80279	0.632272	2.85128	0.00435432	0.0596979
Mir568	40.2149	2.35966	0.747774	3.15558	0.0016018	0.0438091		Fam169a	399.443	-1.22303	0.396603	-3.08378	0.00204392	0.0410328		Tspan8	1396.83	2.12172	0.687723	3.08514	0.00203453	0.0339372
Gm10509	502.643	2.09283	0.615212	3.40181	0.000669417	0.0265556		Islr2	306.353	-1.29827	0.457322	-2.83885	0.00452765	0.0728916		Agap2	514.095	1.56444	0.563731	2.77516	0.0055174	0.0699972
Zfp729b	521.895	2.00714	0.605063	3.31723	0.000909142	0.0314596		Ccdc158	242.837	-1.97943	0.590938	-3.34964	0.000809158	0.0214053		Arhgap9	284.894	1.07621	0.406808	2.64549	0.00815727	0.0925398
Gm13217	238.982	1.23353	0.45332	2.7211	0.00650645	0.0957475		6030443J06Rik	58.8366	-1.98661	0.611164	-3.25053	0.00115189	0.0276009		Gabrp	188.725	3.86805	1.12781	3.42971	0.000604236	0.0138843
Gm19240	57.2989	3.26459	1.08154	3.01846	0.00254065	0.0564535		Atad2b	2275.02	-1.18196	0.375667	-3.14629	0.00165355	0.0357179		Wnt9a	434.582	1.7919	0.382872	4.68014	2.86673e-06	0.000196366
Gm19283	32.685	4.45926	1.214	3.67319	0.000239543	0.0138553		C530008M17Rik	773.885	-1.72663	0.452276	-3.81765	0.000134731	0.00538178		Slc16a11	118.017	2.36843	0.713945	3.31738	0.000908643	0.0192127
Gm15834	45.2589	3.00245	0.972717	3.08667	0.00202414	0.0497313		Arhgap15os	47.8113	-2.06657	0.687922	-3.00407	0.00266393	0.0496798		Wscd1	357.302	1.07106	0.370214	2.89309	0.00381469	0.0541542
Gm29695	95.2435	2.34848	0.852297	2.75547	0.00586085	0.0910175		E430024P14Rik	56.7351	2.99945	0.987687	3.03684	0.0023907	0.0460133		Unc45b	743.957	1.32297	0.339121	3.90119	9.57215e-05	0.00339453
Gm9595	35.249	3.87109	1.04125	3.71774	0.000201014	0.0124935		Lrrn4	605.693	1.6433	0.524722	3.13174	0.00173772	0.0368261		Elobl	885.623	-2.43297	0.88726	-2.74212	0.00610436	0.0746066
Cfap99	71.4801	3.70344	1.28928	2.87248	0.00407267	0.0731304		Gpr183	126.324	2.34788	0.481057	4.88067	1.05728e-06	0.000107006		Hlf	751.808	1.81897	0.303235	5.99856	1.99079e-09	3.85635e-07
Gm29737	55.9846	2.05472	0.725807	2.83095	0.00464102	0.0794284		Dnah2	1078.97	-1.20058	0.395051	-3.03905	0.00237324	0.0458734		Gm11545	308.035	-2.07368	0.731166	-2.83613	0.00456644	0.0614372
Gm21811	851.103	1.18051	0.369536	3.19457	0.00140039	0.0405879		Med13	5096.5	-1.19803	0.425073	-2.8184	0.00482637	0.0763737		Prr15l	603.719	2.56836	0.433787	5.92078	3.2041e-09	5.77219e-07
Gm31434	61.8704	3.51397	1.11281	3.15774	0.00158996	0.0436374		Gm5086	57.1703	1.98134	0.7055	2.80841	0.00497862	0.0773094		Stac2	165.932	2.07666	0.760383	2.73107	0.00631286	0.0764289
Gm11695	130.415	-1.73205	0.629379	-2.752	0.00592324	0.0916845		Hs3st6	35.4704	3.31228	0.966062	3.42864	0.000606603	0.0175081		Tns4	238.098	2.39162	0.60079	3.98079	6.8686e-05	0.00260193
Gm26944	186.684	3.11426	0.802004	3.88309	0.000103137	0.00829085		Treml2	32.3121	2.63291	0.952526	2.76414	0.00570735	0.0855827		BC030867	325.38	-1.19544	0.432709	-2.76269	0.00573266	0.0714203
Gm10777	157.129	2.59046	0.816852	3.17127	0.00151773	0.042678		Foxo6	651.613	1.70556	0.46943	3.63326	0.000279864	0.00977084		Trib2	11409.6	-1.99153	0.245508	-8.1119	4.98362e-16	3.74083e-13
Gm32687	81.7634	3.76112	0.761348	4.94009	7.80882e-07	0.000287111		Col8a2	1102.79	1.0834	0.347633	3.1165	0.00183013	0.0381291		Dgkb	139.246	2.30945	0.600429	3.84633	0.0001199	0.00404494
Gm28729	46.8754	3.37909	1.25145	2.70014	0.00693102	0.0990564		Ttll10	253.362	3.5146	0.621126	5.65843	1.52768e-08	2.52488e-06		Slc25a21	76.1943	5.28286	1.03797	5.08959	3.58847e-07	3.4756e-05
Gm33047	30.0843	4.34253	1.27633	3.40236	0.000668061	0.0265556		Thsd7a	384.766	-1.32153	0.371206	-3.5601	0.000370713	0.0121205		Phactr1	636.782	1.62408	0.364404	4.45681	8.31876e-06	0.000465411
Gm33583	80.6017	5.00258	1.2455	4.01653	5.90614e-05	0.00569656		Slc9a9	564.547	1.51347	0.523393	2.89165	0.0038322	0.065376		Eif4e1b	572.349	-3.00223	0.843957	-3.55732	0.000374654	0.00974575
Gm33989	1529.32	1.8048	0.51822	3.48269	0.000496403	0.0224632		Card9	129.154	1.80603	0.565149	3.19567	0.00139508	0.0316		Ccno	730.175	-2.97794	0.79024	-3.7684	0.000164297	0.00510313
Gm12854	128.222	3.11443	0.701571	4.43922	9.02843e-06	0.00163861		N4bp2	1841.56	-1.62366	0.446777	-3.63416	0.000278887	0.00975562		Sntn	123.778	4.75338	1.27414	3.73065	0.000190986	0.00569638
Gm35315	43.0594	3.2105	0.887298	3.61828	0.000296562	0.0159925		Kdm7a	3044.28	-1.11211	0.337661	-3.29358	0.000989216	0.0245668		Rarb	216.532	1.9563	0.688443	2.84162	0.00448844	0.0607964
LOC102639044	281.652	3.78656	1.28474	2.94733	0.00320532	0.0645615		Txlng	1029.71	-1.09344	0.376638	-2.90317	0.00369408	0.0636223		Chdh	1286.48	2.13859	0.545203	3.92255	8.76165e-05	0.00314424
Gm35761	51.2375	4.1488	1.24488	3.33268	0.000860129	0.0308896		Dio3os	322.968	2.22207	0.694396	3.20001	0.00137422	0.0312882		Sema3g	3915.62	-1.75688	0.319695	-5.49547	3.89663e-08	5.12392e-06
Gm36298	74.6827	1.75728	0.625097	2.81122	0.00493543	0.0822448		Begain	223.721	1.22055	0.432585	2.82153	0.0047795	0.0760716		Wdhd1	557.237	-0.912017	0.348534	-2.61672	0.00887784	0.0987249
Gm36535	35.5797	2.6143	0.824837	3.16948	0.00152712	0.0427279		Lbhd2	68.0163	3.00494	0.66291	4.53295	5.81659e-06	0.000425959		Dlgap5	544.412	-1.53028	0.496224	-3.08385	0.00204341	0.0340537
LOC102640673	131.817	2.62932	0.970957	2.70797	0.00676961	0.0977453		Alg10b	2795.24	-1.14562	0.423461	-2.70538	0.00682257	0.0958725		Fam216b	111.17	3.92152	1.28743	3.04601	0.00231898	0.0373004
Gm38561	732.363	1.67627	0.527332	3.17877	0.00147901	0.0421644		A530032D15Rik	38.7145	2.90752	1.04712	2.77668	0.00549178	0.0832782		Pcdh17	453.943	1.58709	0.434043	3.65652	0.000255665	0.00719658
Gm38566	34.5427	2.72522	0.944498	2.88536	0.00390962	0.0709576		Kif14	393.098	-1.5199	0.503699	-3.01747	0.00254891	0.0481832		Otulinl	310.402	1.49522	0.347244	4.30598	1.66247e-05	0.00083446
Gm21992	183.059	1.64214	0.435138	3.77384	0.000160755	0.0108535		BC055324	628.311	-1.0001	0.336005	-2.97645	0.00291605	0.0535501		Adm2	80.4592	-2.71655	0.9283	-2.92638	0.00342935	0.0501867
Gm38847	97.3163	-1.74512	0.542114	-3.21909	0.00128597	0.0383495		Gpr176	427.032	3.15584	1.11002	2.84305	0.00446842	0.0721314		Fgd4	1562.5	1.43368	0.410355	3.49376	0.000476269	0.0115892
Gm39090	379.36	0.950278	0.33433	2.84233	0.00447845	0.0775047		AI427809	235.987	-1.52932	0.393474	-3.88673	0.000101605	0.00431701		Klhl14	282.611	1.54117	0.444059	3.47065	0.000519208	0.0124382
Gm39469	222.331	2.1767	0.771833	2.82018	0.00479975	0.0807726		L1td1	62.1393	3.088	0.950935	3.24733	0.00116492	0.0276009		Gm4841	25.5941	3.63151	1.01477	3.57866	0.000345357	0.00916288
Gm39668	151.102	3.23095	0.804378	4.0167	5.90178e-05	0.00569656		Igkv1-110	35.5978	3.69564	1.13978	3.2424	0.00118527	0.0279852		Gm9949	79.1632	2.91834	0.772408	3.77824	0.000157939	0.00495693
LOC105244007	78.9741	2.52471	0.821852	3.07197	0.00212648	0.0510081		Lpar5	74.6898	2.09582	0.668738	3.13399	0.00172445	0.0367209		Nmrk1	1363.85	-2.26462	0.396016	-5.71852	1.07456e-08	1.7284e-06
Gm40260	29.2712	2.96927	0.937215	3.16818	0.00153396	0.0427279		Sbk2	505.868	3.30729	0.889467	3.71828	0.000200581	0.00745044		Glis3	666.254	1.53737	0.524425	2.93155	0.0033728	0.0496339
Gm40462	83.734	4.01435	1.06168	3.78115	0.000156105	0.0106676		Adgrg5	85.9223	2.51594	0.691572	3.638	0.000274764	0.00964888		Plekhs1	265.429	6.43636	0.722473	8.90879	5.15911e-19	7.29872e-16
Gm40826	129.34	2.25314	0.674665	3.33964	0.000838862	0.0303194		AB124611	282.197	2.31144	0.520025	4.44486	8.79493e-06	0.000593411		Ifi205	90.6878	2.5599	0.72185	3.5463	0.00039068	0.00998313
Gm16136	47.4141	2.16312	0.715146	3.02473	0.00248856	0.0558833		Brwd3	932.499	-1.71719	0.549599	-3.12445	0.00178141	0.0374033		Mark1	4088.44	-1.07725	0.315276	-3.41684	0.00063353	0.0144104
Gm42127	224.46	3.32182	0.82336	4.03446	5.47269e-05	0.00555668		Cd300ld3	152.153	2.21557	0.615958	3.59694	0.00032198	0.010842		Kcnq5	359.607	-2.27919	0.646793	-3.52384	0.000425349	0.0106574
AB010352	653.649	2.08589	0.502888	4.14782	3.35654e-05	0.00401809		Gm5182	1106.18	1.76089	0.329133	5.35008	8.79151e-08	1.23734e-05		Arhgef4	376.974	1.28773	0.397554	3.23914	0.00119889	0.0235017
Gm42368	257.068	1.37142	0.503533	2.7236	0.00645752	0.0952766		Colq	56.4439	3.04217	0.911803	3.33643	0.00084861	0.022124		Dnah7b	491.329	1.16467	0.392522	2.96713	0.00300592	0.0455056
Mid1-ps1	1327.35	-1.80601	0.574532	-3.14344	0.00166973	0.0443658		Aim2	358.383	1.77863	0.656166	2.71065	0.00671522	0.0948077		Gpr55	191.225	2.4792	0.565045	4.38762	1.14598e-05	0.000619966
LOC108167377	125.546	3.04682	0.892917	3.4122	0.000644401	0.0262052		Tlr12	417.342	1.52464	0.490781	3.10656	0.00189281	0.0390148		B3gnt7	429.499	1.40464	0.45386	3.09488	0.00196893	0.0332056
LOC108167518	310.82	1.80203	0.618274	2.91461	0.00356132	0.0679994		Slc25a34	988.674	-1.43284	0.464671	-3.08356	0.00204538	0.0410328		Phyhd1	396.485	1.26753	0.457395	2.7712	0.00558506	0.070508
Gm46139	58.2701	1.86472	0.631269	2.95393	0.00313756	0.0635949		BC064078	286.877	2.63222	0.762704	3.45118	0.000558151	0.0164838		Cfap157	70.1575	4.10122	1.28977	3.1798	0.00147378	0.0271196
Gm14853	72.4276	4.68135	1.00535	4.65644	3.21723e-06	0.000830851		Zyg11b	5203.37	-0.786848	0.289574	-2.71726	0.00658241	0.0937937		Ccdc148	52.0504	2.84375	0.957689	2.96939	0.00298389	0.0452863
LOC108168933	31.0678	3.22658	1.18851	2.71482	0.00663112	0.0968507		Gm5436	56.4776	2.8801	1.00607	2.86272	0.00420018	0.0691648		Sptlc3	67.0221	4.46026	0.94281	4.73082	2.23618e-06	0.000160497
LOC115486031	139.844	1.99828	0.737383	2.70996	0.00672907	0.0976604		Gm5499	1411.05	1.14133	0.419619	2.71993	0.00652964	0.0935067		6820408C15Rik	243.463	2.44253	0.903114	2.70457	0.00683937	0.0811668
LOC115486239	52.8412	4.12558	0.836692	4.93082	8.18836e-07	0.00028794		Sgpp2	429.511	-2.39669	0.370925	-6.46139	1.03745e-10	3.11495e-08		Bpifb6	2020.38	-1.93727	0.437119	-4.43189	9.34104e-06	0.000514614
LOC115486418	621.033	1.8701	0.474196	3.94372	8.02274e-05	0.0068739		Gm5611	184.733	-4.88285	1.26886	-3.84822	0.000118981	0.00487144		Bpifb5	1160.75	-1.19578	0.303145	-3.94459	7.99357e-05	0.00292
LOC115486508	108.271	1.98106	0.585294	3.38472	0.000712503	0.0275833		Sp140	361.463	1.49635	0.530951	2.81824	0.00482873	0.0763737		Ppp1r16b	2151.43	-1.24976	0.309098	-4.04323	5.27188e-05	0.00209191
LOC115488122	192.747	1.83149	0.496975	3.68527	0.000228458	0.013578		Rhox8	213.518	-1.95607	0.719967	-2.71688	0.00659	0.0937937		Ciart	166.156	-1.30996	0.417618	-3.13673	0.00170843	0.0299391
LOC115489451	35.7789	4.05696	1.28621	3.15418	0.00160948	0.0438167		Gm11427	46.3725	3.35506	1.19025	2.81878	0.00482059	0.0763737		Slc16a4	229.732	1.82058	0.592183	3.07435	0.00210962	0.034771
LOC115490172	269.763	1.9873	0.665787	2.98489	0.00283683	0.0601544		Atp6ap1l	150.717	-1.10348	0.410468	-2.68835	0.00718069	0.0990506		Slc6a17	1453.13	2.91171	0.950968	3.06184	0.0021998	0.0359389
LOC115490200	283.694	1.93067	0.56532	3.41519	0.000637384	0.0260494		Wdfy4	513.796	2.97573	0.502685	5.91968	3.22574e-09	6.18209e-07		5330417C22Rik	8453.85	-1.30857	0.414543	-3.15666	0.00159588	0.028437
								Gm5801	230.149	2.39955	0.849946	2.82318	0.00475498	0.0758732		Plppr4	151.558	2.60209	0.501111	5.19265	2.07319e-07	2.18511e-05
								BC021767	239.865	1.50903	0.445216	3.38944	0.000700346	0.0192613		Gbp5	393.911	1.42027	0.415058	3.42186	0.000621936	0.0142005
								Pilrb2	50.7915	2.38642	0.704157	3.38904	0.000701383	0.0192613		Gbp7	770.595	1.52581	0.514813	2.9638	0.00303863	0.0459052
								Gm5884	492.735	1.33096	0.45459	2.92783	0.00341342	0.0596438		Glis1	103.65	-2.69166	0.594828	-4.52511	6.03646e-06	0.000356547
								Rps2-ps13	24435.5	1.0214	0.365973	2.79092	0.00525581	0.0806814		Tmem125	65.8724	2.41799	0.739563	3.26949	0.00107742	0.0218087
								Serpina3h	398.674	1.56172	0.480772	3.24835	0.00116075	0.0276009		Serinc2	219.739	1.95207	0.457945	4.26267	2.01998e-05	0.000972994
								Parp14	1404.07	1.0579	0.38852	2.72291	0.00647102	0.0929153		Il22ra1	172.653	2.11944	0.750093	2.82557	0.00471963	0.0628204
								Btnl2	246.581	1.44783	0.466998	3.1003	0.00193324	0.0394869		Megf6	1302.35	1.63673	0.287367	5.69559	1.22944e-08	1.92594e-06
								Insyn2b	367.851	-1.21782	0.355013	-3.43035	0.000602797	0.0174588		Insig1	9033.6	-1.12073	0.402916	-2.78156	0.00540987	0.0688755
								Tnfsfm13	1173.52	1.56125	0.348838	4.47557	7.62086e-06	0.000530076		Sel1l3	1107.34	-2.55199	0.541824	-4.71	2.47713e-06	0.00017364
								Gm6169	812.759	0.764022	0.28163	2.71285	0.00667063	0.0945297		Oasl1	176.738	1.37165	0.464974	2.94994	0.00317831	0.0475559
								Aldh3b2	104.278	4.18061	1.25375	3.33448	0.000854578	0.0221348		Oas1e	831.775	-3.22622	0.857446	-3.7626	0.000168159	0.00516959
								Tmem170b	1435.62	-1.10116	0.406089	-2.71162	0.00669546	0.0947348		Adap1	155.643	1.37748	0.474489	2.90308	0.00369508	0.0529991
								Gbp10	289.865	2.27538	0.626486	3.63197	0.000281268	0.00978068		4933427D06Rik	44.717	-3.18298	0.893597	-3.56198	0.000368062	0.00962357
								Serpina3i	93.9007	1.8705	0.582247	3.21255	0.00131563	0.0302858		Hdac11	1515.16	0.924043	0.340856	2.71095	0.00670906	0.0799892
								Gm6983	39.4371	-2.69628	0.810346	-3.32733	0.000876833	0.0225016		Frmd4b	1997.59	1.10022	0.26493	4.15286	3.28341e-05	0.00145691
								H2-K2	290.533	1.92953	0.534259	3.61161	0.000304305	0.010442		Cpa2	45.1055	-1.88723	0.648262	-2.91121	0.00360027	0.0519454
								Gm12250	162.328	1.60297	0.523605	3.06141	0.00220296	0.0434014		Nlrp2	247.142	-2.68281	0.867698	-3.09187	0.00198898	0.0334249
								2022-03-10	173.435	-1.40171	0.410549	-3.41425	0.000639589	0.0180316		Pla2g4c	697.054	-2.69798	0.824405	-3.27264	0.00106547	0.0216642
								Susd1	1575.47	-1.18685	0.396121	-2.99618	0.00273387	0.0506695		Klc3	216.942	2.16916	0.461953	4.69562	2.65797e-06	0.000184166
								Nlrp1b	32.9725	2.67969	0.841118	3.18586	0.00144324	0.0324757		Cxcl17	56.1675	4.13309	1.11715	3.69966	0.000215886	0.00630869
								Gm7298	805.586	1.78047	0.533987	3.33431	0.000855126	0.0221348		Nlrp9a	226.469	-2.93153	0.951234	-3.08181	0.00205743	0.0342032
								Gm13443	710.051	-4.13828	0.909827	-4.54843	5.40477e-06	0.000402343		Mybpc2	90.5473	3.19745	0.62186	5.14175	2.7219e-07	2.73938e-05
								Angptl7	2045.77	2.53345	0.7179	3.52897	0.000417173	0.013278		Ano5	418.298	4.30877	0.573936	7.50739	6.03158e-14	2.93673e-11
								Col6a5	14162.5	3.31506	0.625921	5.29629	1.18177e-07	1.58878e-05		Vwa3a	479.212	2.37716	0.552551	4.30215	1.69149e-05	0.000844758
								Gm7582	405.498	4.40961	0.535185	8.23941	1.73068e-16	1.64095e-13		Gpm6a	844.418	1.92826	0.485142	3.97463	7.04898e-05	0.00264315
								Gm7600	100.795	3.67073	1.04245	3.52124	0.000429542	0.0134526		Ddx60	451.192	1.96759	0.52345	3.75888	0.000170675	0.00522852
								Gm7609	835.203	3.46771	0.509566	6.80523	1.00886e-11	3.86692e-09		Ttc12	1555.83	0.90598	0.319128	2.83892	0.0045266	0.0610379
								Gm7665	72.5432	-2.20142	0.670282	-3.28432	0.00102229	0.0251249		4833427G06Rik	90.7691	3.09643	0.962963	3.21553	0.00130206	0.0249538
								Hmcn2	139.145	2.47417	0.749838	3.2996	0.000968231	0.0242597		Gldn	599.618	-1.64784	0.602113	-2.73676	0.00620472	0.0754747
								E330014E10Rik	16.419	-3.27688	1.12864	-2.90339	0.00369149	0.0636223		Prtg	60.0668	1.98114	0.745686	2.6568	0.00788864	0.0901166
								BC024063	98.044	-2.28257	0.833837	-2.73743	0.00619222	0.0906934		Fbxw19	369.93	-3.12641	1.03468	-3.02162	0.00251429	0.0398022
								Zbed6	1706.14	-1.15505	0.398999	-2.89487	0.00379311	0.0649106		Nlrp4g	194.765	-2.60077	0.894538	-2.90739	0.00364456	0.0524415
								C1rb	2253.15	1.40952	0.525326	2.68314	0.00729349	0.0999304		Igkv4-74	16.9698	4.35116	1.31258	3.31496	0.000916556	0.0192894
								H60b	75.2389	-4.02915	0.640523	-6.29041	3.16626e-10	7.50528e-08		Sytl5	198.582	2.84018	0.901821	3.14939	0.00163614	0.0289823
								Gm8801	841.654	-1.05475	0.365752	-2.8838	0.00392912	0.066463		Ercc6l	338.171	-1.50482	0.536552	-2.80462	0.00503765	0.0657632
								Sirpb1b	78.0983	3.24751	1.19497	2.71764	0.00657485	0.0937937		Adgrg2	609.468	2.40579	0.399768	6.01797	1.76623e-09	3.49655e-07
								Gm9008	562.209	-2.25161	0.455504	-4.94312	7.68803e-07	8.29341e-05		Il20ra	18.8109	3.85544	1.18792	3.24553	0.00117234	0.0231321
								Bin2	327.585	1.80769	0.504911	3.58021	0.000343318	0.0114535		Lrrc3	854.924	-1.98223	0.453397	-4.37195	1.23144e-05	0.000656342
								Gm9079	145.017	-1.58486	0.495132	-3.20087	0.00137012	0.0312835		Lingo3	106.259	-2.27188	0.621581	-3.655	0.000257183	0.007228
								Kif26a	3122.74	-0.939726	0.318702	-2.94861	0.00319208	0.0571624		Rassf9	82.3567	2.19654	0.720444	3.04887	0.00229707	0.0370804
								Rpl21-ps15	1967.46	1.76845	0.450036	3.92958	8.5093e-05	0.00372981		Gpr75	43.1171	3.16702	0.929304	3.40794	0.000654547	0.0147765
								Pakap	6028.35	-1.05444	0.298476	-3.53274	0.000411276	0.0131135		Dnah9	670.484	2.20271	0.833576	2.64248	0.00823004	0.093248
								Ighj4	47.41	5.40321	1.45338	3.71768	0.000201057	0.00745276		Pfas	2514.95	-0.72513	0.275572	-2.63137	0.00850418	0.0956176
								Wfdc17	452.592	5.04949	0.786602	6.41937	1.36836e-10	3.91285e-08		Slc13a5	57.4974	2.65005	0.800807	3.30923	0.000935545	0.01955
								F630048H11Rik	274.297	-2.28874	0.761456	-3.00574	0.00264937	0.0494743		Slfn14	389.286	-1.61113	0.545383	-2.95412	0.00313561	0.0470734
								Isg15	193.98	1.46837	0.507542	2.8931	0.00381454	0.0651364		Gas2l2	62.0959	4.94681	1.44107	3.43273	0.000597539	0.0137706
								Gm14548	49.3858	2.55765	0.671959	3.80626	0.000141083	0.00559827		Dock4	2490.34	-1.18257	0.402766	-2.93612	0.00332343	0.0491153
								Sirpb1c	104.151	3.89285	1.15053	3.38352	0.000715632	0.0195893		Tmem30b	245.15	3.57219	0.387	9.23046	2.6948e-20	4.41335e-17
								Gm10163	4738.5	1.86269	0.469477	3.96758	7.26048e-05	0.00330297		Akap5	124.851	1.94828	0.709962	2.7442	0.0060658	0.0742644
								Tgtp2	555.236	2.05032	0.483628	4.23946	2.24063e-05	0.00128961		Serpina3f	230.805	1.16813	0.412313	2.83312	0.00460966	0.061834
								Gm2457	61.5594	2.05086	0.714474	2.87045	0.00409891	0.0682457		Igha	1154.37	3.10713	0.445038	6.98172	2.91579e-12	9.37999e-10
								Gm12411	516.756	1.59161	0.475992	3.34377	0.000826496	0.0217362		Mylk4	111.994	-2.85542	0.685798	-4.16365	3.132e-05	0.00140705
								Gm15448	38.2197	2.92393	0.937009	3.12049	0.00180548	0.0377611		Synb	57.0165	-1.84363	0.663048	-2.78054	0.00542694	0.069044
								Gm3286	19.078	-3.51014	1.07447	-3.26685	0.00108752	0.0264751		Rspo2	299.305	-2.94061	0.87238	-3.37079	0.00074952	0.0164666
								Ly6c2	150.177	1.75023	0.466973	3.74804	0.000178222	0.00680228		Foxred2	1722.84	-1.43456	0.311224	-4.60942	4.03786e-06	0.000257039
								Gm3716	252.122	-3.51267	1.02583	-3.42421	0.000616589	0.0176315		Zpld1	709.605	-2.9036	0.617418	-4.70281	2.56609e-06	0.000179179
								Gm10095	209.74	1.93425	0.652873	2.96268	0.00304971	0.0553278		Adgrg7	598.812	1.4672	0.466747	3.14347	0.00166959	0.0294303
								1110002L01Rik	345.236	-1.15944	0.356313	-3.25399	0.00113794	0.0274065		Gm4951	102.389	1.97405	0.664431	2.97104	0.00296792	0.0451701
								Cd300ld4	99.1331	2.1189	0.67436	3.14209	0.00167749	0.0360039		Dipk1c	97.0999	2.84739	0.822089	3.4636	0.000532997	0.0126341
								Cd300ld5	114.081	1.98084	0.633903	3.12483	0.00177906	0.0373977		Peli3	251.392	1.32574	0.472932	2.80324	0.00505919	0.0659516
								Gm10155	100.126	1.51156	0.527157	2.86738	0.0041388	0.0685298		Slc16a12	81.286	1.55934	0.547863	2.84622	0.00442417	0.0603283
								AI662270	115.851	2.43695	0.729976	3.3384	0.000842618	0.0220636		Sulf1	1937.5	2.5637	0.379247	6.75998	1.38008e-11	4.07575e-09
								Gm13370	4733.19	1.86578	0.469544	3.97361	7.07913e-05	0.00324505		Plekha6	2874.86	2.43239	0.436914	5.56721	2.58845e-08	3.55961e-06
								Cfap43	198.91	3.49975	1.02172	3.42534	0.000614034	0.0175864		Catip	108.188	2.96961	0.858941	3.45729	0.00054564	0.0128493
								Trac	83.6026	2.05663	0.634747	3.24008	0.00119496	0.0280668		St8sia6	381.784	2.86965	0.600572	4.7782	1.76872e-06	0.000132214
								Trdc	62.6409	2.60703	0.842747	3.09349	0.00197817	0.0399963		Fam78a	1818.96	-1.68551	0.581916	-2.89648	0.0037738	0.0538134
								Trbc1	68.7913	3.31387	0.80042	4.14016	3.47067e-05	0.00190043		Crb2	509.022	1.99999	0.471183	4.24461	2.18972e-05	0.00104359
								Trbc2	104.738	2.84719	0.739726	3.84897	0.000118614	0.00486751		Fam171b	1144.47	-1.35533	0.519354	-2.60965	0.00906359	0.0998658
								Gm44504	39.9967	3.6775	0.847886	4.33726	1.44272e-05	0.000902795		Lrrc4c	44.3855	3.53946	0.939723	3.76649	0.000165559	0.00512243
								D030025P21Rik	27.7526	3.07843	0.874132	3.5217	0.000428787	0.0134526		Wdr76	700.638	-1.06382	0.341269	-3.11725	0.00182547	0.0314095
								Gm15925	53.8872	2.25473	0.739885	3.0474	0.00230828	0.0448583		Fermt1	271.248	5.4506	0.484206	11.2568	2.14432e-29	1.28766e-25
								Gm9899	444.233	1.41757	0.498795	2.842	0.00448321	0.0723053		Dzank1	266.321	1.16612	0.409931	2.84467	0.00444577	0.0604001
								Gm19510	125.139	-2.83635	0.584982	-4.84862	1.24325e-06	0.000121065		Rims4	11357	-1.04574	0.367584	-2.84489	0.00444267	0.0604001
								Rps19-ps6	3531.38	8.49554	1.82526	4.65442	3.24889e-06	0.000269718		Frem2	190.857	1.65846	0.599175	2.76791	0.00564167	0.0708778
								Gm10240	4603.6	1.8648	0.466808	3.99479	6.47522e-05	0.0030299		Ppm1l	5619.75	-0.89973	0.30384	-2.96119	0.00306449	0.0460824
								Gm29695	95.2435	2.93346	0.946348	3.09977	0.00193669	0.0394974		Vtcn1	243.681	5.66579	0.66547	8.51396	1.68093e-17	1.5141e-14
								Gm11127	549.85	3.12546	0.461679	6.76975	1.29002e-11	4.7194e-09		Wdr63	140.323	4.93897	1.35911	3.63397	0.000279094	0.00774712
								Gm29718	86.3542	1.62887	0.580725	2.8049	0.00503326	0.0779321		Slc44a5	42.8685	4.99865	1.3	3.84511	0.0001205	0.00405758
								LOC101055758	533.835	4.24528	0.40848	10.3929	2.67158e-25	9.62571e-22		Lrrc7	110.986	1.96743	0.73958	2.6602	0.00780943	0.0896666
								Gm30292	134.287	-2.31596	0.758375	-3.05384	0.00225929	0.0442211		Gdf6	150.11	2.07474	0.761831	2.72336	0.00646215	0.077818
								Gm30582	99.8104	-2.1288	0.685862	-3.10384	0.00191028	0.0392403		D630039A03Rik	703.748	1.44104	0.311909	4.62006	3.83624e-06	0.000246821
								Gm30938	202.083	-1.77055	0.437718	-4.04496	5.2333e-05	0.0025208		Rasef	129.515	5.68164	0.796622	7.13216	9.88038e-13	3.42298e-10
								Gm31759	185.734	-2.03209	0.6449	-3.15101	0.00162706	0.0354002		Podn	111.685	1.97504	0.610981	3.23257	0.00122683	0.0239191
								Gm32687	81.7634	-2.8669	0.765384	-3.7457	0.00017989	0.0068514		Tctex1d4	126.007	5.30003	1.27843	4.14572	3.38744e-05	0.0014957
								Gm20655	149.38	3.96343	1.03105	3.84405	0.000121018	0.00494364		Ifnlr1	269.645	1.35099	0.468859	2.88144	0.00395868	0.0554986
								Gm33784	113.133	-2.51074	0.564971	-4.44401	8.82986e-06	0.000593545		E2f2	576.977	-1.15287	0.295929	-3.89576	9.7892e-05	0.00346469
								Gm12854	128.222	-2.66034	0.703031	-3.78411	0.000154261	0.00601518		Klhdc7a	444.705	3.50615	0.539853	6.49464	8.3234e-11	2.0263e-08
								Gm34746	312.797	2.24213	0.732748	3.05989	0.00221416	0.0434986		Padi6	4511.21	-3.13854	0.757585	-4.14283	3.43047e-05	0.00150365
								Gm38510	209.737	3.93764	0.604225	6.51685	7.17985e-11	2.19229e-08		H1f10	902.692	-0.958875	0.334941	-2.86282	0.00419889	0.058187
								Gm35315	43.0594	-2.68023	0.891254	-3.00726	0.00263618	0.049434		Plxna4	2943.36	1.93772	0.290024	6.68125	2.36908e-11	6.77444e-09
								LOC102639044	281.652	-5.54203	1.28332	-4.3185	1.57091e-05	0.000962582		Nlrp9b	506.437	-3.0935	0.831626	-3.71982	0.000199364	0.00589746
								Gm35815	103.058	-2.9306	0.768483	-3.81349	0.000137017	0.00546097		Nlrp4a	414.658	-2.67693	0.951646	-2.81294	0.00490901	0.0645326
								Gm15201	91.9302	-1.64664	0.526922	-3.12502	0.00177792	0.0373977		Olfml1	1170.6	1.48373	0.33071	4.4865	7.24044e-06	0.000417457
								Gm36411	52.2738	-2.48779	0.6656	-3.73767	0.000185736	0.00702948		Mcph1	1381.83	-1.11659	0.301296	-3.70597	0.000210586	0.00617868
								Gm38585	243.009	-1.67739	0.579563	-2.89423	0.00380088	0.0649647		Hydin	436.816	3.43951	1.18161	2.91086	0.00360432	0.0519454
								LOC105243374	306.536	-2.47871	0.879663	-2.81779	0.00483548	0.0764134		Glb1l2	1193.36	2.13297	0.328034	6.5023	7.91007e-11	1.95205e-08
								Gm39701	110.141	3.78445	1.27731	2.96283	0.00304822	0.0553278		Tmem266	166.598	2.61088	0.664861	3.92695	8.60289e-05	0.00309962
								Gm40139	60.8845	-1.72201	0.63403	-2.71597	0.00660823	0.0938859		B230307C23Rik	496.56	1.20208	0.436221	2.75568	0.00585701	0.0724684
								Gm40462	83.734	-4.39374	1.06079	-4.14195	3.44364e-05	0.00189138		Slc36a2	258.616	2.03342	0.586972	3.46425	0.000531708	0.0126202
								Gm40935	79.5053	-2.6813	0.678672	-3.95081	7.78878e-05	0.00348754		Rhbdl3	666.554	1.54359	0.476306	3.24075	0.00119217	0.0234209
								Gm16136	47.4141	2.65231	0.873283	3.03718	0.00238805	0.0460114		Kcne2	106.57	-2.12424	0.556735	-3.81553	0.000135891	0.00444297
								AB010352	653.649	-1.62425	0.503321	-3.22706	0.00125067	0.0290721		Oas1h	244.92	-3.3188	0.949376	-3.49577	0.000472703	0.0115703
								Gm42303	258.338	-2.10834	0.784336	-2.68806	0.00718678	0.0990588		Oas1a	195.148	1.7113	0.572242	2.99053	0.00278496	0.0431562
								LOC108167347	117.021	4.18195	0.697226	5.99798	1.99791e-09	4.04409e-07		Obox5	293.979	-3.37249	0.947706	-3.55858	0.000372865	0.00973502
								Gm45955	140.421	-2.23418	0.64838	-3.44579	0.000569396	0.0167609		Tox	318.636	-1.8017	0.602588	-2.98995	0.00279027	0.0431845
								Gm11703	881.244	1.7339	0.452614	3.83086	0.000127696	0.00514982		Ap1s3	112.209	3.50741	0.63029	5.56476	2.62515e-08	3.58274e-06
								Gm46358	31.0001	-2.47379	0.92005	-2.68875	0.00717196	0.0990089		Grhl2	215.246	4.69469	0.586647	8.00257	1.21848e-15	8.12996e-13
								Gm46840	124.555	3.2962	1.15029	2.86554	0.004163	0.0687411		Olfr1033	309.467	1.94913	0.675318	2.88624	0.00389877	0.0550809
								Gm15682	566.78	1.63699	0.464027	3.52778	0.000419061	0.0132912		Olfr920	39.3847	3.42369	0.857147	3.99429	6.48881e-05	0.00247944
								LOC115486239	52.8412	-2.96554	0.844208	-3.51281	0.000443397	0.0137484		Olfr1251	93.9822	2.6906	0.93372	2.8816	0.00395668	0.0554986
								LOC115487808	62.78	-2.5514	0.7606	-3.35446	0.000795205	0.0210765		Trim61	559.371	-2.56391	0.9718	-2.6383	0.00833216	0.0942864
								LOC115487993	27.1548	-2.36096	0.826961	-2.85498	0.0043039	0.0701672		Cadm4	3393.74	1.40246	0.452524	3.09919	0.00194051	0.0328247
								LOC115488784	253.591	-1.30575	0.429252	-3.04192	0.00235076	0.0455365		Eme1	183.465	-1.55523	0.432038	-3.59975	0.000318524	0.00855173
								LOC115488909	711.978	-3.85707	0.393645	-9.79834	1.14446e-22	2.57718e-19		Greb1	47882.9	-0.911844	0.310977	-2.93219	0.0033658	0.0495787
								LOC115490111	530.427	2.0544	0.61899	3.31895	0.000903558	0.0229647		Serpina5	2147.7	-2.19114	0.689629	-3.17728	0.00148664	0.027245
								Tmem271	79.5337	2.78089	0.771529	3.60439	0.000312888	0.0106352		Ccnb1	1571.5	-1.82729	0.487075	-3.75156	0.000175737	0.00532981
								LOC115490372	140.613	1.56166	0.573364	2.72368	0.00645581	0.0928183		Fam107a	395.163	2.68358	0.51312	5.22993	1.69575e-07	1.86275e-05
																Gulo	174.788	-2.39089	0.516388	-4.63003	3.65616e-06	0.000236078
																Atp13a5	85.9849	4.14881	1.00924	4.11084	3.94229e-05	0.00167107
																Arhgap28	5624.13	-1.3676	0.33321	-4.10431	4.05517e-05	0.00171087
																Stk32a	129.602	-2.74859	0.674347	-4.07592	4.58324e-05	0.00188509
																Dpp10	72.4745	-3.06703	0.824348	-3.72055	0.000198789	0.00589012
																Nfasc	288.442	3.33979	0.735469	4.54104	5.59782e-06	0.000332579
																Colgalt2	1579.63	-2.51357	0.572161	-4.39312	1.11737e-05	0.00060631
																Slc4a11	574.64	1.7126	0.398106	4.30187	1.69364e-05	0.000844758
																Tox2	4116.36	-1.93622	0.388164	-4.98815	6.09614e-07	5.43673e-05
																Clspn	561.676	-1.17478	0.384039	-3.05901	0.00222066	0.0361384
																Sytl1	341.969	3.27498	0.665302	4.92255	8.54255e-07	7.25916e-05
																Gpr157	466.286	1.28518	0.483051	2.66055	0.00780125	0.0896563
																Plch2	4751.61	-1.1946	0.403082	-2.96367	0.00303996	0.0459052
																Nat8l	397.987	3.5265	0.451059	7.81827	5.3556e-15	3.21604e-12
																Ppp2r2c	763.572	3.3538	0.652024	5.14368	2.69412e-07	2.72666e-05
																Wdr66	336.248	2.00596	0.675279	2.97056	0.0029726	0.045191
																Clec4a1	637.087	1.60834	0.587425	2.73796	0.00618222	0.0753056
																Pcnx2	1740.99	1.79505	0.471212	3.80943	0.000139288	0.00452122
																Ccdc153	448.149	5.19534	1.14005	4.55712	5.18599e-06	0.000313509
																Rab6b	284.029	2.10158	0.619534	3.3922	0.000693348	0.0155065
																Bpifc	110.438	-2.29054	0.654548	-3.49943	0.000466259	0.0114906
																Tmem169	35.9435	-3.06623	0.859685	-3.56669	0.000361517	0.00947995
																Agbl2	119.045	2.22529	0.788145	2.82345	0.004751	0.0629796
																Esyt3	862.43	1.60356	0.371218	4.31974	1.56214e-05	0.00079497
																Slfn8	158.928	1.8216	0.491035	3.70972	0.000207486	0.00609765
																Wfikkn2	250.277	1.30693	0.453074	2.88458	0.00391931	0.055209
																Kif19a	266.182	2.95293	0.804045	3.67259	0.000240105	0.00682254
																C1s2	1054.92	1.45617	0.4323	3.36843	0.000755983	0.016528
																Zar1	739.403	-3.10965	0.836124	-3.71913	0.00019991	0.00590391
																H4c9	693.515	-1.44607	0.383579	-3.76994	0.000163288	0.00508932
																H2bc21	2556.96	-1.33829	0.450928	-2.96786	0.00299881	0.045449
																Adgrl3	749.945	1.25331	0.377316	3.32166	0.00089485	0.0190006
																Xkr5	111.038	-1.40349	0.506967	-2.7684	0.0056332	0.0708778
																Agmo	156.83	2.34319	0.467334	5.01395	5.33226e-07	4.82717e-05
																Atp10b	242.391	3.06878	0.710864	4.31697	1.58186e-05	0.000800592
																A530016L24Rik	484.408	3.39403	0.729119	4.65498	3.24017e-06	0.000215394
																Kif6	89.7194	2.68631	0.927692	2.89569	0.0037833	0.0538358
																A630001G21Rik	110.369	1.8095	0.668523	2.70671	0.00679537	0.080751
																Exph5	114.9	3.08393	0.704094	4.38	1.18678e-05	0.000637981
																Fbxw21	380.297	-3.18504	1.00828	-3.1589	0.00158365	0.0283031
																Fbxl13	151.261	1.72755	0.476571	3.62496	0.000289005	0.00799196
																Togaram2	179.28	4.19748	0.742323	5.65452	1.56284e-08	2.32682e-06
																Fndc7	870.379	4.90304	0.815729	6.01062	1.84813e-09	3.61892e-07
																Maats1	206.299	3.09789	0.977688	3.16858	0.00153183	0.0277347
																Ccdc171	406.777	1.45329	0.40633	3.57663	0.000348056	0.00920739
																Smim10l2a	1842.29	-1.69771	0.286165	-5.93262	2.98141e-09	5.48062e-07
																Scai	906.474	1.29293	0.475465	2.71929	0.00654221	0.0786244
																Spef2	199.125	2.65246	0.911081	2.91133	0.00359893	0.0519454
																Lrrc31	114.413	2.82591	0.885281	3.19211	0.00141238	0.0263396
																E330035G20Rik	224.931	-4.45484	0.702428	-6.34206	2.26711e-10	4.92073e-08
																Trank1	1188.32	2.39873	0.586077	4.09286	4.26093e-05	0.00178929
																Rasal3	158.348	1.90748	0.594832	3.20676	0.00134241	0.0254028
																A830018L16Rik	39.0883	4.31398	0.861608	5.00689	5.53167e-07	4.98265e-05
																D930030F02Rik	48.1639	3.00963	0.703197	4.27993	1.86956e-05	0.000917713
																Abi3bp	731.971	1.23836	0.380592	3.25378	0.00113881	0.0227195
																C230072F16Rik	72.6864	4.35553	1.31885	3.30251	0.00095823	0.0199106
																C330020E22Rik	1039.89	1.7677	0.426584	4.14385	3.41525e-05	0.00150063
																Itgb8	117.143	2.42635	0.496987	4.88212	1.04951e-06	8.40304e-05
																E430024P14Rik	56.7351	3.76532	0.983287	3.82932	0.000128498	0.00426747
																Lrrn4	605.693	2.80436	0.523482	5.35712	8.45578e-08	1.01554e-05
																Arl4c	2378.25	1.46263	0.386163	3.78759	0.000152115	0.00482456
																Gpr183	126.324	2.09363	0.48152	4.34797	1.37406e-05	0.000712811
																Npm2	674.501	-2.26724	0.8522	-2.66045	0.00780356	0.0896563
																Apol10b	280.168	1.27723	0.418742	3.05016	0.00228723	0.0369878
																Gm813	162.176	-2.68792	0.933512	-2.87936	0.00398484	0.0556523
																Hs3st6	35.4704	4.60949	0.953815	4.83269	1.34703e-06	0.000102825
																Emx2os	296.511	1.55941	0.48159	3.23804	0.00120354	0.0235416
																Lgr6	1764.29	1.25297	0.387213	3.23587	0.00121272	0.0236953
																Ccdc187	684.066	1.79498	0.536952	3.3429	0.000829078	0.0177385
																Wt1os	387.037	1.64275	0.557005	2.94925	0.00318543	0.0476229
																Med12l	275.102	1.12692	0.394788	2.8545	0.00431045	0.0592317
																Dennd2c	321.082	-1.17093	0.436061	-2.68526	0.00724743	0.0845611
																Fam166b	130.773	4.0818	1.16762	3.49584	0.000472564	0.0115703
																Foxo6	651.613	1.83558	0.469172	3.91238	9.13905e-05	0.00326251
																Col8a2	1102.79	1.4156	0.347257	4.07653	4.57129e-05	0.00188448
																Fhad1	124.03	4.65827	1.14164	4.08033	4.49718e-05	0.00185818
																Ttll10	253.362	4.06769	0.619964	6.56117	5.33881e-11	1.41439e-08
																Dnah6	473.804	3.43053	1.09734	3.12622	0.00177066	0.0307308
																Nlrp9c	162.257	-2.66832	0.958086	-2.78505	0.00535191	0.0684161
																Saxo2	159.6	2.72516	0.859919	3.16909	0.00152918	0.0277145
																Nek5	129.625	3.76983	1.04223	3.61706	0.000297963	0.00816967
																Drc7	192.814	4.19237	1.27999	3.27531	0.00105548	0.0215583
																Mapk15	173.993	2.71397	0.9975	2.72077	0.00651295	0.0783472
																Card9	129.154	2.81728	0.560498	5.0264	4.99784e-07	4.61724e-05
																Zmynd12	80.5591	2.87299	0.945614	3.03823	0.00237974	0.03804
																Tfap2e	145.509	-2.76232	0.885278	-3.12029	0.00180672	0.0312062
																Trim75	167.983	-3.59296	0.879842	-4.08365	4.4334e-05	0.00183782
																Gm867	209.269	2.50451	0.822545	3.04483	0.00232809	0.0373801
																Slc41a2	675.599	1.40724	0.336213	4.18556	2.84467e-05	0.00129411
																Cndp1	188.89	3.17707	0.832307	3.81719	0.000134982	0.00442933
																Slc2a12	350.082	1.74417	0.45801	3.80814	0.000140015	0.0045327
																Txlnb	137.25	1.80536	0.564149	3.20015	0.00137354	0.0257346
																Cfap54	999.737	1.8002	0.39452	4.56302	5.04239e-06	0.000306887
																Acss3	543.557	1.6964	0.540294	3.13977	0.00169078	0.0296875
																Rap1gap2	673.677	1.41811	0.317207	4.47061	7.79972e-06	0.000443255
																Tlcd2	1310.17	-0.950028	0.27019	-3.51615	0.000437857	0.0109252
																Lbhd2	68.0163	3.24588	0.660659	4.91309	8.96526e-07	7.58259e-05
																Ighg3	327.254	5.95111	2.24146	2.65502	0.00793039	0.0904788
																Lmo7	1878.8	1.17804	0.306117	3.84834	0.000118921	0.00402699
																Zfp948	611.694	1.73314	0.609242	2.84474	0.00444474	0.0604001
																Dnph1	413.042	-1.26819	0.376955	-3.3643	0.000767394	0.0167166
																Cdkl4	114.776	3.36457	1.19319	2.81982	0.00480506	0.0635093
																Gm973	281.186	3.36767	1.01691	3.31166	0.000927429	0.0194501
																2022-03-04	100.188	3.59622	1.19084	3.0199	0.00252854	0.0399927
																Kif14	393.098	-1.84762	0.504268	-3.66395	0.000248354	0.00701268
																Stum	216.389	2.01299	0.476695	4.2228	2.41287e-05	0.00112611
																Nsl1	326.213	-1.24073	0.43087	-2.87959	0.00398198	0.0556523
																Tmem182	93.7405	-3.75029	0.96517	-3.88562	0.000102067	0.00357732
																Bpifb4	1695.72	-1.79496	0.570108	-3.14845	0.00164139	0.0290183
																Pabpc1l	241.211	-2.22647	0.809009	-2.7521	0.00592144	0.073115
																Accsl	458.444	-2.8609	0.743637	-3.84717	0.000119492	0.00403872
																Gpr176	427.032	2.92247	1.11007	2.6327	0.00847085	0.0953169
																Gm14085	121.512	-2.53574	0.635854	-3.98793	6.66519e-05	0.00253855
																AI427809	235.987	-1.39159	0.391675	-3.55293	0.000380959	0.00983693
																Mroh7	124.054	2.259	0.81189	2.7824	0.00539584	0.0687454
																Gm13084	692.88	-2.80634	0.962538	-2.91556	0.00355048	0.0516172
																C87499	157.246	-3.08796	0.946543	-3.26236	0.00110489	0.022253
																L1td1	62.1393	2.58127	0.95253	2.70991	0.00673017	0.0801349
																2610005L07Rik	952.122	1.07754	0.402484	2.67723	0.00742347	0.0861132
																C87414	287.609	-2.70054	0.916074	-2.94795	0.00319893	0.0477059
																Kpna7	387.944	-3.13636	0.825722	-3.79832	0.00014568	0.00466151
																Drc1	156.779	4.39428	1.16253	3.77994	0.000156865	0.00494041
																Wee2	201.827	-3.06209	0.912883	-3.35431	0.000795629	0.0171656
																Igkv1-110	35.5978	4.84256	1.13085	4.28222	1.85042e-05	0.000910799
																Gm1070	406.446	-3.07554	0.819387	-3.75346	0.000174412	0.00530213
																Pabpn1l	157.155	-3.08983	0.86351	-3.57822	0.00034594	0.00916486
																Adgrg5	85.9223	1.91996	0.693638	2.76796	0.00564085	0.0708778
																Foxr1	34.6751	-3.46904	1.11214	-3.11925	0.00181313	0.0312569
																Omt2b	158.547	-2.8598	1.00336	-2.85021	0.00436905	0.0598089
																Fbxw15	510.77	-2.81372	0.942475	-2.98546	0.00283157	0.0436735
																Fbxw24	949.959	-3.21322	1.00059	-3.21132	0.00132125	0.0251536
																Fbxw26	260.828	-3.36422	0.838471	-4.01232	6.01243e-05	0.00232433
																Fbxw22	204.654	-2.98476	1.07502	-2.77647	0.00549521	0.0697648
																Gm5182	1106.18	1.41787	0.329284	4.30592	1.6629e-05	0.00083446
																Kcnf1	188.737	4.81758	0.71777	6.71188	1.92139e-11	5.58288e-09
																Colq	56.4439	2.94288	0.911545	3.22845	0.00124462	0.0241615
																Ms4a14	15.3538	3.18176	1.17034	2.71866	0.00655467	0.0787216
																Aim2	358.383	3.0047	0.654404	4.5915	4.40076e-06	0.000276236
																Slc25a34	988.674	-2.17051	0.465541	-4.66233	3.12645e-06	0.00021016
																Fam47e	152.787	2.99409	0.967767	3.09381	0.00197602	0.0332391
																Noto	143.603	-3.00173	1.02402	-2.93134	0.00337505	0.0496339
																Gm1943	284.519	-5.93529	2.15577	-2.75322	0.00590127	0.0729659
																AU015836	437.737	-2.30804	0.80588	-2.86399	0.00418337	0.058106
																Kng2	71.3704	2.40107	0.714256	3.36163	0.00077484	0.016838
																Ugt1a1	131.819	2.76183	0.809731	3.4108	0.000647722	0.0146465
																D030018L15Rik	101.256	-2.92612	1.05632	-2.7701	0.00560394	0.0706968
																Iqgap3	832.638	-1.47145	0.343879	-4.27898	1.87749e-05	0.000919102
																BC067074	865.54	1.06349	0.306507	3.4697	0.000521047	0.0124657
																Nkain2	94.0317	2.20069	0.795211	2.76743	0.00565004	0.0708812
																Myo1a	188.739	1.50739	0.473009	3.18681	0.0014385	0.0266611
																Dnaic2	286.48	2.83515	0.932859	3.03921	0.00237202	0.037984
																Gm5434	63.2025	-3.08664	1.17565	-2.62547	0.00865304	0.0968829
																Vrtn	287.688	-3.27061	0.998982	-3.27395	0.00106056	0.0215888
																Smim22	52.737	3.13559	0.827559	3.78896	0.000151281	0.00481507
																Sgpp2	429.511	-1.00929	0.364102	-2.772	0.00557126	0.070383
																Spag8	127.427	3.61721	1.04367	3.46585	0.000528562	0.0125621
																Gm13212	476.991	2.41591	0.591639	4.08342	4.4377e-05	0.00183782
																Gm1965	402.684	-2.89293	0.813316	-3.55696	0.000375172	0.00974575
																Krt8-ps	114.628	2.82157	1.04652	2.69614	0.00701486	0.0824887
																Dppa5a	215.308	-3.06392	1.01312	-3.02425	0.00249254	0.0395273
																Fbxw20	139.626	-2.94951	0.83019	-3.55281	0.000381137	0.00983693
																Sp140	361.463	1.38573	0.53089	2.61021	0.00904867	0.0997625
																Gm11427	46.3725	3.10946	1.19069	2.61147	0.00901536	0.0996249
																Atp6ap1l	150.717	-2.21974	0.420642	-5.27704	1.3129e-07	1.48754e-05
																B130016D09Rik	933.693	1.00973	0.33976	2.97188	0.00295982	0.0451185
																Rab44	49.9184	2.68214	0.834477	3.21415	0.00130829	0.02502
																Nlrp4e	118.045	-2.89353	1.01358	-2.85478	0.00430672	0.0592256
																Xkr4	21.2036	2.89419	1.0244	2.82526	0.00472419	0.0628204
																Wdfy4	513.796	1.53827	0.504228	3.05074	0.00228275	0.0369485
																Hmcn1	1269.14	1.03368	0.358914	2.88003	0.00397637	0.0556523
																Ccdc141	807.696	1.4268	0.528983	2.69725	0.00699154	0.0822681
																BC021767	239.865	2.18451	0.442982	4.93137	8.16559e-07	7.00491e-05
																Zar1l	115.89	-3.00695	0.905946	-3.31912	0.000903008	0.0191385
																Fbxw25	98.6038	-2.64944	0.864683	-3.06406	0.00218352	0.0357927
																Fbxw18	539.208	-2.94507	0.897038	-3.28311	0.00102669	0.0210659
																Ldlrad1	110.219	3.25262	1.17672	2.76414	0.00570734	0.0712528
																6820431F20Rik	1459.87	1.22693	0.383375	3.20034	0.00137264	0.0257346
																Btnl2	246.581	1.30902	0.466968	2.80323	0.0050594	0.0659516
																Insyn2b	367.851	-1.30319	0.354747	-3.67357	0.000239186	0.00682254
																Tnfsfm13	1173.52	0.978334	0.349155	2.80201	0.00507855	0.0660102
																Gm6091	33.0573	-2.93373	1.00754	-2.91178	0.00359374	0.0519454
																Siglec15	56.4518	3.10837	0.772455	4.02401	5.72156e-05	0.00223104
																Nhlrc4	68.2095	3.76144	1.36265	2.76038	0.00577341	0.0718287
																Tmem200b	492.156	1.00881	0.316758	3.18479	0.0014486	0.0267785
																Alms1-ps2	215.836	-1.8995	0.650558	-2.91979	0.00350264	0.0509694
																Dok6	499.16	2.34567	0.573278	4.09169	4.28249e-05	0.00179222
																Gbp10	289.865	2.30576	0.626217	3.68205	0.000231368	0.0066371
																Rgs22	182.36	1.96225	0.705077	2.78302	0.00538551	0.0686623
																Gm14322	243.667	1.35393	0.451184	3.00084	0.00269239	0.0420307
																Gm11992	74.0054	3.63321	1.12965	3.21622	0.00129891	0.0249201
																Insyn2a	74.515	-2.1237	0.751502	-2.82595	0.00471411	0.0628141
																Gm6943	41.9866	-2.99814	1.14055	-2.62868	0.00857178	0.0962135
																Gm6983	39.4371	-2.10333	0.789219	-2.66508	0.00769703	0.088829
																Gm7056	109.272	-3.15422	1.04787	-3.01012	0.00261148	0.0410165
																Gm7072	442.013	1.84964	0.695369	2.65994	0.00781553	0.0896795
																2022-03-10	173.435	-1.87954	0.413434	-4.54616	5.46332e-06	0.000326982
																Gbp11	58.2954	2.77373	0.874121	3.17316	0.00150789	0.0274668
																Susd1	1575.47	-1.32773	0.396112	-3.35191	0.000802569	0.0172813
																Naaladl2	495.796	1.95032	0.655915	2.97344	0.00294487	0.0449973
																Cntnap5a	154.337	2.70296	1.02552	2.63569	0.00839654	0.0946581
																Sptbn5	229.564	1.98858	0.727531	2.73332	0.00626996	0.0761141
																Pinlyp	39.6404	-2.4434	0.829645	-2.94511	0.00322841	0.0480262
																Gm13443	710.051	-3.05082	0.906395	-3.36589	0.000762982	0.0166406
																Angptl7	2045.77	2.35725	0.717904	3.28352	0.00102519	0.021059
																Col6a5	14162.5	2.18475	0.625953	3.49028	0.000482516	0.0116745
																Clec2l	354.171	1.77984	0.573366	3.10419	0.001908	0.032417
																Gm7582	405.498	4.71279	0.534659	8.81457	1.20142e-18	1.35272e-15
																Gm7609	835.203	3.85804	0.509238	7.5761	3.56084e-14	1.83281e-11
																Hmcn2	139.145	2.3775	0.7497	3.17127	0.00151776	0.0275892
																Gm7879	80.4312	-4.80977	1.07555	-4.47191	7.75244e-06	0.000441962
																Rbm24	74.8104	2.83398	0.596373	4.75203	2.0138e-06	0.000146284
																Gm8332	75.4431	-4.34667	1.13088	-3.84361	0.000121237	0.0040748
																Unc93a2	59.4245	2.53076	0.939031	2.69508	0.00703722	0.0826437
																C1rb	2253.15	2.10697	0.525117	4.01237	6.01116e-05	0.00232433
																Gm8750	73.1463	-3.5562	1.11668	-3.18462	0.00144946	0.0267785
																Gm8752	59.5767	-3.15561	1.07885	-2.92498	0.00344481	0.0502972
																Gm8801	841.654	-1.98367	0.367299	-5.40069	6.63863e-08	8.19143e-06
																H2-T-ps	240.269	-2.24772	0.434446	-5.17376	2.29435e-07	2.35188e-05
																Trim5	193.881	3.31762	1.0022	3.31034	0.00093184	0.0195199
																Gm8910	2045.64	-0.735202	0.259925	-2.82852	0.00467642	0.062358
																Gm13698	640.236	4.08224	1.13385	3.60033	0.000317819	0.00854553
																Gm13693	605.953	4.25046	1.11937	3.79719	0.000146348	0.00467456
																Gm13697	1134.79	3.8454	1.07572	3.57472	0.000350605	0.00924765
																Gm13691	215.024	4.68078	1.30068	3.59872	0.000319791	0.00857296
																Rps3a3	6367	-5.26591	1.93074	-2.72741	0.00638331	0.0770788
																Gm9008	562.209	-2.9774	0.457756	-6.50435	7.80306e-11	1.95205e-08
																Efr3b	1047.26	-1.11846	0.375484	-2.97871	0.00289462	0.0443423
																Gm9168	21.7282	-3.83026	1.41733	-2.70245	0.0068831	0.0815784
																Fbxw28	830.066	-2.63327	0.963527	-2.73295	0.00627695	0.0761477
																Gm16425	42.9339	-2.29451	0.740786	-3.0974	0.00195223	0.032992
																Zfp605	601.759	1.53081	0.559786	2.73463	0.00624503	0.0759138
																Igkv19-93	41.4752	4.53059	1.42749	3.17381	0.0015045	0.0274328
																Ighj4	47.41	4.7917	1.45507	3.29309	0.000990918	0.0204249
																Wfdc17	452.592	3.03689	0.788352	3.8522	0.000117063	0.00397905
																Gm2016	66.4997	-3.68907	1.39574	-2.64309	0.00821536	0.0931401
																Gm10259	584.595	-1.25909	0.466602	-2.69842	0.00696691	0.0821428
																Ildr2	5204.08	2.15817	0.365612	5.9029	3.57165e-09	6.30816e-07
																Tgtp2	555.236	1.32589	0.48425	2.73803	0.00618086	0.0753056
																Mndal	577.235	1.5146	0.498946	3.0356	0.00240057	0.0383049
																Gm14584	276.411	1.30015	0.424149	3.06532	0.00217435	0.0357074
																Mroh2a	46.9015	3.94033	0.795217	4.95504	7.23148e-07	6.32404e-05
																Gm3134	28.5568	3.63221	1.18119	3.07505	0.00210466	0.034753
																Gm3286	19.078	-2.81369	1.01739	-2.76561	0.00568168	0.071122
																4930522L14Rik	211.898	1.57928	0.571081	2.76542	0.00568502	0.071122
																Gm3716	252.122	-3.97318	1.02809	-3.86463	0.000111257	0.00383966
																Gm9847	737.853	2.57591	0.480465	5.36129	8.26293e-08	1.00013e-05
																Alms1-ps1	290.097	-1.68567	0.585435	-2.87934	0.00398509	0.0556523
																AI662270	115.851	2.14427	0.730429	2.93563	0.00332873	0.0491534
																Gm10184	583.937	-1.24765	0.467375	-2.66949	0.00759658	0.0878385
																Cfap43	198.91	5.14621	1.01898	5.05035	4.41001e-07	4.15949e-05
																Trac	83.6026	1.67178	0.63598	2.62867	0.00857189	0.0962135
																Trdc	62.6409	2.21348	0.843984	2.62266	0.00872471	0.097564
																Trbc1	68.7913	2.96245	0.801366	3.69676	0.000218371	0.00636562
																Trbc2	104.738	2.52599	0.740307	3.41209	0.000644676	0.0146267
																BC048559	55.117	-2.44319	0.811939	-3.00908	0.00262038	0.0410846
																D030025P21Rik	27.7526	2.84144	0.875066	3.24712	0.0011658	0.0230536
																Kifc1	686.884	-1.27401	0.386803	-3.2937	0.000988778	0.0204042
																E330021D16Rik	611.748	-2.93528	0.851496	-3.4472	0.000566432	0.0132009
																Gm19510	125.139	-2.90564	0.583747	-4.97756	6.43895e-07	5.71417e-05
																Rps19-ps6	3531.38	5.93343	1.82541	3.25047	0.00115216	0.0228843
																Pifo	176.456	3.98527	1.26091	3.16063	0.00157431	0.028164
																Gm14636	32.879	2.57297	0.923481	2.78616	0.0053336	0.0683392
																3300002A11Rik	51.2177	4.46896	1.61973	2.75908	0.00579648	0.0718869
																Tnfsf13os	73.1463	2.78418	0.901091	3.08979	0.00200299	0.0335423
																8030451A03Rik	1782.24	-1.56328	0.513553	-3.04406	0.00233412	0.0374436
																H2-Ea-ps	303.889	5.10852	1.04765	4.87615	1.08176e-06	8.58499e-05
																Dcdc2b	128.156	3.00309	0.907593	3.30885	0.000936806	0.01955
																Gm29695	95.2435	5.28194	0.935774	5.64446	1.65697e-08	2.42686e-06
																Gm11127	549.85	1.91414	0.462904	4.13507	3.54841e-05	0.00154035
																Gm9595	35.249	2.86256	0.992924	2.88296	0.00393954	0.0553163
																Gm21149	102.572	4.47579	1.16009	3.85813	0.000114257	0.00392063
																LOC101055758	533.835	4.35569	0.408179	10.671	1.39095e-26	6.26448e-23
																Gm21811	851.103	1.05365	0.369174	2.85406	0.00431643	0.0592686
																Gm28818	19.9305	2.81918	0.977576	2.88385	0.00392845	0.0552898
																Gm30938	202.083	-1.22279	0.43298	-2.82412	0.00474104	0.0629402
																Gm31160	96.3864	5.33566	1.42976	3.73186	0.000190073	0.00568798
																Gm31392	89.2868	2.16592	0.739487	2.92895	0.00340113	0.0498546
																Gm31621	433.351	-3.06676	0.887898	-3.45396	0.000552429	0.0129752
																Gm31759	185.734	-2.9336	0.650811	-4.50761	6.55606e-06	0.000382225
																Gm20655	149.38	5.04747	1.02885	4.90595	9.29752e-07	7.7405e-05
																Gm28729	46.8754	3.49538	1.25217	2.79146	0.00524702	0.0675179
																Gm33583	80.6017	3.30708	1.19716	2.76244	0.00573708	0.0714261
																Gm33784	113.133	-1.74123	0.553407	-3.14639	0.00165301	0.0291952
																Gm33984	23.0489	-2.72768	0.89056	-3.06288	0.00219215	0.0358689
																Gm34746	312.797	2.06263	0.732782	2.81479	0.00488097	0.0642299
																Gm38510	209.737	4.43803	0.602906	7.36106	1.82451e-13	7.69035e-11
																Gm35628	162.617	-2.54877	0.772376	-3.29991	0.000967166	0.0200501
																Gm35761	51.2375	4.30879	1.24775	3.45324	0.0005539	0.0129758
																Gm35815	103.058	-3.10841	0.768923	-4.04256	5.28715e-05	0.00209336
																Gm36117	1639.31	-1.49858	0.436308	-3.43467	0.000593274	0.0137376
																Gm36235	17.2898	-2.83623	0.998838	-2.83953	0.00451802	0.0610136
																Gm36325	173.994	2.16611	0.684032	3.16667	0.00154193	0.0278615
																Gm36535	35.5797	2.829	0.829451	3.41069	0.000647976	0.0146465
																Gm36841	27.8293	2.89821	1.09249	2.65285	0.00798145	0.0910037
																Gm38847	97.3163	-1.57134	0.542566	-2.89613	0.00377791	0.0538134
																Gm38863	250.024	1.65407	0.604349	2.73695	0.00620124	0.0754747
																Gm39529	59.5192	3.3856	0.96018	3.526	0.000421886	0.0105853
																Gm39874	16.0015	-3.74419	1.19044	-3.14521	0.0016597	0.0292845
																Lrp8os3	122.714	-2.01626	0.663815	-3.03739	0.0023864	0.0381126
																LOC105244648	45.4572	-2.08989	0.799157	-2.61512	0.00891965	0.0990393
																Gm40826	129.34	1.97046	0.671281	2.93537	0.00333153	0.0491545
																Gm40841	123.086	2.24539	0.750863	2.99041	0.00278605	0.0431562
																Gm40935	79.5053	-3.0544	0.683367	-4.46964	7.83519e-06	0.000443871
																Gm16136	47.4141	4.81544	0.852931	5.64575	1.64462e-08	2.42686e-06
																Gm42368	257.068	1.65175	0.504415	3.27458	0.00105818	0.0215826
																LOC108167347	117.021	4.4633	0.695891	6.41379	1.41943e-10	3.19638e-08
																Gm14853	72.4276	2.64154	0.943281	2.80037	0.00510438	0.0661145
																Gm46840	124.555	3.98738	1.14874	3.4711	0.000518332	0.0124338
																LOC108168933	31.0678	4.15457	1.2307	3.37576	0.000736116	0.0162193
																LOC115486418	621.033	2.24627	0.474939	4.7296	2.24966e-06	0.000160824
																LOC115487739	41.9887	2.16067	0.768373	2.81201	0.00492329	0.0645509
																LOC115487993	27.1548	-2.35933	0.821189	-2.87307	0.00406506	0.0567251
																LOC115488157	909.881	1.69058	0.499109	3.38719	0.000706114	0.0157434
																LOC115488278	59.8741	-1.89771	0.644552	-2.94423	0.0032376	0.0480836
																LOC115488290	502.11	2.03883	0.589518	3.45847	0.000543243	0.0128096
																LOC115488343	657.737	1.33864	0.497092	2.69295	0.00708227	0.0830167
																LOC115488909	711.978	-2.83255	0.38715	-7.31643	2.54664e-13	9.76121e-11
																LOC115489972	1016.38	1.54904	0.552766	2.80235	0.00507315	0.0660102
																LOC115490341	44.2562	3.13322	1.08189	2.89607	0.00377874	0.0538134
																LOC115490372	140.613	1.61014	0.572661	2.81169	0.00492822	0.0645687
																LOC115490435	89.8472	-1.90382	0.637033	-2.98857	0.00280288	0.0433424

## Sheet: 3.VennDiagram_DEGs
	No. of DEGs	1	2	3	4	5	6	7	8	9	10	11	12	13	14	15	16	17	18	19	20	21	22	23	24	25	26	27	28	29	30	31	32	33	34	35	36	37	38	39	40	41	42	43	44	45	46	47	48
MIT_vs_OLD∩OLD_vs_YNG∩MIT_vs_YNG	82	Asic2	Aif1	C1qa	C1qb	C1qc	Cd68	Cdh1	Cfi	Cftr	Coro1a	Ctss	Evpl	H2-Aa	H2-Ab1	H2-Eb1	H2-DMa	Cd74	Il10ra	Inhba	Itgb2	Itgb7	Klf4	Krt18	Lamc2	Laptm5	Mpeg1	Muc1	Pax8	Rac2	Selplg	Spi1	Sox6	Sox9	Serpina3g	Tyrobp	Vav1	Grem1	Cldn7	Rab25	Egfl6	Slc15a2	Il17re	Sv2b	Lpar3	Tspan1	Retsat	Tnfaip8l2	Anxa9
(OLD_vs_YNG∩MIT_vs_YNG)∖(MIT_vs_OLD)	482	Aatk	Chrnb1	Actc1	Adcyap1	Adh7	Alox5	Cd5l	Arhgdib	Atf3	Atp2b2	Smyd1	Btg2	Serping1	Ciita	C3	C4b	Capg	Car3	Casp1	Casp4	Cd14	Cd37	Cd3d	Cd3e	Cd3g	Cd84	Cd86	Cd8a	Cdkn1a	Cdkn2a	Socs3	Cldn3	Plk3	Col9a2	Cplx1	Crip1	Csf2rb2	Ctsk	Cybb	Cyp2f2	Dgka	Dapk2	Des	Efna5	Adgre1	Epha2	Epha5	Epn2
(MIT_vs_OLD∩MIT_vs_YNG)∖(OLD_vs_YNG)	223	Alcam	Ap1m2	Ap3b2	Aqp5	Barx2	Bicd1	Cacna2d3	Calb1	Cd24a	Cldn4	Coch	Cd55	Dnase1l3	Dpp4	Ehf	Emx2	Epb41l4a	Epha1	Erbb3	Fgf18	Fgf9	Gabra4	Galnt3	Ggt1	Gria4	Hoxa10	Hp	Kcna2	Kcnk1	Kif5c	Meox2	Kitl	Mug2	Nfe2l3	Nrtn	Sebox	Plcb1	Ppfibp2	Ptger4	Rab17	Sema3e	Six4	Sox17	Spint1	Stc2	Tec	Tlr4	Tnfsf10
(MIT_vs_YNG)∖(MIT_vs_OLD∪OLD_vs_YNG)	764	Abca4	Aspa	Adam22	Adam8	Adra2a	Nr0b1	Ak4	Aldh1a1	Alox12e	Amh	Anxa8	Apba2	Apoa4	Rhob	Atp1b1	Axin2	Bcl2l10	Bfsp1	Bmp15	Bmp8b	Btn1a1	Bub1b	Cacna1s	Cacnb2	Capn3	Car2	Casp12	Cbx2	Ccna2	Ccnb2	Ccne1	Ccnf	Cdk1	Cdc45	Arhgap31	Ovgp1	Chrm4	Cit	Ckmt1	Cmah	Cnr1	Cys1	Crabp1	Crlf1	Crybb1	Csrp2	Cyp51	Dcn
(MIT_vs_OLD∩OLD_vs_YNG)∖(MIT_vs_YNG)	185	Acp5	Adipoq	Cfd	Angpt1	Apoe	Bcl2a1a	Bcl3	Cd72	Col4a3	Epha3	Fcer1g	Fgr	Fmr1	Fpr2	Cidec	Gabrb2	Gngt2	H2-Q10	Hck	Hcls1	Ptpn6	Il3ra	Itgam	Itgax	Klra2	Lbx2	Lcp2	Psmb8	Lst1	Lyl1	Mybl1	Myo1f	Ncf4	Nos3	Slc11a1	Ogn	Fxyd5	Pak3	Pik3c2a	Pik3r1	Pirb	Prkce	Ptpn4	Pura	Qk	Sema3c	Skil	Slfn2
(OLD_vs_YNG)∖(MIT_vs_OLD∪MIT_vs_YNG)	465	Abca1	Add2	Adssl1	Alox5ap	Amy1	Fabp4	Apod	Areg	B2m	Bcl2a1b	Bcl2a1d	Bmpr1b	Bmpr2	Btk	C2	C3ar1	C5ar1	C6	Cacna1a	Cbr2	Cd22	Cd33	Entpd2	Cd247	Cd4	Cd48	Cd53	Cd6	Cebpd	Ccr3	Ccr7	Col11a1	Cryba4	Csf1	Csf1r	Vcan	Ctsw	Cx3cr1	Cyba	Cyp19a1	Cyp1b1	Cyp2e1	Cyp4b1	Dcx	Doc2b	Dpp6	Dr1	Ect2
(MIT_vs_OLD)∖(OLD_vs_YNG∪MIT_vs_YNG)	531	Acads	Acvr2a	Adh1	Gpr182	Abcd1	Aldoa	Xiap	Aqp8	Arhgap5	Bcl2	Bmi1	Chic1	Rb1cc1	Cd1d2	Cd2ap	Cdh11	Chm	Chml	Cldn5	Clock	Col8a1	Cops2	Cpt2	Crat	Cxadr	Dach1	Ddx3x	Dio2	Dlk1	Dmd	Edil3	Edn2	Efnb2	Epha7	Evi5	Fdxr	Fgf2	Frat1	Frk	G6pc2	Gabpa	Gls	Lpar1	Nr3c1	Hc	Hmga2	Il2rg	Kif5b
[truncated: 716 more columns]

## Sheet: 4.Common_DEGs_Cluster
No.	Gene_symbol	ENTREZ	Old_vs_YNG_LFC	MIT_vs_Old_LFC	Type	Cluster_Color
1	1110002L01Rik	100043040	-1.15944	1.02249	DN_to_UP	Green
2	2210409E12Rik	72381	5.5129	-5.26622	UP_to_DN	Blue
3	5330411J11Rik	76676	-2.92499	3.13198	DN_to_UP	Green
4	5730455P16Rik	70591	-1.01465	1.33211	DN_to_UP	Green
5	6030443J06Rik	320719	-1.98661	1.84507	DN_to_UP	Green
6	9430083A17Rik	77428	-2.08541	2.29405	DN_to_UP	Green
7	AB010352	105246961	-1.62425	2.08589	DN_to_UP	Green
8	AB124611	382062	2.31144	-1.59148	UP_to_DN	Blue
9	Acp5	11433	1.68003	-1.08241	UP_to_DN	Blue
10	Adgre4	52614	2.55214	-2.65147	UP_to_DN	Blue
11	Adipoq	11450	5.72049	-2.9368	UP_to_DN	Blue
12	Aif1	11629	2.62778	-1.30884	UP_to_DN	Blue
13	Aldh3b2	621603	4.18061	-4.15626	UP_to_DN	Blue
14	Alkbh8	67667	-1.26205	1.6111	DN_to_UP	Green
15	Amz1	231842	2.01143	-1.52072	UP_to_DN	Blue
16	Angpt1	11600	-2.25676	1.64263	DN_to_UP	Green
17	Anxa9	71790	1.0042	1.09631	UP_to_UP	Red
18	Apoe	11816	2.33666	-1.47742	UP_to_DN	Blue
19	Arhgap15os	320872	-2.06657	2.61445	DN_to_UP	Green
20	Arhgap24	231532	-1.05258	1.22458	DN_to_UP	Green
21	Arhgap9	216445	2.42755	-1.35135	UP_to_DN	Blue
22	Asic2	11418	2.45241	1.13105	UP_to_UP	Red
23	Atad2b	320817	-1.18196	1.23341	DN_to_UP	Green
24	B230219D22Rik	78521	-1.10999	1.17828	DN_to_UP	Green
25	B3galt1	26877	-1.95352	2.14344	DN_to_UP	Green
26	BC024063	666584	-2.28257	3.15278	DN_to_UP	Green
27	BC048679	210321	4.64586	3.49391	UP_to_UP	Red
28	Bcl2a1a	12044	4.88585	-2.69164	UP_to_DN	Blue
29	Bcl3	12051	1.85542	-1.19973	UP_to_DN	Blue
30	Bin2	668218	1.80769	-1.46618	UP_to_DN	Blue
31	Bmt2	101148	-1.25677	1.52594	DN_to_UP	Green
32	Brwd3	382236	-1.71719	1.79859	DN_to_UP	Green
33	C1qa	12259	2.96239	-1.61488	UP_to_DN	Blue
34	C1qb	12260	2.90461	-1.79369	UP_to_DN	Blue
35	C1qc	12262	2.90026	-1.60235	UP_to_DN	Blue
36	Ccdc88b	78317	2.61896	-1.33072	UP_to_DN	Blue
37	Cd300a	217303	2.00468	-1.17088	UP_to_DN	Blue
38	Cd300c2	140497	3.40814	-1.60094	UP_to_DN	Blue
39	Cd68	12514	2.78296	-1.41008	UP_to_DN	Blue
40	Cd72	12517	3.97258	-2.71482	UP_to_DN	Blue
41	Cd74	16149	3.45522	-1.74153	UP_to_DN	Blue
42	Cdcp1	109332	1.63292	2.45126	UP_to_UP	Red
43	Cdh1	12550	2.11558	1.64469	UP_to_UP	Red
44	Cfd	11537	5.55049	-3.78704	UP_to_DN	Blue
45	Cfi	12630	2.98538	2.12205	UP_to_UP	Red
46	Cftr	12638	1.32109	2.30163	UP_to_UP	Red
47	Cidec	14311	4.74473	-2.6588	UP_to_DN	Blue
48	Cldn7	53624	3.11977	1.8782	UP_to_UP	Red
49	Clec12a	232413	2.24763	-1.49695	UP_to_DN	Blue
50	Clec1a	243653	-1.6882	1.50331	DN_to_UP	Green
51	Clec4a1	269799	4.28426	-2.67592	UP_to_DN	Blue
52	Clec4a3	73149	4.04389	-2.8339	UP_to_DN	Blue
53	Clic3	69454	1.42931	-1.53686	UP_to_DN	Blue
54	Col4a3	12828	-1.09951	1.7908	DN_to_UP	Green
55	Coro1a	12721	2.53649	-1.22452	UP_to_DN	Blue
56	Cpeb4	67579	-1.11215	1.53257	DN_to_UP	Green
57	Ctss	13040	2.76454	-1.08154	UP_to_DN	Blue
58	Cyth4	72318	2.363	-1.284	UP_to_DN	Blue
59	Dock2	94176	2.07707	-1.15071	UP_to_DN	Blue
60	Dsel	319901	-1.51155	1.93885	DN_to_UP	Green
61	Dzip3	224170	-1.71625	2.39796	DN_to_UP	Green
62	E330035G20Rik	320390	-2.00063	-2.45421	DN_to_DN	Purple
63	Ebi3	50498	2.30676	-1.83963	UP_to_DN	Blue
64	Egfl6	54156	1.42333	1.53682	UP_to_UP	Red
65	Epha3	13837	-2.19377	1.66655	DN_to_UP	Green
66	Evpl	14027	1.47457	1.0325	UP_to_UP	Red
67	F630048H11Rik	100038492	-2.28874	2.93854	DN_to_UP	Green
68	Fam126b	213056	-1.56984	2.3407	DN_to_UP	Green
69	Fam169a	320557	-1.22303	1.12271	DN_to_UP	Green
70	Fam199x	245622	-1.79684	2.37464	DN_to_UP	Green
71	Fcer1g	14127	2.93669	-2.3131	UP_to_DN	Blue
72	Fcgr4	246256	7.1767	-5.11584	UP_to_DN	Blue
73	Fcho2	218503	-1.19817	1.99442	DN_to_UP	Green
74	Fermt1	241639	2.93081	2.51979	UP_to_UP	Red
75	Fermt3	108101	3.1242	-1.54773	UP_to_DN	Blue
76	Fgr	14191	2.94727	-2.54425	UP_to_DN	Blue
196	Rdh1	107605	-1.05591	-1.12945	DN_to_DN	Purple
78	Fktn	246179	-1.11148	1.11494	DN_to_UP	Green
79	Fmr1	14265	-1.40068	1.59778	DN_to_UP	Green
80	Foxp2	114142	-2.25024	1.95016	DN_to_UP	Green
81	Fpr2	14289	5.23488	-3.80047	UP_to_DN	Blue
82	Fxyd5	18301	1.60307	-1.09248	UP_to_DN	Blue
83	G2e3	217558	-1.58941	1.59867	DN_to_UP	Green
198	Retsat	67442	-1.0113	-1.11739	DN_to_DN	Purple
85	Gen1	209334	-2.00848	1.50107	DN_to_UP	Green
86	Gm12854	102637129	-2.66034	3.11443	DN_to_UP	Green
87	Gm16136	105245924	2.65231	2.16312	UP_to_UP	Red
88	Gm29695	100505034	2.93346	2.34848	UP_to_UP	Red
89	Gm32687	102635315	-2.8669	3.76112	DN_to_UP	Green
90	Gm35315	102638847	-2.68023	3.2105	DN_to_UP	Green
91	Gm40462	105244940	-4.39374	4.01435	DN_to_UP	Green
92	Gm7298	640530	1.78047	-1.84056	UP_to_DN	Blue
93	Gm7600	665363	3.67073	-4.42458	UP_to_DN	Blue
94	Gm7665	665509	-2.20142	3.38954	DN_to_UP	Green
95	Gngt2	14710	1.91685	-2.19342	UP_to_DN	Blue
215	Slc38a5	209837	-1.2653	-1.26138	DN_to_DN	Purple
97	Grhl2	252973	2.18363	2.51106	UP_to_UP	Red
98	H2-Aa	14960	3.43523	-1.51595	UP_to_DN	Blue
99	H2-Ab1	14961	3.69131	-1.76477	UP_to_DN	Blue
100	H2-DMa	14998	2.26917	-1.20747	UP_to_DN	Blue
101	H2-Eb1	14969	6.33102	-1.21639	UP_to_DN	Blue
102	H2-Q10	15007	3.89483	-3.28505	UP_to_DN	Blue
77	Fhl5	57756	-3.49326	2.94604	DN_to_UP	Purple
104	Hck	15162	2.08188	-1.30799	UP_to_DN	Blue
105	Hcls1	15163	1.94553	-1.39842	UP_to_DN	Blue
106	Hk3	212032	2.19042	-1.19467	UP_to_DN	Blue
107	Homer1	26556	-1.09129	1.24246	DN_to_UP	Green
108	Igha	238447	5.23488	-2.12775	UP_to_DN	Blue
109	Igsf9b	235086	-1.24211	1.53904	DN_to_UP	Green
110	Il10ra	16154	2.32191	-1.03315	UP_to_DN	Blue
111	Il17re	57890	2.47596	1.53694	UP_to_UP	Red
112	Il3ra	16188	1.18056	-1.18653	UP_to_DN	Blue
113	Ildr1	106347	1.54285	1.87667	UP_to_UP	Red
84	Gabrb2	14401	-3.5828	2.23126	DN_to_UP	Purple
115	Ireb2	64602	-1.12388	1.2231	DN_to_UP	Green
116	Irf7	54123	1.57602	-1.28566	UP_to_DN	Blue
117	Islr2	320563	-1.29827	1.93493	DN_to_UP	Green
118	Itgam	16409	2.40762	-1.54989	UP_to_DN	Blue
119	Itgax	16411	3.08157	-1.94155	UP_to_DN	Blue
120	Itgb2	16414	3.09109	-1.88273	UP_to_DN	Blue
121	Itgb7	16421	3.30775	-1.23891	UP_to_DN	Blue
122	Itgbl1	223272	-2.55889	2.38451	DN_to_UP	Green
123	Jrkl	77532	-1.35744	2.16481	DN_to_UP	Green
124	Kctd12b	207474	-1.32458	1.43882	DN_to_UP	Green
125	Kdm7a	338523	-1.11211	1.64295	DN_to_UP	Green
126	Kif18a	228421	-1.99213	2.006	DN_to_UP	Green
127	Klf4	16600	1.40415	1.30244	UP_to_UP	Red
128	Klhdc7a	242721	1.51142	1.99472	UP_to_UP	Red
129	Klhl24	75785	-1.00132	1.10355	DN_to_UP	Green
130	Klhl28	66689	-1.41596	1.68286	DN_to_UP	Green
131	Klra2	16633	4.5082	-3.45266	UP_to_DN	Blue
132	Krt18	16668	1.4363	1.18809	UP_to_UP	Red
133	Krt7	110310	1.45072	1.70288	UP_to_UP	Red
134	Lamc2	16782	1.92932	1.70793	UP_to_UP	Red
135	Laptm5	16792	3.06998	-1.74488	UP_to_DN	Blue
136	Lbx2	16815	1.15782	-1.18916	UP_to_DN	Blue
137	Lcp2	16822	2.59581	-1.49676	UP_to_DN	Blue
138	Lin9	72568	-1.07763	1.08049	DN_to_UP	Green
139	Lmbrd2	320506	-1.20666	1.58908	DN_to_UP	Green
96	Grem1	23892	-3.47812	1.15884	DN_to_UP	Purple
141	LOC115486239	NA	-2.96554	4.12558	DN_to_UP	Green
142	Lpar3	65086	3.07318	2.70154	UP_to_UP	Red
143	Lrrc25	211228	2.80735	-1.97273	UP_to_DN	Blue
144	Lst1	16988	2.94836	-2.51607	UP_to_DN	Blue
145	Lyl1	17095	1.9816	-1.22501	UP_to_DN	Blue
146	Map3k2	26405	-1.03972	1.52318	DN_to_UP	Green
147	Marveld3	73608	1.76011	1.6748	UP_to_UP	Red
148	Mblac2	72852	-1.11569	1.1311	DN_to_UP	Green
149	Med13	327987	-1.19803	1.40723	DN_to_UP	Green
150	Mocos	68591	1.23078	-1.1584	UP_to_DN	Blue
151	Mpeg1	17476	2.39995	-1.06207	UP_to_DN	Blue
152	Ms4a6d	68774	2.69284	-1.63027	UP_to_DN	Blue
153	Ms4a7	109225	2.59281	-1.6039	UP_to_DN	Blue
154	Msi2	76626	-1.27343	1.24295	DN_to_UP	Green
155	Muc1	17829	2.06431	1.66929	UP_to_UP	Red
156	Mybl1	17864	-2.14956	2.55908	DN_to_UP	Green
157	Myo1f	17916	2.25975	-1.24783	UP_to_DN	Blue
158	N4bp2	333789	-1.62366	1.4757	DN_to_UP	Green
159	Nbeal1	269198	-1.23832	2.30554	DN_to_UP	Green
160	Ncf4	17972	2.36204	-1.24431	UP_to_DN	Blue
161	Nckap1l	105855	2.64435	-1.33597	UP_to_DN	Blue
162	Nfam1	74039	2.49357	-1.54621	UP_to_DN	Blue
163	Nipal1	70701	-2.57515	2.12104	DN_to_UP	Green
164	Nos3	18127	1.10145	-1.52337	UP_to_DN	Blue
165	Ogn	18295	-1.76393	2.61114	DN_to_UP	Green
166	Omd	27047	-2.64381	3.28607	DN_to_UP	Green
167	Oplah	75475	1.55017	-1.33001	UP_to_DN	Blue
168	Pabpc4l	241989	-1.96988	1.92399	DN_to_UP	Green
103	H60b	667281	-4.02915	2.92144	DN_to_UP	Purple
170	Pax8	18510	3.80006	2.00833	UP_to_UP	Red
171	Pbrm1	66923	-1.23119	1.46033	DN_to_UP	Green
172	Pde7b	29863	-1.29961	1.52094	DN_to_UP	Green
173	Pdik1l	230809	-1.23519	1.18694	DN_to_UP	Green
174	Pdzrn4	239618	-2.5108	3.15742	DN_to_UP	Green
175	Pgm2l1	70974	-1.24103	1.67655	DN_to_UP	Green
176	Phf6	70998	-1.07822	1.22733	DN_to_UP	Green
177	Pi15	94227	-2.26845	1.88718	DN_to_UP	Green
178	Pik3c2a	18704	-1.17431	1.70804	DN_to_UP	Green
179	Pik3r1	18708	-1.23241	1.32509	DN_to_UP	Green
180	Pilra	231805	3.15886	-2.33043	UP_to_DN	Blue
181	Pirb	18733	2.99233	-1.62606	UP_to_DN	Blue
182	Pld4	104759	3.36787	-1.93408	UP_to_DN	Blue
183	Plekhs1	226245	3.56822	2.86814	UP_to_UP	Red
184	Plet1	76509	2.64139	2.18357	UP_to_UP	Red
185	Prkce	18754	-1.1408	1.11919	DN_to_UP	Green
186	Psd3	234353	-1.33491	1.29052	DN_to_UP	Green
187	Psmb8	16913	1.69063	-1.05077	UP_to_DN	Blue
188	Ptpn4	19258	-1.51682	1.95333	DN_to_UP	Green
189	Ptpn6	15170	2.06803	-1.52194	UP_to_DN	Blue
190	Pura	19290	-1.05207	1.37644	DN_to_UP	Green
191	Qk	19317	-1.14381	1.23881	DN_to_UP	Green
192	Rab25	53868	2.40987	1.89896	UP_to_UP	Red
193	Rac2	19354	3.19105	-1.7625	UP_to_DN	Blue
194	Rap2c	72065	-1.24015	1.13697	DN_to_UP	Green
195	Rbm20	73713	-1.63383	2.8466	DN_to_UP	Green
114	Inhba	16323	-3.37671	1.58598	DN_to_UP	Purple
197	Reps2	194590	-1.10924	1.27606	DN_to_UP	Green
140	LOC102639044	NA	-5.54203	3.78656	DN_to_UP	Purple
199	Rsc1a1	69994	3.04737	-2.52471	UP_to_DN	Blue
200	Sash3	74131	2.92687	-1.1811	UP_to_DN	Blue
201	Selplg	20345	2.77851	-1.53011	UP_to_DN	Blue
202	Sema3c	20348	-1.78341	1.80151	DN_to_UP	Green
203	Serpina3f	238393	2.7568	-1.58867	UP_to_DN	Blue
204	Serpina3g	20715	2.99875	-1.7351	UP_to_DN	Blue
205	Serpina3h	546546	1.56172	-1.29643	UP_to_DN	Blue
169	Pak3	18481	-2.55943	1.67584	DN_to_UP	Purple
207	Sh2d1b1	26904	6.04026	-4.39626	UP_to_DN	Blue
208	Skil	20482	-1.36966	1.26744	DN_to_UP	Green
209	Slamf9	98365	4.06796	-2.74399	UP_to_DN	Blue
210	Slc11a1	18173	1.68671	-1.18256	UP_to_DN	Blue
211	Slc14a1	108052	1.78544	1.73486	UP_to_UP	Red
212	Slc15a2	57738	2.85566	2.31051	UP_to_UP	Red
213	Slc15a3	65221	2.09422	-1.24441	UP_to_DN	Blue
206	Sgpp2	433323	-2.39669	1.3874	DN_to_UP	Purple
214	Slc26a7	208890	-2.52092	1.49876	DN_to_UP	Purple
216	Slc4a7	218756	-1.33639	1.24626	DN_to_UP	Green
217	Slc5a2	246787	3.49207	-2.63439	UP_to_DN	Blue
218	Slc5a3	53881	-1.76429	1.03529	DN_to_UP	Purple
219	Slfn2	20556	2.87632	-1.5802	UP_to_DN	Blue
220	Sox4	20677	-1.69224	1.77751	DN_to_UP	Green
221	Sox5	20678	-1.07632	1.06003	DN_to_UP	Green
222	Sox6	20679	1.47498	1.67298	UP_to_UP	Red
223	Sox9	20682	1.69725	1.41143	UP_to_UP	Red
224	Spi1	20375	2.74626	-1.42724	UP_to_DN	Blue
225	Sulf1	240725	1.07048	1.49322	UP_to_UP	Red
226	Sv2b	64176	2.5186	2.93109	UP_to_UP	Red
227	Tgfbr1	21812	-1.85589	1.17986	DN_to_UP	Purple
228	Themis2	230787	1.68318	-1.57552	UP_to_DN	Blue
229	Tifab	212937	2.51785	-1.80986	UP_to_DN	Blue
230	Tmem170b	621976	-1.10116	1.12757	DN_to_UP	Green
231	Tmem184c	234463	-1.27379	1.45318	DN_to_UP	Green
232	Tmem30b	238257	1.44203	2.13016	UP_to_UP	Red
233	Tmf1	232286	-1.14133	1.44163	DN_to_UP	Green
234	Tnfaip8l2	69769	3.01683	-1.58774	UP_to_DN	Blue
235	Tnk1	83813	3.70539	2.20712	UP_to_UP	Red
236	Trem2	83433	3.25053	-1.62358	UP_to_DN	Blue
237	Trim14	74735	1.7391	-1.31549	UP_to_DN	Blue
238	Trim2	80890	-1.06215	1.60834	DN_to_UP	Green
239	Trim23	81003	-1.24747	1.75767	DN_to_UP	Green
240	Trpm2	28240	2.0103	-1.84633	UP_to_DN	Blue
241	Tspan1	66805	2.11891	1.87901	UP_to_UP	Red
242	Ttll7	70892	-1.57494	1.49082	DN_to_UP	Green
243	Txlng	353170	-1.09344	1.34172	DN_to_UP	Green
244	Tyrobp	22177	2.94199	-1.68167	UP_to_DN	Blue
245	Uap1l1	227620	1.19776	-1.59931	UP_to_DN	Blue
246	Uggt2	66435	-1.07245	1.22301	DN_to_UP	Green
247	Usp45	77593	-1.10458	1.15891	DN_to_UP	Green
248	Vav1	22324	2.6557	-1.48948	UP_to_DN	Blue
249	Vtcn1	242122	3.15351	2.51227	UP_to_UP	Red
250	Vtn	22370	2.74108	-1.87493	UP_to_DN	Blue
251	Wdfy4	545030	2.97573	-1.43746	UP_to_DN	Blue
252	Xist	213742	-1.34355	1.75536	DN_to_UP	Green
253	Xpo1	103573	-1.09861	1.03283	DN_to_UP	Green
254	Yes1	22612	-1.34221	1.86121	DN_to_UP	Green
255	Yod1	226418	-1.92487	2.06061	DN_to_UP	Green
256	Ythdc2	240255	-1.30024	1.16298	DN_to_UP	Green
257	Zbed6	667118	-1.15505	1.7233	DN_to_UP	Green
258	Zbtb41	226470	-1.32427	1.71114	DN_to_UP	Green
259	Zfp329	67230	-1.87106	2.23198	DN_to_UP	Green
260	Zfp397	69256	-1.19464	1.66988	DN_to_UP	Green
261	Zfp433	73610	-2.78321	3.79746	DN_to_UP	Green
262	Zfp597	71063	-1.10633	1.05867	DN_to_UP	Green
263	Zfp711	245595	-3.21718	3.19959	DN_to_UP	Green
264	Zfp763	73451	-1.35706	1.48504	DN_to_UP	Green
265	Zfp770	228491	-1.22317	1.41722	DN_to_UP	Green
266	Zkscan8	93681	-1.25292	1.61104	DN_to_UP	Green
267	Znf41-ps	70005	-2.13196	3.60381	DN_to_UP	Green

## Sheet: 5.EnrichGO_total DEG
ID	Description	GeneRatio	BgRatio	pvalue	p.adjust	qvalue	geneID	Count
GO:0001819	positive regulation of cytokine production	135/2447	500/29008	3.81e-35	2.3e-31	1.38e-31	Adipoq/Aif1/Bcl3/Cd55/Ddx3x/Dlk1/Fcer1g/Fgr/Hc/Cd74/Laptm5/Slc11a1/Pik3r1/Plcb1/Ptger4/Rock2/Tlr4/Tyrobp/Irf7/Appl1/Nfam1/Sash3/Ccdc88b/Trem2/Cd300c2/Tlr3/Glmn/Nlrp1a/Tmf1/Malt1/Sulf1/Fermt1/Vtcn1/Adcyap1/B2m/C3/C3ar1/C5ar1/Casp1/Casp4/Cd14/Cd3e/Cd6/Cd84/Ccr7/Csf1r/Cyba/Cyp1b1/F3/Fcgr3/Hpse/Hspb1/Irf8/Il10/Il16/Irf1/Irf4/Kit/Lbp/Ly9/Mmp12/Cd244a/Nr4a3/Pou2f2/Ptafr/Ptgs2/Ptprc/Ccl2/Ccl3/Ccl4/Ccl5/…	135
GO:0002697	regulation of immune effector process	118/2447	424/29008	3.51e-32	1.06e-28	6.38e-29	Angpt1/Cd1d2/Cd24a/Cd55/Dnase1l3/Dpp4/Fcer1g/Fgr/H2-Q10/Ptpn6/Cd74/Itgam/Itgb2/Laptm5/Rac2/Spi1/Tlr4/Tyrobp/Vav1/Sh2d1b1/Rif1/Appl1/Sash3/Trem2/Nckap1l/Tlr3/Cd300a/Ddx60/Malt1/Zbtb1/Cd5l/B2m/Serping1/C3/C6/Cd22/Cd37/Cd84/Cd86/Ccr7/Cx3cr1/Fcgr1/Fcgr2b/Fcgr3/Fes/Lilrb4a/Cxcl1/H2-D1/H2-DMb1/H2-DMb2/H2-Q1/H2-Q4/H2-Q7/H2-T22/H2-T23/H2-T24/Hfe/Ighg2b/Ighg1/Ighm/Il10/Il18rap/Il7r/Irf1/Kit/Lag3/Lbp/Lgals…	118
GO:0007159	leukocyte cell-cell adhesion	108/2447	373/29008	3.53e-31	7.1e-28	4.27e-28	Aif1/Bmi1/Cd24a/Coro1a/Cd55/Dpp4/Efnb2/H2-Aa/H2-Ab1/H2-Eb1/H2-DMa/Ptpn6/Cd74/Il2rg/Itgam/Itgb2/Itgb7/Klf4/Laptm5/Rac2/Rock1/Selplg/Sox4/Tnfaip8l2/Sash3/Ccdc88b/Nckap1l/Fermt3/Glmn/Cd300a/Malt1/Vtcn1/Zbtb1/Add2/Alox5/B2m/Cd3e/Cd4/Cd6/Cd86/Cdkn2a/Ccr7/Cx3cr1/Lilrb4a/H2-DMb1/H2-DMb2/H2-Oa/H2-Ob/Hfe/Hspb1/Icam1/Ihh/Il7r/Irf1/Itgal/L1cam/Lag3/Lgals1/Lgals3/Cd244a/Nr4a3/Pla2g2d/Ptafr/Sirpa/Ptprc/Ccl2/C…	108
GO:0022407	regulation of cell-cell adhesion	116/2447	457/29008	9.74e-28	1.47e-24	8.84e-25	Adipoq/Aif1/Bmi1/Cd24a/Cdh1/Coro1a/Cd55/Dpp4/Efnb2/Epha7/H2-Aa/H2-Ab1/H2-Eb1/H2-DMa/Ptpn6/Cd74/Il2rg/Itgb2/Klf4/Laptm5/Pik3r1/Spi1/Sox4/Podxl/Tnfaip8l2/Sash3/Ccdc88b/Nckap1l/Fermt3/Mex3b/Glmn/Cd300a/Malt1/Vtcn1/Zbtb1/Alox5/B2m/Cd3e/Cd4/Cd6/Cd86/Cdkn2a/Ccr7/Efna5/Gcnt2/Lilrb4a/H2-DMb1/H2-DMb2/H2-Oa/H2-Ob/Hfe/Hspb1/Icam1/Ihh/Il10/Il7r/Irf1/Itgal/L1cam/Lag3/Lgals1/Lgals3/Epcam/Lyn/Cd244a/Nr4a3/Pla2g…	116
GO:0050900	leukocyte migration	102/2447	373/29008	2.66e-27	3.21e-24	1.93e-24	Aif1/Cd24a/Coro1a/Cxadr/Dpp4/Edn2/Fcer1g/Hc/Cd74/Itgam/Itgb2/Itgb7/Kitl/Plcb1/Ptger4/Rac2/Rock1/Selplg/Spi1/Vav1/Grem1/Podxl/Trpm2/Rhog/Dnm1l/Trem2/Slamf9/Nckap1l/Cd300a/Add2/Alox5/Apod/C3ar1/C5ar1/Ccr3/Ccr7/Csf1/Csf1r/Cx3cr1/Cyp19a1/Dapk2/Fcgr3/Cxcl1/Icam1/Cxcl10/Il16/Itga2/Itgal/Kit/Lbp/Lgals3/Lyn/Cxcl9/Mmp9/Nbl1/Padi2/Ptafr/Sirpa/Ptpro/Ccl2/Ccl3/Ccl4/Ccl5/Ccl6/Ccl7/Ccl9/Cxcl2/Sele/Selp/St3gal4…	102
GO:0002699	positive regulation of immune effector process	89/2447	296/29008	3.22e-27	3.25e-24	1.95e-24	Cd1d2/Cd24a/Cd55/Dpp4/Fcer1g/Fgr/H2-Q10/Cd74/Itgam/Itgb2/Laptm5/Rac2/Spi1/Tlr4/Tyrobp/Vav1/Sh2d1b1/Rif1/Sash3/Trem2/Cd300a/Ddx60/Malt1/Zbtb1/B2m/C3/C6/Cd37/Cd84/Cd86/Ccr7/Fcgr1/Fcgr3/Fes/Lilrb4a/Cxcl1/H2-D1/H2-DMb1/H2-DMb2/H2-Q1/H2-Q4/H2-Q7/H2-T22/H2-T23/H2-T24/Ighg2b/Ighg1/Il10/Il18rap/Irf1/Kit/Lag3/Lbp/Lyn/Cd244a/Nr4a3/Ptafr/Ptprc/Ccl2/Syk/Clcf1/Stap1/Tnfsf13/Il33/Dhx58/Gimap3/Spon2/H2-Q6/Arid5…	89
GO:1903037	regulation of leukocyte cell-cell adhesion	95/2447	333/29008	4.95e-27	4.28e-24	2.57e-24	Aif1/Bmi1/Cd24a/Coro1a/Cd55/Dpp4/Efnb2/H2-Aa/H2-Ab1/H2-Eb1/H2-DMa/Ptpn6/Cd74/Il2rg/Itgb2/Klf4/Laptm5/Sox4/Tnfaip8l2/Sash3/Ccdc88b/Nckap1l/Glmn/Cd300a/Malt1/Vtcn1/Zbtb1/Alox5/B2m/Cd3e/Cd4/Cd6/Cd86/Cdkn2a/Ccr7/Lilrb4a/H2-DMb1/H2-DMb2/H2-Oa/H2-Ob/Hfe/Hspb1/Icam1/Ihh/Il7r/Irf1/Itgal/Lag3/Lgals1/Lgals3/Cd244a/Nr4a3/Pla2g2d/Ptafr/Sirpa/Ptprc/Ccl2/Ccl5/Sele/Selp/St3gal4/Spn/Syk/Cd40lg/Vcam1/Zap70/Ikzf1/…	95
GO:1903039	positive regulation of leukocyte cell-cell adhesion	77/2447	240/29008	9.93e-26	7.5e-23	4.51e-23	Aif1/Bmi1/Cd24a/Coro1a/Cd55/Dpp4/Efnb2/H2-Aa/H2-Ab1/H2-Eb1/H2-DMa/Cd74/Il2rg/Itgb2/Sox4/Sash3/Ccdc88b/Nckap1l/Malt1/Vtcn1/Zbtb1/Alox5/B2m/Cd3e/Cd4/Cd6/Cd86/Ccr7/Lilrb4a/H2-DMb1/H2-DMb2/H2-Oa/H2-Ob/Icam1/Ihh/Il7r/Irf1/Itgal/Lgals1/Cd244a/Nr4a3/Ptafr/Sirpa/Ptprc/Ccl2/Ccl5/Sele/Selp/St3gal4/Spn/Syk/Cd40lg/Vcam1/Zap70/Ikzf1/Tnfsf13b/Cd274/Vsir/Gimap3/Card11/Havcr2/Rasal3/Btnl2/Sirpb1b/Sirpb1c/Adam8/E…	77
GO:0070661	leukocyte proliferation	96/2447	358/29008	4.5e-25	3.02e-22	1.81e-22	Aif1/Bcl2/Bmi1/Cd24a/Coro1a/Cd55/H2-Aa/H2-Ab1/Ptpn6/Cd74/Itgam/Itgb2/Laptm5/Lst1/Kitl/Slc11a1/Pura/Rac2/Tlr4/Tyrobp/Grem1/Ebi3/Sash3/Ccdc88b/Trem2/Dock2/Nckap1l/Glmn/Cd300a/Malt1/Vtcn1/Btk/Cd22/Cd3e/Cd4/Cd6/Cd86/Cdkn1a/Cdkn2a/Ccr7/Csf1/Csf1r/Fcgr2b/Gja1/Lilrb4a/H2-DMb1/H2-DMb2/Hells/Ighm/Ihh/Il10/Il7r/Inpp5d/Irf1/Itgal/Lgals3/Cd180/Lyn/Cd244a/Pla2g2d/Psmb10/Ptprc/Ccl5/Spn/Syk/Cd40lg/Vcam1/Zap70/I…	96
GO:0045785	positive regulation of cell adhesion	113/2447	471/29008	8.04e-25	4.86e-22	2.92e-22	Angpt1/Aif1/Bmi1/Cd24a/Cdh1/Coro1a/Col8a1/Cd55/Dmd/Dpp4/Edil3/Efnb2/Epha1/H2-Aa/H2-Ab1/H2-Eb1/H2-DMa/Ptpn6/Cd74/Il2rg/Itgb2/Prkce/Ptger4/Rock1/Sox4/Vav1/Vtn/Podxl/Egfl6/Ift74/Sash3/Ccdc88b/Nckap1l/Mex3b/Braf/Malt1/Fermt1/Vtcn1/Zbtb1/Alox5/B2m/Cd3e/Cd4/Cd6/Cd86/Ccr7/Csf1/Gcnt2/Lilrb4a/H2-DMb1/H2-DMb2/H2-Oa/H2-Ob/Icam1/Ihh/Il7r/Irf1/Itga2/Itgal/L1cam/Lgals1/Myoc/Cd244a/Nr4a3/Enpp2/Ptafr/Sirpa/Ptprc…	113
GO:0022409	positive regulation of cell-cell adhesion	84/2447	288/29008	9.13e-25	5.01e-22	3.01e-22	Aif1/Bmi1/Cd24a/Cdh1/Coro1a/Cd55/Dpp4/Efnb2/H2-Aa/H2-Ab1/H2-Eb1/H2-DMa/Cd74/Il2rg/Itgb2/Sox4/Podxl/Sash3/Ccdc88b/Nckap1l/Mex3b/Malt1/Vtcn1/Zbtb1/Alox5/B2m/Cd3e/Cd4/Cd6/Cd86/Ccr7/Gcnt2/Lilrb4a/H2-DMb1/H2-DMb2/H2-Oa/H2-Ob/Icam1/Ihh/Il7r/Irf1/Itgal/L1cam/Lgals1/Cd244a/Nr4a3/Ptafr/Sirpa/Ptprc/Ptpru/Ccl2/Ccl5/Sele/Selp/St3gal4/Spn/Syk/Cd40lg/Vcam1/Zap70/Ikzf1/Tnfsf13b/Cxcl13/Cd274/Vsir/Gimap3/Card11/H…	84
GO:1903131	mononuclear cell differentiation	114/2447	489/29008	6.44e-24	3.24e-21	1.95e-21	Bcl2/Bcl3/Bmi1/Cd24a/Dpp4/Fcer1g/H2-Aa/H2-Ab1/H2-DMa/Ptpn6/Cd74/Il2rg/Il3ra/Laptm5/Lyl1/Pik3r1/Pirb/Ptger4/Spi1/Sox4/Sp3/Tshr/Vav1/Trpm2/Nfam1/Sash3/Trem2/Dock2/Slamf9/Nckap1l/Braf/Fnip1/Malt1/Zbtb1/Lig4/Itgb8/Atp11c/B2m/Bcl2a1d/Btk/Cd3d/Cd3e/Cd3g/Cd4/Cd8a/Cdkn2a/Ccr7/Csf1/Bcl11a/Fes/Lilrb4a/H2-Oa/Hells/Hspb1/Irf8/Cd79b/Ighm/Igkc/Ihh/Il10/Il7r/Inpp5d/Irf1/Irf4/Jun/Kit/Lag3/Lfng/Lgals1/Ly9/Lyn/Pla…	114
GO:0050863	regulation of T cell activation	91/2447	339/29008	7.19e-24	3.34e-21	2.01e-21	Aif1/Bmi1/Cd24a/Coro1a/Cd55/Dpp4/Efnb2/H2-Aa/H2-Ab1/H2-Eb1/H2-DMa/Ptpn6/Cd74/Il2rg/Laptm5/Rac2/Sox4/Tnfaip8l2/Sash3/Ccdc88b/Nckap1l/Braf/Glmn/Cd300a/Malt1/Vtcn1/Zbtb1/B2m/Cd3e/Cd4/Cd6/Cd86/Cdkn2a/Ccr7/Lilrb4a/H2-DMb1/H2-DMb2/H2-Oa/H2-Ob/Hfe/Hspb1/Ihh/Il7r/Irf1/Itgal/Lag3/Lat/Lgals1/Lgals3/Cd244a/Pla2g2d/Sirpa/Ptprc/Ccl2/Ccl5/Spn/Syk/Cd40lg/Vcam1/Zap70/Ikzf1/Tnfsf13b/Cd274/Vsir/Gimap3/Gpnmb/Card11…	91
GO:0070663	regulation of leukocyte proliferation	77/2447	261/29008	3.72e-23	1.58e-20	9.48e-21	Aif1/Bcl2/Bmi1/Cd24a/Coro1a/Cd55/H2-Aa/H2-Ab1/Ptpn6/Cd74/Laptm5/Lst1/Kitl/Rac2/Tlr4/Tyrobp/Grem1/Sash3/Ccdc88b/Nckap1l/Glmn/Cd300a/Vtcn1/Btk/Cd22/Cd3e/Cd4/Cd6/Cd86/Cdkn1a/Cdkn2a/Ccr7/Csf1/Csf1r/Fcgr2b/Lilrb4a/H2-DMb1/H2-DMb2/Ighm/Ihh/Il10/Inpp5d/Irf1/Itgal/Lgals3/Lyn/Cd244a/Pla2g2d/Ptprc/Ccl5/Spn/Syk/Cd40lg/Vcam1/Zap70/Ikzf3/Tnfsf13b/Clcf1/Cd274/Vsir/Il34/Il33/Gpnmb/Card11/Havcr2/Zc3h12d/Rasal3/G…	77
GO:0032943	mononuclear cell proliferation	89/2447	334/29008	3.92e-23	1.58e-20	9.48e-21	Aif1/Bcl2/Bmi1/Cd24a/Coro1a/Cd55/H2-Aa/H2-Ab1/Ptpn6/Cd74/Itgam/Itgb2/Laptm5/Lst1/Slc11a1/Pura/Rac2/Tlr4/Tyrobp/Ebi3/Sash3/Ccdc88b/Dock2/Nckap1l/Glmn/Cd300a/Malt1/Vtcn1/Btk/Cd22/Cd3e/Cd4/Cd6/Cd86/Cdkn1a/Cdkn2a/Ccr7/Csf1/Csf1r/Fcgr2b/Gja1/Lilrb4a/H2-DMb1/H2-DMb2/Hells/Ighm/Ihh/Il10/Il7r/Inpp5d/Irf1/Itgal/Lgals3/Cd180/Lyn/Cd244a/Pla2g2d/Psmb10/Ptprc/Ccl5/Spn/Syk/Cd40lg/Vcam1/Zap70/Ikzf3/Tnfsf13b/Clc…	89
GO:0019221	cytokine-mediated signaling pathway	98/2447	397/29008	1.17e-22	4.42e-20	2.65e-20	Adipoq/Angpt1/Cd24a/Edn2/Fcer1g/Ptpn6/Cd74/Il10ra/Il2rg/Il3ra/Krt18/Laptm5/Pirb/Plcb1/Spi1/Ebi3/Irf7/Appl1/Crebrf/Trem2/Ythdf3/Casp1/Cd4/Csf1/Csf1r/Csf2rb2/Cx3cr1/F3/Cxcl1/Cxcl10/Igtp/Il16/Il18rap/Irf1/Kit/Cxcl9/Mmp12/Padi2/Pira2/Lilra6/Ptprc/Robo1/Ccl2/Ccl3/Ccl4/Ccl5/Ccl6/Ccl7/Ccl9/Cxcl2/Slc1a1/Slit2/Sphk1/Syk/Traf1/Grem2/Oas1g/Oasl2/Tnfsf13b/Irf5/Ifi27/Cxcl13/Pf4/Stap1/Zbp1/Ifitm3/Irak3/Ccdc3/I…	98
GO:0002460	adaptive immune response based on somatic recombination of immune receptors built from immunoglobulin superfamily domains	110/2447	480/29008	1.73e-22	6.14e-20	3.69e-20	Bcl3/C1qa/C1qb/C1qc/Cd1d2/Cd24a/Cfi/Cd55/Dpp4/Fcer1g/H2-Aa/H2-Ab1/H2-Eb1/H2-DMa/H2-Q10/Hc/Ptpn6/Cd74/Slc11a1/Pirb/Rif1/Irf7/Sash3/Trem2/Nckap1l/Igha/Malt1/Zbtb1/Lig4/B2m/Btk/Serping1/C2/C3/C3ar1/C4b/Cd4/Cd8a/Ccr7/Fcgr1/Fcgr2b/Fcgr3/Lilrb4a/H2-D1/H2-DMb1/H2-DMb2/H2-Oa/H2-Ob/H2-Q1/H2-Q4/H2-Q7/H2-T22/H2-T23/H2-T24/Hfe/Icam1/Ighg2b/Ighg1/Ighm/Igkc/Il18rap/Il7r/Inpp5d/Irf1/Irf4/Ly9/Pou2f2/Ptprc/Spn/Tn…	110
GO:0032103	positive regulation of response to external stimulus	102/2447	427/29008	2.26e-22	7.37e-20	4.43e-20	Aif1/Cd24a/Clock/Coch/Ctss/Dpp4/Edn2/Fcer1g/Fgf18/Fgf2/Lpar1/Cd74/Matr3/Ptger4/Rac2/Spi1/Tlr4/Tyrobp/Vav1/Sh2d1b1/Irf7/Nupr1/Dnm1l/Trem2/Nckap1l/Braf/Tlr3/Ddx60/Alox5ap/Fabp4/Bmpr2/C3/C3ar1/C5ar1/Ccr7/Csf1/Csf1r/Cx3cr1/Cyba/Dapk2/Fcgr1/Fcgr3/Cxcl1/Hspb1/Cxcl10/Ighg2b/Ighg1/Igtp/Il16/Il18rap/Itga2/Lag3/Lbp/Cd180/Ly86/Mmp12/Ptgs2/Ccl2/Ccl3/Ccl5/Ccl7/Sema5a/Slit2/Syk/Thbs4/Pla2g7/Il17rb/Cxcl13/Clec4…	102
GO:0050870	positive regulation of T cell activation	68/2447	216/29008	2.32e-22	7.37e-20	4.43e-20	Aif1/Bmi1/Cd24a/Coro1a/Cd55/Dpp4/Efnb2/H2-Aa/H2-Ab1/H2-Eb1/H2-DMa/Cd74/Il2rg/Sox4/Sash3/Ccdc88b/Nckap1l/Malt1/Vtcn1/Zbtb1/B2m/Cd3e/Cd4/Cd6/Cd86/Ccr7/Lilrb4a/H2-DMb1/H2-DMb2/H2-Oa/H2-Ob/Ihh/Il7r/Irf1/Itgal/Lgals1/Cd244a/Sirpa/Ptprc/Ccl2/Ccl5/Spn/Syk/Cd40lg/Vcam1/Zap70/Ikzf1/Tnfsf13b/Cd274/Vsir/Gimap3/Card11/Havcr2/Rasal3/Btnl2/Sirpb1b/Sirpb1c/Adam8/Egr3/Gata3/Igfbp2/Lef1/Anxa1/Myb/Prkcz/Ptpn22/Zp3…	68
GO:0032944	regulation of mononuclear cell proliferation	73/2447	245/29008	2.63e-22	7.61e-20	4.57e-20	Aif1/Bcl2/Bmi1/Cd24a/Coro1a/Cd55/H2-Aa/H2-Ab1/Ptpn6/Cd74/Laptm5/Lst1/Rac2/Tlr4/Tyrobp/Sash3/Ccdc88b/Nckap1l/Glmn/Cd300a/Vtcn1/Btk/Cd22/Cd3e/Cd4/Cd6/Cd86/Cdkn1a/Cdkn2a/Ccr7/Csf1/Csf1r/Fcgr2b/Lilrb4a/H2-DMb1/H2-DMb2/Ighm/Ihh/Il10/Inpp5d/Irf1/Itgal/Lgals3/Lyn/Cd244a/Pla2g2d/Ptprc/Ccl5/Spn/Syk/Cd40lg/Vcam1/Zap70/Ikzf3/Tnfsf13b/Clcf1/Cd274/Vsir/Gpnmb/Card11/Havcr2/Zc3h12d/Rasal3/Gpr183/Btnl2/Btn1a1/Fo…	73
GO:0046651	lymphocyte proliferation	87/2447	330/29008	2.65e-22	7.61e-20	4.57e-20	Aif1/Bcl2/Bmi1/Cd24a/Coro1a/Cd55/H2-Aa/H2-Ab1/Ptpn6/Cd74/Itgam/Itgb2/Laptm5/Lst1/Slc11a1/Pura/Rac2/Tlr4/Tyrobp/Ebi3/Sash3/Ccdc88b/Dock2/Nckap1l/Glmn/Cd300a/Malt1/Vtcn1/Btk/Cd22/Cd3e/Cd4/Cd6/Cd86/Cdkn1a/Cdkn2a/Ccr7/Fcgr2b/Gja1/Lilrb4a/H2-DMb1/H2-DMb2/Hells/Ighm/Ihh/Il10/Il7r/Inpp5d/Irf1/Itgal/Lgals3/Cd180/Lyn/Cd244a/Pla2g2d/Psmb10/Ptprc/Ccl5/Spn/Syk/Cd40lg/Vcam1/Zap70/Ikzf3/Tnfsf13b/Clcf1/Cd274/Vs…	87
GO:0060326	cell chemotaxis	84/2447	312/29008	3.16e-22	8.66e-20	5.21e-20	Aif1/Coro1a/Cxadr/Dpp4/Edn2/Fcer1g/Fgf18/Fgf2/Lpar1/Hc/Cd74/Itgam/Itgb2/Rac2/Spi1/Vav1/Grem1/Trpm2/Rhog/Dnm1l/Slamf9/Nckap1l/Bin2/Alox5/C3ar1/C5ar1/Ccr3/Ccr7/Csf1/Csf1r/Cx3cr1/Cyp19a1/Dapk2/Epha2/Fcgr3/Cxcl1/Nr4a1/Hspb1/Cxcl10/Il16/Kit/Lbp/Lgals3/Lyn/Cxcl9/Nbl1/Padi2/Enpp2/Ptpro/Ccl2/Ccl3/Ccl4/Ccl5/Ccl6/Ccl7/Ccl9/Cxcl2/Sema5a/Slit2/Syk/Thbs4/Vcam1/Pla2g7/Cxcl13/Pf4/Stap1/Cxcl16/Slamf8/Il34/Cxcr6/…	84
GO:0002703	regulation of leukocyte mediated immunity	81/2447	297/29008	7.21e-22	1.89e-19	1.14e-19	Cd1d2/Cd24a/Cd55/Dnase1l3/Dpp4/Fcer1g/Fgr/H2-Q10/Ptpn6/Itgam/Itgb2/Rac2/Spi1/Tlr4/Tyrobp/Vav1/Sh2d1b1/Rif1/Sash3/Trem2/Nckap1l/Tlr3/Cd300a/Malt1/Zbtb1/B2m/C3/Cd84/Cx3cr1/Fcgr1/Fcgr2b/Fcgr3/Fes/Lilrb4a/Cxcl1/H2-D1/H2-Q1/H2-Q4/H2-Q7/H2-T22/H2-T23/H2-T24/Hfe/Ighg2b/Ighg1/Il18rap/Il7r/Kit/Lag3/Lyn/Ptafr/Ptprc/Ccl2/Spn/Syk/Was/Clcf1/Stap1/Tnfsf13/Vsir/Klrb1b/Gimap3/H2-Q6/Havcr2/Arid5a/Tnfsfm13/Gm11127…	81
GO:0050670	regulation of lymphocyte proliferation	71/2447	241/29008	2.02e-21	5.08e-19	3.05e-19	Aif1/Bcl2/Bmi1/Cd24a/Coro1a/Cd55/H2-Aa/H2-Ab1/Ptpn6/Cd74/Laptm5/Lst1/Rac2/Tlr4/Tyrobp/Sash3/Ccdc88b/Nckap1l/Glmn/Cd300a/Vtcn1/Btk/Cd22/Cd3e/Cd4/Cd6/Cd86/Cdkn1a/Cdkn2a/Ccr7/Fcgr2b/Lilrb4a/H2-DMb1/H2-DMb2/Ighm/Ihh/Il10/Inpp5d/Irf1/Itgal/Lgals3/Lyn/Cd244a/Pla2g2d/Ptprc/Ccl5/Spn/Syk/Cd40lg/Vcam1/Zap70/Ikzf3/Tnfsf13b/Clcf1/Cd274/Vsir/Gpnmb/Card11/Havcr2/Zc3h12d/Rasal3/Gpr183/Btnl2/Btn1a1/Foxj1/Igfbp2/…	71
GO:0002683	negative regulation of immune system process	105/2447	460/29008	2.19e-21	5.3e-19	3.19e-19	Adipoq/Angpt1/C1qc/Cd24a/Cd68/Cd55/Dpp4/Fcer1g/Fgr/H2-Aa/H2-Ab1/Hc/Ptpn6/Cd74/Laptm5/Lst1/Kitl/Pik3r1/Plcb1/Ptger4/Spi1/Sox9/Tyrobp/Grem1/Sh2d1b1/Tnfaip8l2/Prdm16/Appl1/Trem2/Nckap1l/Glmn/Cd300a/Ythdf3/Vtcn1/Adcyap1/Apod/Btk/Serping1/Cd22/Cd37/Cd84/Cd86/Cdkn2a/Cx3cr1/Cyp19a1/Fcgr2b/Lilrb4a/H2-Oa/H2-Ob/Hfe/Hspb1/Ihh/Il10/Il7r/Inpp5d/Irf1/Lag3/Lgals3/Lyn/Masp1/Mmp12/Nbl1/Padi2/Pla2g2d/Ptprc/Ccl2/Sl…	105
GO:0007162	negative regulation of cell adhesion	82/2447	310/29008	3.37e-21	7.82e-19	4.7e-19	Acp5/Adipoq/Angpt1/Cd24a/Cdh1/Erbb3/H2-Aa/H2-Ab1/Ptpn6/Cd74/Klf4/Laptm5/Muc1/Myo1f/Pik3r1/Sema3e/Spi1/Podxl/Cldn7/Tnfaip8l2/Plet1/Nckap1l/Glmn/Cd300a/Rasa1/Vtcn1/Fam107a/Apod/Cd86/Cdkn2a/Cyp1b1/Efna5/Epha5/Fzd4/Gcnt2/Lilrb4a/Hfe/Hspb1/Ihh/Il10/Irf1/Lag3/Lgals1/Lgals3/Epcam/Mmp12/Myoc/Enpp2/Pla2g2d/Ptprc/Sema5a/Serpine2/Spn/Spock1/Tnfaip3/Postn/Plxnc1/Tacstd2/Cd274/Jam2/Vsir/Gimap3/Gpnmb/Lpxn/Havc…	82
GO:0030098	lymphocyte differentiation	101/2447	441/29008	9.89e-21	2.21e-18	1.33e-18	Bcl2/Bcl3/Bmi1/Cd24a/Dpp4/Fcer1g/H2-Aa/H2-Ab1/H2-DMa/Ptpn6/Cd74/Il2rg/Laptm5/Lyl1/Pik3r1/Ptger4/Spi1/Sox4/Sp3/Tshr/Vav1/Nfam1/Sash3/Dock2/Nckap1l/Braf/Fnip1/Malt1/Zbtb1/Lig4/Atp11c/B2m/Bcl2a1d/Btk/Cd3d/Cd3e/Cd3g/Cd4/Cd8a/Cdkn2a/Ccr7/Bcl11a/Lilrb4a/H2-Oa/Hells/Hspb1/Irf8/Cd79b/Ighm/Igkc/Ihh/Il10/Il7r/Inpp5d/Irf1/Irf4/Kit/Lag3/Lfng/Lgals1/Ly9/Pla2g2d/Pou2f2/Ptprc/Spn/Syk/Tnfaip3/Pglyrp1/Cd40lg/Zap7…	101
GO:0001818	negative regulation of cytokine production	78/2447	292/29008	1.64e-20	3.54e-18	2.12e-18	Acp5/Adipoq/Angpt1/Abcd1/Bcl3/Cd24a/Cd2ap/Ptpn6/Klf4/Laptm5/Slc11a1/Ptger4/Tlr4/Tyrobp/Sh2d1b1/Rnf128/Clec4a3/Trem2/Nckap1l/Clec4a1/Apod/Btk/Cd33/Cd84/Ccr7/Cx3cr1/Epha2/Fcgr2b/Lilrb4a/Hfe/Il10/Inhbb/Inpp5d/Klf2/Lag3/Lbp/Sirpa/Ptprc/Tnfaip3/Pglyrp1/Wnt11/Zfp36/Oas1g/Clec4a2/Cd200r1/Cd274/Irak3/Vsir/Il33/Dhx58/Gimap3/Gpnmb/Gpr18/Tlr8/Havcr2/Trib2/Lilra5/Peli3/Oas1a/Btn1a1/F2rl1/Fbln1/Gata3/Foxj1/Le…	78
GO:0002449	lymphocyte mediated immunity	105/2447	477/29008	3.89e-20	8.1e-18	4.86e-18	Bcl3/C1qa/C1qb/C1qc/Cd1d2/Cd24a/Cfi/Coro1a/Cd55/Dpp4/Fcer1g/H2-Aa/H2-Ab1/H2-Eb1/H2-DMa/H2-Q10/Hc/Ptpn6/Cd74/Kif5b/Slc11a1/Pirb/Vav1/Sh2d1b1/Rif1/Irf7/Sash3/Trem2/Nckap1l/Igha/Malt1/Zbtb1/Lig4/H60b/B2m/Btk/Serping1/C2/C3/C4b/Cd8a/Fcgr1/Fcgr2b/Fcgr3/Lilrb4a/H2-D1/H2-DMb1/H2-DMb2/H2-Oa/H2-Ob/H2-Q1/H2-Q4/H2-Q7/H2-T22/H2-T23/H2-T24/Hfe/Icam1/Ighg2b/Ighg1/Ighm/Igkc/Il18rap/Il7r/Inpp5d/Lag3/Pou2f2/Ptprc…	105
GO:0002819	regulation of adaptive immune response	68/2447	236/29008	5.42e-20	1.09e-17	6.55e-18	Cd1d2/Cd24a/Cd55/Dpp4/Fcer1g/H2-Ab1/H2-DMa/H2-Q10/Ptpn6/Cd74/Slc11a1/Rif1/Irf7/Sash3/Trem2/Nckap1l/Malt1/Zbtb1/B2m/C3/Cd4/Cd48/Ccr7/Fcgr1/Fcgr2b/Fcgr3/Lilrb4a/H2-D1/H2-Q1/H2-Q4/H2-Q7/H2-T22/H2-T23/H2-T24/Hfe/Ighg2b/Ighg1/Il7r/Irf1/Ptprc/Spn/Tnfaip3/Was/Tnfsf13b/Clec4n/Clcf1/Cd274/Tnfsf13/Vsir/Il33/Gimap3/H2-Q6/Havcr2/Arid5a/Card9/Tnfsfm13/Gm11127/Gata3/H2-T10/Foxj1/Il18r1/Anxa1/P2rx7/Prkcz/Zp3/Rs…	68
GO:0071706	tumor necrosis factor superfamily cytokine production	60/2447	191/29008	7.6e-20	1.48e-17	8.9e-18	Acp5/Adipoq/Angpt1/Bcl3/Cd24a/Fcer1g/Ptpn6/Pik3r1/Ptger4/Tlr4/Tyrobp/Clec4a3/Sash3/Trem2/Slamf9/Tlr3/Clec4a1/Cd14/Cd33/Cd84/Ccr7/Cx3cr1/Cyba/Fcgr3/Hspb1/Il10/Lbp/Ltf/Ptafr/Sirpa/Ptprc/Ccl2/Ccl3/Ccl4/Spn/Syk/Tnfaip3/Zfp36/Oas1g/Clec4a2/Cd274/Irak3/Vsir/Il33/Gpnmb/Spon2/Gpr18/Havcr2/Arid5a/Lilra5/Oas1a/Card9/Adam8/Ptpn22/Trim30a/Zbtb20/Oas1d/Oas1c/Oas1e/Oas1h	60
GO:0002822	regulation of adaptive immune response based on somatic recombination of immune receptors built from immunoglobulin superfamily domains	65/2447	220/29008	8.39e-20	1.58e-17	9.51e-18	Cd1d2/Cd24a/Cd55/Dpp4/Fcer1g/H2-Ab1/H2-DMa/H2-Q10/Ptpn6/Slc11a1/Rif1/Sash3/Trem2/Nckap1l/Malt1/Zbtb1/B2m/C3/Cd4/Ccr7/Fcgr1/Fcgr2b/Fcgr3/Lilrb4a/H2-D1/H2-Q1/H2-Q4/H2-Q7/H2-T22/H2-T23/H2-T24/Hfe/Ighg2b/Ighg1/Il7r/Irf1/Ptprc/Spn/Tnfaip3/Was/Tnfsf13b/Clec4n/Clcf1/Cd274/Tnfsf13/Vsir/Il33/Gimap3/H2-Q6/Havcr2/Arid5a/Card9/Tnfsfm13/Gm11127/Gata3/H2-T10/Foxj1/Il18r1/Anxa1/P2rx7/Prkcz/Zp3/Rsad2/Nfkbiz/Il20…	65
GO:0030595	leukocyte chemotaxis	66/2447	226/29008	8.68e-20	1.59e-17	9.55e-18	Aif1/Coro1a/Cxadr/Dpp4/Edn2/Fcer1g/Hc/Cd74/Itgam/Itgb2/Rac2/Spi1/Vav1/Grem1/Trpm2/Dnm1l/Slamf9/Nckap1l/Alox5/C3ar1/C5ar1/Ccr3/Ccr7/Csf1/Csf1r/Cx3cr1/Cyp19a1/Dapk2/Fcgr3/Cxcl1/Cxcl10/Il16/Kit/Lbp/Lgals3/Lyn/Cxcl9/Nbl1/Padi2/Ptpro/Ccl2/Ccl3/Ccl4/Ccl5/Ccl6/Ccl7/Ccl9/Cxcl2/Slit2/Syk/Thbs4/Pla2g7/Cxcl13/Pf4/Stap1/Cxcl16/Slamf8/Il34/Gpsm3/Gpr18/Cxcl17/Gpr183/Adam8/F2rl1/Anxa1/Ptn	66
GO:1903555	regulation of tumor necrosis factor superfamily cytokine production	59/2447	186/29008	9.04e-20	1.61e-17	9.66e-18	Acp5/Adipoq/Angpt1/Bcl3/Cd24a/Fcer1g/Ptpn6/Pik3r1/Ptger4/Tlr4/Tyrobp/Clec4a3/Sash3/Trem2/Tlr3/Clec4a1/Cd14/Cd33/Cd84/Ccr7/Cx3cr1/Cyba/Fcgr3/Hspb1/Il10/Lbp/Ltf/Ptafr/Sirpa/Ptprc/Ccl2/Ccl3/Ccl4/Spn/Syk/Tnfaip3/Zfp36/Oas1g/Clec4a2/Cd274/Irak3/Vsir/Il33/Gpnmb/Spon2/Gpr18/Havcr2/Arid5a/Lilra5/Oas1a/Card9/Adam8/Ptpn22/Trim30a/Zbtb20/Oas1d/Oas1c/Oas1e/Oas1h	59
GO:0002696	positive regulation of leukocyte activation	107/2447	500/29008	1.57e-19	2.72e-17	1.63e-17	Aif1/Bcl2/Bmi1/Cd24a/Cftr/Coro1a/Cd55/Dpp4/Efnb2/Fcer1g/Fgr/H2-Aa/H2-Ab1/H2-Eb1/H2-DMa/Cd74/Il2rg/Itgam/Itgb2/Sox4/Tlr4/Tyrobp/Rif1/Sash3/Ccdc88b/Trem2/Nckap1l/Igha/Malt1/Vtcn1/Zbtb1/Atp11c/B2m/Cd3e/Cd4/Cd6/Cd86/Cdkn1a/Ccr7/Lilrb4a/H2-DMb1/H2-DMb2/H2-Oa/H2-Ob/Ighg2b/Ighg1/Ighm/Igkc/Ihh/Il10/Il16/Il7r/Inpp5d/Irf1/Itgal/Lbp/Lgals1/Cd244a/Nr4a3/Ptafr/Sirpa/Ptprc/Ccl2/Ccl5/Spn/Syk/Cd40lg/Vcam1/Zap70/…	107
GO:0048608	reproductive structure development	104/2447	480/29008	1.99e-19	3.34e-17	2.01e-17	Acvr2a/Angpt1/Bcl2/Cdh1/Cftr/Edn2/Fgf9/Ptpn6/Hmga2/Hoxa10/Inhba/Kitl/Map7/Nos3/Pgr/Ptger4/Sema3a/Six4/Sox9/Sp3/Spint1/Tgfbr1/Ube3a/Wt1/Atrx/Zfpm2/Zfx/Nupr1/Pbrm1/Nipbl/Arid4b/Tiparp/Jmjd1c/Tifab/Xist/Syna/Kif18a/Tmf1/Arid4a/Sulf1/Grhl2/Adcyap1/Bmpr1b/Bmpr2/C3/Socs3/Cyp19a1/Esr2/Fzd4/Gja1/Hey2/Hsd17b2/Icam1/Il10/Insl3/Junb/Kit/Krt19/Lfng/Lhcgr/Lhx9/St14/Ptgs2/Sfrp2/Serpine2/Plk4/Vcam1/Vwf/E2f7/Rsp…	104
GO:0061458	reproductive system development	104/2447	484/29008	3.75e-19	6.12e-17	3.68e-17	Acvr2a/Angpt1/Bcl2/Cdh1/Cftr/Edn2/Fgf9/Ptpn6/Hmga2/Hoxa10/Inhba/Kitl/Map7/Nos3/Pgr/Ptger4/Sema3a/Six4/Sox9/Sp3/Spint1/Tgfbr1/Ube3a/Wt1/Atrx/Zfpm2/Zfx/Nupr1/Pbrm1/Nipbl/Arid4b/Tiparp/Jmjd1c/Tifab/Xist/Syna/Kif18a/Tmf1/Arid4a/Sulf1/Grhl2/Adcyap1/Bmpr1b/Bmpr2/C3/Socs3/Cyp19a1/Esr2/Fzd4/Gja1/Hey2/Hsd17b2/Icam1/Il10/Insl3/Junb/Kit/Krt19/Lfng/Lhcgr/Lhx9/St14/Ptgs2/Sfrp2/Serpine2/Plk4/Vcam1/Vwf/E2f7/Rsp…	104
GO:0032640	tumor necrosis factor production	58/2447	188/29008	8.21e-19	1.3e-16	7.8e-17	Acp5/Adipoq/Angpt1/Bcl3/Cd24a/Fcer1g/Ptpn6/Pik3r1/Ptger4/Tlr4/Tyrobp/Clec4a3/Sash3/Trem2/Slamf9/Tlr3/Clec4a1/Cd14/Cd33/Cd84/Ccr7/Cx3cr1/Cyba/Fcgr3/Hspb1/Il10/Lbp/Ltf/Ptafr/Sirpa/Ptprc/Ccl2/Ccl3/Ccl4/Spn/Syk/Tnfaip3/Zfp36/Oas1g/Clec4a2/Irak3/Vsir/Il33/Gpnmb/Spon2/Gpr18/Havcr2/Arid5a/Lilra5/Oas1a/Card9/Ptpn22/Trim30a/Zbtb20/Oas1d/Oas1c/Oas1e/Oas1h	58
GO:0002685	regulation of leukocyte migration	64/2447	223/29008	8.38e-19	1.3e-16	7.8e-17	Aif1/Dpp4/Edn2/Hc/Cd74/Kitl/Plcb1/Ptger4/Rac2/Spi1/Grem1/Rhog/Dnm1l/Trem2/Nckap1l/Cd300a/Apod/C3ar1/C5ar1/Ccr7/Csf1/Csf1r/Cx3cr1/Cyp19a1/Dapk2/Icam1/Cxcl10/Itga2/Lbp/Lgals3/Lyn/Mmp9/Nbl1/Padi2/Ptafr/Ccl2/Ccl5/Ccl7/Sele/Selp/St3gal4/Slit2/Spn/Thbs4/Tnfrsf18/Pla2g7/Cxcl13/Stap1/Cd200r1/Jam2/Slamf8/Il34/Il33/Plvap/Gpsm3/Gpr18/Cxcl17/Adam8/F2rl1/Anxa1/Ptn/Ptpn22/Zp3/Chst4	64
GO:0032680	regulation of tumor necrosis factor production	57/2447	183/29008	9.91e-19	1.5e-16	8.99e-17	Acp5/Adipoq/Angpt1/Bcl3/Cd24a/Fcer1g/Ptpn6/Pik3r1/Ptger4/Tlr4/Tyrobp/Clec4a3/Sash3/Trem2/Tlr3/Clec4a1/Cd14/Cd33/Cd84/Ccr7/Cx3cr1/Cyba/Fcgr3/Hspb1/Il10/Lbp/Ltf/Ptafr/Sirpa/Ptprc/Ccl2/Ccl3/Ccl4/Spn/Syk/Tnfaip3/Zfp36/Oas1g/Clec4a2/Irak3/Vsir/Il33/Gpnmb/Spon2/Gpr18/Havcr2/Arid5a/Lilra5/Oas1a/Card9/Ptpn22/Trim30a/Zbtb20/Oas1d/Oas1c/Oas1e/Oas1h	57
GO:0042098	T cell proliferation	63/2447	221/29008	2.27e-18	3.35e-16	2.01e-16	Aif1/Bmi1/Cd24a/Coro1a/Cd55/H2-Aa/H2-Ab1/Ptpn6/Itgam/Itgb2/Laptm5/Slc11a1/Rac2/Ebi3/Sash3/Ccdc88b/Dock2/Nckap1l/Glmn/Malt1/Vtcn1/Cd3e/Cd4/Cd6/Cd86/Cdkn2a/Ccr7/Gja1/Lilrb4a/H2-DMb1/H2-DMb2/Ihh/Irf1/Itgal/Lgals3/Cd244a/Pla2g2d/Psmb10/Ptprc/Ccl5/Spn/Syk/Cd40lg/Vcam1/Zap70/Tnfsf13b/Cd274/Vsir/Gpnmb/Card11/Havcr2/Zc3h12d/Rasal3/Btnl2/Btn1a1/Foxj1/Igfbp2/Lgals7/Anxa1/P2rx7/Ptpn22/Zp3/Il20rb	63
GO:0002366	leukocyte activation involved in immune response	78/2447	324/29008	1.24e-17	1.79e-15	1.07e-15	Bcl3/Coro1a/Dnase1l3/Fcer1g/Fgr/Cd74/Itgam/Itgb2/Myo1f/Slc11a1/Prkce/Ptger4/Rac2/Spi1/Tlr4/Tyrobp/Sh2d1b1/Rif1/Trem2/Dock2/Nckap1l/Cd300a/Malt1/Lig4/Cd84/Ccr7/Cx3cr1/Fes/Lilrb4a/H2-DMb1/H2-DMb2/Icam1/Irf8/Il10/Irf1/Irf4/Itgal/Kit/Lat/Lbp/Lfng/Lgals1/Lgals3/Cd180/Ly9/Lyn/Cd244a/Nr4a3/Lcp1/Ptafr/Ptprc/Spn/Syk/Tnfaip3/Pglyrp1/Cd40lg/Apbb1ip/Clcf1/Lat2/Tnfsf13/Ifi35/Il33/Havcr2/Dock10/Gpr183/Tnfsfm13…	78
GO:0031349	positive regulation of defense response	70/2447	273/29008	1.63e-17	2.29e-15	1.37e-15	Cd24a/Clock/Coch/Ctss/Dpp4/Fcer1g/Cd74/Matr3/Ptger4/Spi1/Tlr4/Tyrobp/Vav1/Sh2d1b1/Irf7/Nupr1/Trem2/Tlr3/Alox5ap/Fabp4/C3/Ccr7/Cyba/Fcgr1/Fcgr3/Gja1/Cxcl1/Ighg2b/Ighg1/Igtp/Il16/Il18rap/Itga2/Lag3/Lbp/Mmp12/Ptgs2/Ccl3/Ccl5/Syk/Il17rb/Clec4n/Stap1/Zbp1/Ifi35/Il33/Gimap3/Gpsm3/Tlr8/Havcr2/Gbp5/Lilra5/Gpr4/Card9/Aim2/Adam8/Cnr1/F2rl1/Ifi203/Penk/Trim30a/Txk/Zp3/Slamf6/Cadm1/Nfkbiz/Trim30d/Ifi205/Trim…	70
GO:0002705	positive regulation of leukocyte mediated immunity	55/2447	183/29008	2.41e-17	3.31e-15	1.99e-15	Cd1d2/Cd24a/Cd55/Dpp4/Fcer1g/H2-Q10/Itgam/Itgb2/Spi1/Tyrobp/Vav1/Sh2d1b1/Rif1/Sash3/Trem2/Malt1/Zbtb1/B2m/C3/Fcgr1/Fcgr3/Cxcl1/H2-D1/H2-Q1/H2-Q4/H2-Q7/H2-T22/H2-T23/H2-T24/Ighg2b/Ighg1/Il18rap/Kit/Lag3/Ptafr/Ptprc/Ccl2/Clcf1/Stap1/Tnfsf13/Gimap3/H2-Q6/Arid5a/Tnfsfm13/Gm11127/F2rl1/Gata3/H2-T10/Il18r1/P2rx7/Prkcz/Zp3/Slamf6/Cadm1/Rsad2	55
GO:0002263	cell activation involved in immune response	78/2447	328/29008	2.64e-17	3.54e-15	2.13e-15	Bcl3/Coro1a/Dnase1l3/Fcer1g/Fgr/Cd74/Itgam/Itgb2/Myo1f/Slc11a1/Prkce/Ptger4/Rac2/Spi1/Tlr4/Tyrobp/Sh2d1b1/Rif1/Trem2/Dock2/Nckap1l/Cd300a/Malt1/Lig4/Cd84/Ccr7/Cx3cr1/Fes/Lilrb4a/H2-DMb1/H2-DMb2/Icam1/Irf8/Il10/Irf1/Irf4/Itgal/Kit/Lat/Lbp/Lfng/Lgals1/Lgals3/Cd180/Ly9/Lyn/Cd244a/Nr4a3/Lcp1/Ptafr/Ptprc/Spn/Syk/Tnfaip3/Pglyrp1/Cd40lg/Apbb1ip/Clcf1/Lat2/Tnfsf13/Ifi35/Il33/Havcr2/Dock10/Gpr183/Tnfsfm13…	78
GO:0050727	regulation of inflammatory response	79/2447	342/29008	9.81e-17	1.29e-14	7.74e-15	Acp5/Adipoq/Apoe/Cd24a/Clock/Ctss/Dnase1l3/Fcer1g/Ggt1/Ptger4/Tlr4/Nupr1/Tnfaip8l2/Rictor/Trem2/Tlr3/Nr1d2/Adcyap1/Alox5/Alox5ap/Fabp4/C3/Casp1/Casp4/Socs3/Ccr7/Cx3cr1/Cyp19a1/Fcgr1/Fcgr2b/Fcgr3/Ier3/Ighg2b/Ighg1/Il10/Il16/Itga2/Lbp/Lyn/Ncf1/Pla2g2d/Ptgs2/Ccl3/Ccl5/Slit2/Sphk1/Spn/Tnfaip3/Pglyrp1/Zfp36/Aoah/Il17rb/Clcf1/Stap1/Cd200r1/Zbp1/Ifi35/Slamf8/Il33/Gpsm3/Fancd2/Lilra5/Cxcl17/Mcph1/Gpr4/Ad…	79
GO:0042129	regulation of T cell proliferation	54/2447	183/29008	1.14e-16	1.47e-14	8.82e-15	Aif1/Bmi1/Cd24a/Coro1a/Cd55/H2-Aa/H2-Ab1/Ptpn6/Laptm5/Rac2/Sash3/Ccdc88b/Nckap1l/Glmn/Vtcn1/Cd3e/Cd4/Cd6/Cd86/Cdkn2a/Ccr7/Lilrb4a/H2-DMb1/H2-DMb2/Ihh/Irf1/Itgal/Lgals3/Cd244a/Pla2g2d/Ptprc/Ccl5/Spn/Syk/Cd40lg/Vcam1/Zap70/Tnfsf13b/Cd274/Vsir/Gpnmb/Card11/Havcr2/Zc3h12d/Rasal3/Btnl2/Btn1a1/Foxj1/Igfbp2/Lgals7/Anxa1/Ptpn22/Zp3/Il20rb	54
GO:0045137	development of primary sexual characteristics	64/2447	244/29008	1.17e-16	1.47e-14	8.85e-15	Acvr2a/Angpt1/Bcl2/Cftr/Dach1/Edn2/Fgf9/Hmga2/Hoxa10/Inhba/Kitl/Map7/Nos3/Pgr/Ptger4/Sema3a/Six4/Sox9/Tgfbr1/Ube3a/Wt1/Atrx/Zfpm2/Zfx/Nupr1/Arid4b/Tiparp/Jmjd1c/Kif18a/Tmf1/Arid4a/Adcyap1/Bmpr1b/Cyp19a1/Esr2/Fzd4/Gja1/Icam1/Insl3/Kit/Lfng/Lhcgr/Lhx9/Sfrp2/Csmd1/Srd5a2/Nrip1/Nr0b1/Amh/Bmp15/Cbx2/Esr1/Fanca/Fgf8/Fshr/Gas2/Gata3/Gdf9/Inha/Lhx8/Nobox/Ren1/Zp3/Oas1d	64
GO:0002831	regulation of response to biotic stimulus	78/2447	337/29008	1.36e-16	1.68e-14	1.01e-14	Apoe/Cd24a/Coch/Cd55/Dpp4/Fgr/Cd74/Matr3/Myo1f/Spi1/Tlr4/Tyrobp/Vav1/Sh2d1b1/Irf7/Appl1/Trem2/Ythdf3/Ddx60/Serping1/Cd37/Cd84/Cyba/Cxcl1/Igtp/Il18rap/Irf1/Lag3/Lbp/Lrp8/Ltf/Cd180/Ly86/Mmp12/Ncf1/Ccl5/Spn/Syk/Tnfaip3/Cd40lg/Oas1g/Clec4n/Zbp1/Cd274/Ifi35/Irak3/Slamf8/Klrb1b/Dhx58/Gimap3/Tlr8/Havcr2/Gbp5/Tut4/Oasl1/Oas1a/Card9/Aim2/Parp14/Isg15/Adam8/F2rl1/Ifi203/Pparg/Ptpn22/Trim30a/Txk/Slamf6/Cadm…	78
GO:0097529	myeloid leukocyte migration	61/2447	226/29008	1.39e-16	1.68e-14	1.01e-14	Aif1/Cxadr/Dpp4/Edn2/Fcer1g/Hc/Cd74/Itgam/Itgb2/Plcb1/Ptger4/Rac2/Spi1/Vav1/Grem1/Rhog/Dnm1l/Trem2/Nckap1l/Cd300a/C3ar1/C5ar1/Ccr3/Ccr7/Csf1/Csf1r/Cx3cr1/Cyp19a1/Dapk2/Fcgr3/Cxcl1/Cxcl10/Kit/Lbp/Lgals3/Lyn/Cxcl9/Nbl1/Sirpa/Ptpro/Ccl2/Ccl3/Ccl4/Ccl5/Ccl6/Ccl7/Ccl9/Cxcl2/Slit2/Syk/Thbs4/Pla2g7/Cxcl13/Pf4/Stap1/Cd200r1/Slamf8/Il34/Cxcl17/Adam8/Anxa1	61
GO:0002253	activation of immune response	92/2447	439/29008	2.26e-16	2.68e-14	1.61e-14	Cfd/Bcl2/C1qa/C1qb/C1qc/Cfi/Cd55/Fcer1g/Fpr2/Hc/Ptpn6/Laptm5/Lcp2/Matr3/Tec/Tlr4/Tyrobp/Appl1/Nfam1/Trem2/Nckap1l/Braf/Cd300a/Themis2/Igha/Malt1/Vtcn1/Fyb2/Cd5l/Bcl2a1d/Btk/Serping1/C2/C3/C3ar1/C4b/C5ar1/C6/Cd22/Cd3e/Cd247/Ccr7/Fcna/Fpr1/Lilrb4a/Cfb/Cd79b/Ighg2b/Ighg1/Ighm/Igkc/Kcnn4/Lgals3/Blnk/Lyn/Masp1/Nr4a3/Cfp/Prkcb/Ptprc/Syk/Zap70/Fyb/C1s1/C1ra/Clec4n/Lat2/Stap1/Zbp1/Lpxn/Card11/Myo1g/C1s2/…	92
GO:0045088	regulation of innate immune response	59/2447	217/29008	3.02e-16	3.51e-14	2.11e-14	Apoe/Coch/Dpp4/Fgr/Cd74/Matr3/Myo1f/Spi1/Tlr4/Tyrobp/Vav1/Sh2d1b1/Irf7/Appl1/Trem2/Ythdf3/Serping1/Igtp/Il18rap/Irf1/Lag3/Lbp/Lrp8/Mmp12/Ncf1/Syk/Tnfaip3/Oas1g/Clec4n/Zbp1/Ifi35/Irak3/Slamf8/Klrb1b/Dhx58/Gimap3/Tlr8/Havcr2/Gbp5/Oas1a/Card9/Aim2/Parp14/Isg15/Adam8/Ifi203/Pparg/Trim30a/Txk/Slamf6/Cadm1/Oas1d/Oas1c/Trim30d/Ifi205/Oas1e/Oas1h/Trim5/Mndal	59
GO:0051251	positive regulation of lymphocyte activation	91/2447	436/29008	4.3e-16	4.9e-14	2.94e-14	Aif1/Bcl2/Bmi1/Cd24a/Coro1a/Cd55/Dpp4/Efnb2/H2-Aa/H2-Ab1/H2-Eb1/H2-DMa/Cd74/Il2rg/Sox4/Tlr4/Tyrobp/Rif1/Sash3/Ccdc88b/Nckap1l/Igha/Malt1/Vtcn1/Zbtb1/Atp11c/B2m/Cd3e/Cd4/Cd6/Cd86/Cdkn1a/Ccr7/Lilrb4a/H2-DMb1/H2-DMb2/H2-Oa/H2-Ob/Ighg2b/Ighg1/Ighm/Igkc/Ihh/Il10/Il7r/Inpp5d/Irf1/Itgal/Lgals1/Cd244a/Sirpa/Ptprc/Ccl2/Ccl5/Spn/Syk/Cd40lg/Vcam1/Zap70/Ikzf1/Tnfsf13b/Clec7a/Clcf1/Cd274/Tnfsf13/Vsir/Gimap3/C…	91
GO:0008406	gonad development	62/2447	240/29008	7.66e-16	8.57e-14	5.15e-14	Acvr2a/Angpt1/Bcl2/Cftr/Edn2/Fgf9/Hmga2/Hoxa10/Inhba/Kitl/Map7/Nos3/Pgr/Ptger4/Sema3a/Six4/Sox9/Tgfbr1/Ube3a/Wt1/Atrx/Zfpm2/Zfx/Nupr1/Arid4b/Tiparp/Jmjd1c/Kif18a/Tmf1/Arid4a/Adcyap1/Bmpr1b/Cyp19a1/Esr2/Fzd4/Gja1/Icam1/Insl3/Kit/Lfng/Lhcgr/Lhx9/Sfrp2/Csmd1/Srd5a2/Nrip1/Nr0b1/Amh/Bmp15/Esr1/Fanca/Fgf8/Fshr/Gas2/Gata3/Gdf9/Inha/Lhx8/Nobox/Ren1/Zp3/Oas1d	62
GO:1903706	regulation of hemopoiesis	85/2447	398/29008	9.82e-16	1.08e-13	6.48e-14	Adipoq/Acvr2a/C1qc/Cd24a/Dlk1/Gabpa/H2-Aa/H2-DMa/Hcls1/Ptpn6/Cd74/Il2rg/Inhba/Itgam/Kitl/Pik3r1/Spi1/Sox4/Tyrobp/Prdm16/Nfam1/Sash3/Trem2/Nckap1l/Braf/Cdc73/Malt1/Zbtb1/Mysm1/Atp11c/B2m/Cd4/Cdkn2a/Ccr7/Csf1/Csf1r/Fes/Fos/Lilrb4a/H2-Oa/Hspb1/Ihh/Il10/Il7r/Inpp5d/Irf1/Jun/Lag3/Lyn/Meis1/Ptprc/Scin/Ccl3/Ccl5/Syk/Pglyrp1/Cd40lg/Zap70/Zfp36/Ikzf1/Ikzf3/Vsir/Slamf8/Il34/Gimap3/Card11/Pilrb1/Fancd2/Gpr5…	85
GO:0002274	myeloid leukocyte activation	65/2447	261/29008	1.08e-15	1.16e-13	6.98e-14	Aif1/C1qa/Cftr/Dnase1l3/Edn2/Fcer1g/Fgr/Itgam/Itgb2/Lcp2/Myo1f/Slc11a1/Pirb/Prkce/Rac2/Spi1/Tlr4/Tyrobp/Trem2/Dock2/Tlr3/Cd300a/Fcgr4/Itgb8/C5ar1/Casp1/Cd33/Cd37/Cd48/Cd84/Cx3cr1/Fcgr3/Fes/Lilrb4a/Il10/Il16/Il18rap/Irf4/Jun/Kit/Lat/Lbp/Lyn/Ndrg1/Cd244a/Nr4a3/Ptafr/Ccl5/Sphk1/Syk/Lat2/Stap1/Ifi35/Il33/Gimap3/Pilrb1/Havcr2/Cd300lb/Cnr1/F2rl1/Gab2/Nppc/Prkcd/Plscr2/Pparg	65
GO:0002224	toll-like receptor signaling pathway	42/2447	124/29008	1.26e-15	1.33e-13	8.01e-14	Ddx3x/Prkce/Tlr4/Irf7/Appl1/Rab11fip2/Trem2/Tlr3/Cd300a/Cd14/Cd86/Cyba/Irf1/Irf4/Lbp/Ltf/Cd180/Lyn/Tnfaip3/Oas1g/Tlr5/Ifi35/Irak3/Rps6ka3/Colec12/Tlr7/Tlr8/Havcr2/Oas1a/Tlr13/Cd300ld3/Tlr12/Esr1/F2rl1/Ptpn22/Trim30a/Rsad2/Oas1d/Mapkapk3/Oas1c/Oas1e/Oas1h	42
GO:0002824	positive regulation of adaptive immune response based on somatic recombination of immune receptors built from immunoglobulin superfamily domains	47/2447	152/29008	1.46e-15	1.52e-13	9.14e-14	Cd1d2/Cd24a/Cd55/Fcer1g/H2-Ab1/H2-DMa/H2-Q10/Slc11a1/Rif1/Sash3/Trem2/Malt1/Zbtb1/B2m/C3/Cd4/Fcgr1/Fcgr3/H2-D1/H2-Q1/H2-Q4/H2-Q7/H2-T22/H2-T23/H2-T24/Ighg2b/Ighg1/Ptprc/Tnfsf13b/Clec4n/Clcf1/Cd274/Tnfsf13/Gimap3/H2-Q6/Arid5a/Card9/Tnfsfm13/Gm11127/Gata3/H2-T10/Il18r1/P2rx7/Prkcz/Zp3/Rsad2/Nfkbiz	47
GO:0002821	positive regulation of adaptive immune response	48/2447	159/29008	2.09e-15	2.14e-13	1.29e-13	Cd1d2/Cd24a/Cd55/Fcer1g/H2-Ab1/H2-DMa/H2-Q10/Cd74/Slc11a1/Rif1/Sash3/Trem2/Malt1/Zbtb1/B2m/C3/Cd4/Fcgr1/Fcgr3/H2-D1/H2-Q1/H2-Q4/H2-Q7/H2-T22/H2-T23/H2-T24/Ighg2b/Ighg1/Ptprc/Tnfsf13b/Clec4n/Clcf1/Cd274/Tnfsf13/Gimap3/H2-Q6/Arid5a/Card9/Tnfsfm13/Gm11127/Gata3/H2-T10/Il18r1/P2rx7/Prkcz/Zp3/Rsad2/Nfkbiz	48
GO:0002221	pattern recognition receptor signaling pathway	50/2447	171/29008	2.3e-15	2.32e-13	1.39e-13	Ddx3x/Prkce/Tlr4/Irf7/Slc15a2/Slc15a3/Appl1/Rab11fip2/Trem2/Tlr3/Cd300a/Ddx60/Cd14/Cd86/Cyba/Igtp/Irf1/Irf4/Lbp/Ltf/Cd180/Lyn/Tnfaip3/Oas1g/Tlr5/Ifi35/Irak3/Dhx58/Rps6ka3/Colec12/Tlr7/Tlr8/Havcr2/Oasl1/Peli3/Oas1a/Tlr13/Cd300ld3/Tlr12/Esr1/F2rl1/Ptpn22/Trim30a/Rsad2/Inava/Oas1d/Mapkapk3/Oas1c/Oas1e/Oas1h	50
GO:0030217	T cell differentiation	70/2447	299/29008	2.64e-15	2.62e-13	1.57e-13	Bcl2/Bcl3/Bmi1/Fcer1g/H2-Aa/H2-DMa/Cd74/Il2rg/Ptger4/Spi1/Sox4/Sp3/Vav1/Sash3/Dock2/Nckap1l/Braf/Malt1/Zbtb1/Lig4/B2m/Bcl2a1d/Cd3d/Cd3e/Cd3g/Cd4/Cd8a/Cdkn2a/Ccr7/Bcl11a/Lilrb4a/H2-Oa/Hspb1/Ihh/Il7r/Irf1/Irf4/Kit/Lag3/Lfng/Ly9/Pla2g2d/Ptprc/Spn/Syk/Zap70/Ikzf1/Vsir/Gimap3/Card11/Gpr18/Fancd2/Gpr183/Adam8/Egr3/Fanca/Gata3/Foxj1/Il18r1/Lef1/Lepr/Anxa1/Myb/Prkcz/Ptpn22/Txk/Slamf6/Rsad2/Nfkbiz/Tox	70
GO:1902105	regulation of leukocyte differentiation	73/2447	320/29008	2.88e-15	2.8e-13	1.68e-13	Adipoq/C1qc/Cd24a/Dlk1/H2-Aa/H2-DMa/Hcls1/Ptpn6/Cd74/Il2rg/Itgam/Kitl/Pik3r1/Sox4/Tyrobp/Prdm16/Nfam1/Sash3/Trem2/Nckap1l/Braf/Malt1/Zbtb1/Atp11c/Cd4/Cdkn2a/Ccr7/Csf1/Csf1r/Fes/Fos/Lilrb4a/H2-Oa/Hspb1/Ihh/Il10/Il7r/Inpp5d/Irf1/Jun/Lag3/Lyn/Ptprc/Ccl3/Ccl5/Syk/Pglyrp1/Cd40lg/Zap70/Ikzf1/Ikzf3/Vsir/Slamf8/Il34/Gimap3/Card11/Pilrb1/Fancd2/Gpr55/Adam8/Car2/Egr3/Fanca/Fshr/Gata3/Foxj1/Lef1/Lif/Anxa1/M…	73
GO:0050920	regulation of chemotaxis	59/2447	229/29008	4.34e-15	4.16e-13	2.5e-13	Aif1/Dpp4/Edn2/Efnb2/Fgf18/Fgf2/Lpar1/Hc/Cd74/Rac2/Sema3a/Sema3c/Sema3e/Spi1/Grem1/Dnm1l/Trem2/Nckap1l/Robo2/Bmpr2/C3ar1/C5ar1/Ccr7/Csf1/Csf1r/Cx3cr1/Cyp19a1/Dapk2/Hspb1/Cxcl10/Il16/Itga2/Lbp/Lyn/Nbl1/Padi2/Robo1/Ccl2/Ccl5/Ccl7/Sema5a/Slit2/Thbs4/Pla2g7/Cxcl13/Stap1/Slamf8/Il34/Gpsm3/Gpr18/Cxcl17/Plxna4/Gpr183/F2rl1/Fgf1/Met/Ptn/Sema7a/Sema3g	59
GO:0046631	alpha-beta T cell activation	51/2447	180/29008	4.99e-15	4.71e-13	2.83e-13	Bcl2/Bcl3/Cd24a/Cd55/H2-Ab1/Il2rg/Ptger4/Clec4a3/Sash3/Dock2/Nckap1l/Braf/Cd300a/Malt1/Clec4a1/Wdfy4/Cd3e/Ccr7/Lilrb4a/Hfe/Ihh/Irf1/Irf4/Ly9/Cd244a/Pla2g2d/Ptprc/Spn/Syk/Zap70/Ikzf1/Clec4a2/Cd274/Vsir/Gimap3/Gpr18/Rasal3/Gpr183/Gata3/Il18r1/Lef1/Lgals7/Anxa1/Myb/Prkcz/Ptpn22/Txk/Slamf6/Rsad2/Nfkbiz/Tox	51
GO:0070665	positive regulation of leukocyte proliferation	47/2447	157/29008	5.83e-15	5.35e-13	3.21e-13	Aif1/Bcl2/Bmi1/Cd24a/Coro1a/Cd55/Cd74/Kitl/Tlr4/Sash3/Ccdc88b/Nckap1l/Vtcn1/Cd3e/Cd4/Cd6/Cd86/Cdkn1a/Ccr7/Csf1/Csf1r/H2-DMb1/H2-DMb2/Ighm/Itgal/Lyn/Cd244a/Ptprc/Ccl5/Spn/Syk/Cd40lg/Vcam1/Zap70/Tnfsf13b/Clcf1/Cd274/Il34/Card11/Havcr2/Rasal3/Gpr183/Btnl2/Igfbp2/Anxa1/Ptpn22/Zp3	47
GO:0048002	antigen processing and presentation of peptide antigen	32/2447	78/29008	5.84e-15	5.35e-13	3.21e-13	Ctss/Fcer1g/H2-Aa/H2-Ab1/H2-Eb1/H2-DMa/H2-Q10/Cd74/Slc11a1/Clec4a3/Trem2/Clec4a1/B2m/Fcgr1/Fcgr2b/Fcgr3/H2-D1/H2-DMb1/H2-DMb2/H2-Oa/H2-Ob/H2-Q1/H2-Q4/H2-Q7/H2-T22/H2-T23/H2-T24/Hfe/Clec4a2/H2-Q6/Gm11127/H2-T10	32
GO:0002706	regulation of lymphocyte mediated immunity	58/2447	225/29008	7.21e-15	6.5e-13	3.9e-13	Cd1d2/Cd24a/Cd55/Dpp4/Fcer1g/H2-Q10/Ptpn6/Vav1/Sh2d1b1/Rif1/Sash3/Trem2/Nckap1l/Malt1/Zbtb1/B2m/C3/Fcgr1/Fcgr2b/Fcgr3/Lilrb4a/H2-D1/H2-Q1/H2-Q4/H2-Q7/H2-T22/H2-T23/H2-T24/Hfe/Ighg2b/Ighg1/Il18rap/Il7r/Lag3/Ptprc/Spn/Was/Clcf1/Tnfsf13/Vsir/Klrb1b/Gimap3/H2-Q6/Havcr2/Arid5a/Tnfsfm13/Gm11127/Gata3/H2-T10/Foxj1/Il18r1/P2rx7/Prkcz/Zp3/Slamf6/Cadm1/Rsad2/Il20rb	58
GO:0019882	antigen processing and presentation	41/2447	126/29008	1.32e-14	1.15e-12	6.9e-13	Cd1d2/Cd68/Ctss/Fcer1g/H2-Aa/H2-Ab1/H2-Eb1/H2-DMa/H2-Q10/Cd74/Psmb8/Slc11a1/Clec4a3/Trem2/Clec4a1/Wdfy4/B2m/Ccr7/Fcgr1/Fcgr2b/Fcgr3/H2-D1/H2-DMb1/H2-DMb2/H2-Oa/H2-Ob/H2-Q1/H2-Q4/H2-Q7/H2-T22/H2-T23/H2-T24/Hfe/Icam1/Ighm/Psmb9/Was/Clec4a2/H2-Q6/Gm11127/H2-T10	41
GO:0018108	peptidyl-tyrosine phosphorylation	72/2447	322/29008	1.33e-14	1.15e-12	6.9e-13	Adipoq/Angpt1/Cd24a/Epha1/Epha3/Epha7/Erbb3/Fgr/Hck/Hcls1/Ptpn6/Cd74/Itgb2/Kitl/Prkce/Ptger4/Ptpn4/Tec/Tlr4/Vtn/Yes1/Grem1/Sh2d1b1/Socs4/Rap2c/Rictor/Trem2/Cd300a/Rasa1/Aatk/Areg/Btk/Cd3e/Cd4/Socs3/Csf1r/Efna5/Fes/Lilrb4a/Icam1/Ighm/Irf1/Kit/Lrp8/Lyn/Neurl1a/Enpp2/Ptprc/Ccl5/Sfrp2/Syk/Thbs4/Tnfrsf18/Zap70/Clec4n/Clcf1/Stap1/Il34/Cblc/Lilra5/Parp14/Adra2a/Crlf1/Fgf8/Gfra1/Lif/Pdgfa/Prkcd/Prkcz/Ptp…	72
GO:0032675	regulation of interleukin-6 production	48/2447	166/29008	1.33e-14	1.15e-12	6.9e-13	Aif1/Cd24a/Fcer1g/Ptpn6/Cd74/Laptm5/Tlr4/Tyrobp/Trem2/Nckap1l/Tlr3/Adcyap1/Cd84/Cyba/Lilrb4a/Il10/Il16/Inpp5d/Klf2/Lbp/Pou2f2/Ptafr/Sirpa/Syk/Tnfaip3/Mapk13/Cd200r1/Irak3/Il33/Spon2/Tlr7/Tlr8/Havcr2/Arid5a/Tut4/Lilra5/Card9/F2rl1/Foxj1/Met/Nos2/P2rx7/Pou2af1/Ptpn22/Trim30a/Zbtb20/Inava/Muc16	48
GO:0050866	negative regulation of cell activation	57/2447	223/29008	1.83e-14	1.55e-12	9.34e-13	Apoe/Cd24a/Fgr/H2-Aa/H2-Ab1/Ptpn6/Cd74/Laptm5/Lst1/Spi1/Tyrobp/Tnfaip8l2/Trem2/Nckap1l/Glmn/Cd300a/Vtcn1/Btk/Cd37/Cd84/Cd86/Cdkn2a/Fcgr2b/Lilrb4a/Hfe/Hspb1/Ihh/Il10/Inpp5d/Irf1/Lag3/Lgals3/Lyn/Pla2g2d/Serpine2/Spn/Tnfaip3/Pglyrp1/Cd274/Vsir/Rian/Gimap3/Gpnmb/Tbc1d10c/Cygb/Havcr2/Zc3h12d/Btn1a1/Cnr1/Foxj1/Lgals7/Anxa1/Pdgfa/Prkcd/Pparg/Ptpn22/Il20rb	57
GO:0018212	peptidyl-tyrosine modification	72/2447	325/29008	2.19e-14	1.83e-12	1.1e-12	Adipoq/Angpt1/Cd24a/Epha1/Epha3/Epha7/Erbb3/Fgr/Hck/Hcls1/Ptpn6/Cd74/Itgb2/Kitl/Prkce/Ptger4/Ptpn4/Tec/Tlr4/Vtn/Yes1/Grem1/Sh2d1b1/Socs4/Rap2c/Rictor/Trem2/Cd300a/Rasa1/Aatk/Areg/Btk/Cd3e/Cd4/Socs3/Csf1r/Efna5/Fes/Lilrb4a/Icam1/Ighm/Irf1/Kit/Lrp8/Lyn/Neurl1a/Enpp2/Ptprc/Ccl5/Sfrp2/Syk/Thbs4/Tnfrsf18/Zap70/Clec4n/Clcf1/Stap1/Il34/Cblc/Lilra5/Parp14/Adra2a/Crlf1/Fgf8/Gfra1/Lif/Pdgfa/Prkcd/Prkcz/Ptp…	72
GO:0032635	interleukin-6 production	49/2447	174/29008	2.21e-14	1.83e-12	1.1e-12	Aif1/Cd24a/Fcer1g/Ptpn6/Cd74/Laptm5/Tlr4/Tyrobp/Trem2/Nckap1l/Tlr3/Adcyap1/Cd84/Cyba/Lilrb4a/Il10/Il16/Il18rap/Inpp5d/Klf2/Lbp/Pou2f2/Ptafr/Sirpa/Syk/Tnfaip3/Mapk13/Cd200r1/Irak3/Il33/Spon2/Tlr7/Tlr8/Havcr2/Arid5a/Tut4/Lilra5/Card9/F2rl1/Foxj1/Met/Nos2/P2rx7/Pou2af1/Ptpn22/Trim30a/Zbtb20/Inava/Muc16	49
GO:0097530	granulocyte migration	46/2447	157/29008	2.74e-14	2.24e-12	1.35e-12	Cxadr/Dpp4/Edn2/Fcer1g/Cd74/Itgam/Itgb2/Ptger4/Rac2/Vav1/Rhog/Dnm1l/Nckap1l/Cd300a/C3ar1/C5ar1/Ccr3/Ccr7/Csf1/Csf1r/Dapk2/Fcgr3/Cxcl1/Cxcl10/Lbp/Lgals3/Cxcl9/Sirpa/Ccl2/Ccl3/Ccl4/Ccl5/Ccl6/Ccl7/Ccl9/Cxcl2/Slit2/Syk/Thbs4/Cxcl13/Pf4/Slamf8/Il34/Cxcl17/Adam8/Anxa1	46
GO:0040013	negative regulation of locomotion	74/2447	341/29008	2.96e-14	2.38e-12	1.43e-12	Adipoq/Aif1/Apoe/Bcl2/Cdh1/Cldn5/Dach1/Dpp4/Epha1/Fgf2/Hc/Cd74/Klf4/Meox2/Plcb1/Ptger4/Sema3a/Sema3c/Sema3e/Tie1/Grem1/Trp53inp1/Stk26/Rap2c/Marveld3/Braf/Cd300a/Sulf1/Robo2/Scai/Apod/Arhgdib/Cldn3/Cx3cr1/Cyp19a1/Cyp1b1/Nbl1/Padi2/Ptpru/Robo1/Ccl2/Sfrp2/Sema5a/Slit2/Sp100/Was/Wnt11/Cxcl13/Tmeff2/Tacstd2/Stap1/Cd200r1/Ifitm3/Slamf8/Il33/Gpr18/Cygb/Arhgap4/Gm266/Podn/Nexmif/Rhob/Dcn/Fbln1/Gata3/Has…	74
GO:0033627	cell adhesion mediated by integrin	30/2447	74/29008	6e-14	4.77e-12	2.86e-12	Cd24a/Dpp4/Ptpn6/Itgb2/Itgb7/Muc1/Vtn/Podxl/Ift74/Nckap1l/Fermt3/Itgbl1/Fermt1/Fyb2/Itgb8/Cd3e/Cyp1b1/Epha2/Icam1/Itga2/L1cam/Lyn/Ret/Ccl5/Syk/Cxcl13/Lpxn/Nexmif/Epha8/Lif	30
GO:0050808	synapse organization	93/2447	489/29008	7.9e-14	6.2e-12	3.72e-12	Asic2/Apoe/C1qa/C1qb/C1qc/Cdh1/Efnb2/Epha3/Epha7/Fmr1/Gabrb2/Il10ra/Itgam/Pak3/Pik3r1/Ppfibp2/Ptprd/Rab17/Rock2/Sema3e/Six4/Ube3a/Homer1/Slc7a11/Filip1/Ube2v2/Dnm1l/Adgrf1/Trem2/Igsf9/Dgkb/Pcdh17/Igsf9b/Ppp1r9a/Cnksr2/Adgrl3/Chrnb1/Add2/Atp2b2/C3/C5ar1/Cacna1a/Cx3cr1/Efna5/Epha5/Fcgr2b/Gabra1/Grid2/Il10/Ky/L1cam/Lrp8/Lrrn1/Ndrg1/Neurl1a/Nptx1/Pak1/Ptpro/Slc1a1/Sncg/Pclo/Cntnap2/Tanc2/Ntng1/Dock10…	93
GO:0071621	granulocyte chemotaxis	40/2447	127/29008	9.34e-14	7.23e-12	4.34e-12	Cxadr/Dpp4/Edn2/Fcer1g/Cd74/Itgam/Itgb2/Rac2/Vav1/Dnm1l/Nckap1l/C3ar1/C5ar1/Ccr3/Ccr7/Csf1/Csf1r/Dapk2/Fcgr3/Cxcl1/Cxcl10/Lbp/Lgals3/Cxcl9/Ccl2/Ccl3/Ccl4/Ccl5/Ccl6/Ccl7/Ccl9/Cxcl2/Slit2/Syk/Thbs4/Cxcl13/Pf4/Il34/Cxcl17/Anxa1	40
GO:2000146	negative regulation of cell motility	68/2447	306/29008	9.81e-14	7.5e-12	4.5e-12	Adipoq/Aif1/Apoe/Bcl2/Cdh1/Cldn5/Dach1/Dpp4/Epha1/Fgf2/Hc/Cd74/Klf4/Meox2/Plcb1/Ptger4/Sema3a/Tie1/Grem1/Trp53inp1/Stk26/Rap2c/Marveld3/Braf/Cd300a/Sulf1/Scai/Apod/Arhgdib/Cldn3/Cx3cr1/Cyp19a1/Cyp1b1/Nbl1/Padi2/Ptpru/Robo1/Ccl2/Sfrp2/Slit2/Sp100/Was/Wnt11/Cxcl13/Tmeff2/Tacstd2/Stap1/Cd200r1/Ifitm3/Slamf8/Il33/Gpr18/Cygb/Arhgap4/Gm266/Podn/Nexmif/Rhob/Dcn/Fbln1/Gata3/Has1/Igfbp5/Pparg/Ppargc1a/Ptn…	68
GO:0034341	response to interferon-gamma	42/2447	139/29008	1.12e-13	8.45e-12	5.08e-12	H2-Aa/H2-Ab1/H2-Eb1/Cd74/Kif5b/Slc11a1/Tlr4/Rps6kb1/Gbp7/Ciita/Capg/Casp1/Gbp2b/Gbp2/H2-Q7/Irf8/Igtp/Irf1/Sirpa/Rab20/Ccl2/Ccl3/Ccl4/Ccl5/Ccl6/Ccl7/Ccl9/Sp100/Tgtp1/Was/Cxcl16/Ifitm3/Gbp8/Gsn/Gbp5/Parp14/Gbp10/Nos2/Pparg/Txk/Gbp3/Gbp11	42
GO:0032946	positive regulation of mononuclear cell proliferation	43/2447	145/29008	1.18e-13	8.83e-12	5.31e-12	Aif1/Bcl2/Bmi1/Cd24a/Coro1a/Cd55/Cd74/Tlr4/Sash3/Ccdc88b/Nckap1l/Vtcn1/Cd3e/Cd4/Cd6/Cd86/Cdkn1a/Ccr7/Csf1/H2-DMb1/H2-DMb2/Ighm/Itgal/Cd244a/Ptprc/Ccl5/Spn/Syk/Cd40lg/Vcam1/Zap70/Tnfsf13b/Clcf1/Cd274/Card11/Havcr2/Rasal3/Gpr183/Btnl2/Igfbp2/Anxa1/Ptpn22/Zp3	43
GO:0050730	regulation of peptidyl-tyrosine phosphorylation	62/2447	266/29008	1.26e-13	9.26e-12	5.56e-12	Adipoq/Angpt1/Cd24a/Epha7/Erbb3/Hcls1/Ptpn6/Cd74/Itgb2/Kitl/Prkce/Ptger4/Tec/Tlr4/Vtn/Yes1/Grem1/Sh2d1b1/Socs4/Rap2c/Rictor/Trem2/Cd300a/Rasa1/Areg/Cd3e/Cd4/Socs3/Csf1r/Efna5/Lilrb4a/Icam1/Ighm/Irf1/Kit/Lrp8/Lyn/Neurl1a/Enpp2/Ptprc/Ccl5/Sfrp2/Syk/Thbs4/Tnfrsf18/Clec4n/Clcf1/Stap1/Il34/Cblc/Lilra5/Parp14/Adra2a/Crlf1/Fgf8/Gfra1/Lif/Pdgfa/Prkcd/Prkcz/Ptpn22/Cadm4	62
GO:0051271	negative regulation of cellular component movement	69/2447	315/29008	1.35e-13	9.85e-12	5.92e-12	Adipoq/Aif1/Apoe/Bcl2/Cdh1/Cldn5/Dach1/Dpp4/Epha1/Fgf2/Hc/Cd74/Klf4/Meox2/Plcb1/Ptger4/Sema3a/Tie1/Grem1/Trp53inp1/Stk26/Rap2c/Marveld3/Braf/Cd300a/Sulf1/Scai/Apod/Arhgdib/Cldn3/Cx3cr1/Cyp19a1/Cyp1b1/Nbl1/Padi2/Ptpru/Robo1/Ccl2/Sfrp2/Slit2/Sp100/Was/Wnt11/Cxcl13/Tmeff2/Tacstd2/Stap1/Cd200r1/Ifitm3/Slamf8/Il33/Gpr18/Cygb/Arhgap4/Gm266/Podn/Nexmif/Rhob/Dcn/Fbln1/Gata3/Has1/Igfbp5/Nos1/Pparg/Ppargc1…	69
GO:1902107	positive regulation of leukocyte differentiation	50/2447	188/29008	1.39e-13	9.87e-12	5.93e-12	Dlk1/H2-Aa/H2-DMa/Hcls1/Cd74/Il2rg/Itgam/Kitl/Sox4/Tyrobp/Sash3/Trem2/Nckap1l/Malt1/Zbtb1/Atp11c/Cd4/Ccr7/Csf1/Csf1r/Fes/Fos/Lilrb4a/Ihh/Il10/Il7r/Inpp5d/Irf1/Jun/Ptprc/Ccl3/Ccl5/Syk/Cd40lg/Zap70/Ikzf1/Vsir/Il34/Gimap3/Adam8/Car2/Egr3/Gata3/Lef1/Lif/Anxa1/Myb/Prkcz/Nfkbiz/Tox	50
GO:1903708	positive regulation of hemopoiesis	50/2447	188/29008	1.39e-13	9.87e-12	5.93e-12	Dlk1/H2-Aa/H2-DMa/Hcls1/Cd74/Il2rg/Itgam/Kitl/Sox4/Tyrobp/Sash3/Trem2/Nckap1l/Malt1/Zbtb1/Atp11c/Cd4/Ccr7/Csf1/Csf1r/Fes/Fos/Lilrb4a/Ihh/Il10/Il7r/Inpp5d/Irf1/Jun/Ptprc/Ccl3/Ccl5/Syk/Cd40lg/Zap70/Ikzf1/Vsir/Il34/Gimap3/Adam8/Car2/Egr3/Gata3/Lef1/Lif/Anxa1/Myb/Prkcz/Nfkbiz/Tox	50
GO:0002708	positive regulation of lymphocyte mediated immunity	45/2447	158/29008	1.61e-13	1.13e-11	6.78e-12	Cd1d2/Cd24a/Cd55/Dpp4/Fcer1g/H2-Q10/Vav1/Sh2d1b1/Rif1/Sash3/Trem2/Malt1/Zbtb1/B2m/C3/Fcgr1/Fcgr3/H2-D1/H2-Q1/H2-Q4/H2-Q7/H2-T22/H2-T23/H2-T24/Ighg2b/Ighg1/Il18rap/Lag3/Ptprc/Clcf1/Tnfsf13/Gimap3/H2-Q6/Arid5a/Tnfsfm13/Gm11127/Gata3/H2-T10/Il18r1/P2rx7/Prkcz/Zp3/Slamf6/Cadm1/Rsad2	45
GO:0046545	development of primary female sexual characteristics	38/2447	120/29008	3.18e-13	2.21e-11	1.33e-11	Angpt1/Bcl2/Dach1/Edn2/Inhba/Kitl/Nos3/Pgr/Ptger4/Ube3a/Wt1/Zfpm2/Zfx/Nupr1/Tiparp/Adcyap1/Bmpr1b/Cyp19a1/Esr2/Fzd4/Kit/Lfng/Lhcgr/Lhx9/Csmd1/Nrip1/Amh/Bmp15/Esr1/Fanca/Fshr/Gas2/Gdf9/Inha/Lhx8/Nobox/Zp3/Oas1d	38
GO:0050671	positive regulation of lymphocyte proliferation	42/2447	143/29008	3.27e-13	2.24e-11	1.35e-11	Aif1/Bcl2/Bmi1/Cd24a/Coro1a/Cd55/Cd74/Tlr4/Sash3/Ccdc88b/Nckap1l/Vtcn1/Cd3e/Cd4/Cd6/Cd86/Cdkn1a/Ccr7/H2-DMb1/H2-DMb2/Ighm/Itgal/Cd244a/Ptprc/Ccl5/Spn/Syk/Cd40lg/Vcam1/Zap70/Tnfsf13b/Clcf1/Cd274/Card11/Havcr2/Rasal3/Gpr183/Btnl2/Igfbp2/Anxa1/Ptpn22/Zp3	42
GO:0042102	positive regulation of T cell proliferation	35/2447	104/29008	3.6e-13	2.45e-11	1.47e-11	Aif1/Bmi1/Cd24a/Coro1a/Cd55/Sash3/Ccdc88b/Nckap1l/Vtcn1/Cd3e/Cd4/Cd6/Cd86/Ccr7/H2-DMb1/H2-DMb2/Itgal/Cd244a/Ptprc/Ccl5/Spn/Syk/Cd40lg/Vcam1/Zap70/Tnfsf13b/Cd274/Card11/Havcr2/Rasal3/Btnl2/Igfbp2/Anxa1/Ptpn22/Zp3	35
GO:0030336	negative regulation of cell migration	65/2447	293/29008	3.72e-13	2.49e-11	1.5e-11	Adipoq/Aif1/Apoe/Bcl2/Cdh1/Cldn5/Dach1/Dpp4/Epha1/Fgf2/Hc/Cd74/Klf4/Meox2/Plcb1/Ptger4/Sema3a/Tie1/Grem1/Trp53inp1/Stk26/Rap2c/Marveld3/Braf/Cd300a/Sulf1/Scai/Apod/Arhgdib/Cldn3/Cx3cr1/Cyp19a1/Cyp1b1/Nbl1/Padi2/Ptpru/Robo1/Ccl2/Sfrp2/Slit2/Sp100/Wnt11/Cxcl13/Tmeff2/Tacstd2/Stap1/Cd200r1/Ifitm3/Slamf8/Il33/Gpr18/Cygb/Arhgap4/Gm266/Podn/Nexmif/Rhob/Dcn/Has1/Igfbp5/Pparg/Ppargc1a/Ptn/Bmerb1/Mapk15	65
GO:0030183	B cell differentiation	46/2447	170/29008	6.63e-13	4.4e-11	2.64e-11	Bcl2/Bcl3/Cd24a/Dpp4/H2-Ab1/Ptpn6/Il2rg/Laptm5/Lyl1/Pik3r1/Spi1/Sp3/Tshr/Nfam1/Nckap1l/Fnip1/Malt1/Zbtb1/Atp11c/Btk/Bcl11a/Irf8/Cd79b/Ighm/Igkc/Il10/Inpp5d/Kit/Lfng/Lgals1/Pou2f2/Ptprc/Syk/Tnfaip3/Cd40lg/Ikzf1/Ikzf3/Tnfsf13b/Clcf1/Slamf8/Card11/Dock10/Gpr183/Myb/Pou2af1/Adgrg3	46
GO:0008585	female gonad development	37/2447	117/29008	6.8e-13	4.46e-11	2.68e-11	Angpt1/Bcl2/Edn2/Inhba/Kitl/Nos3/Pgr/Ptger4/Ube3a/Wt1/Zfpm2/Zfx/Nupr1/Tiparp/Adcyap1/Bmpr1b/Cyp19a1/Esr2/Fzd4/Kit/Lfng/Lhcgr/Lhx9/Csmd1/Nrip1/Amh/Bmp15/Esr1/Fanca/Fshr/Gas2/Gdf9/Inha/Lhx8/Nobox/Zp3/Oas1d	37
GO:0002687	positive regulation of leukocyte migration	43/2447	153/29008	9.1e-13	5.91e-11	3.55e-11	Aif1/Edn2/Cd74/Kitl/Ptger4/Rac2/Spi1/Dnm1l/Trem2/Nckap1l/C3ar1/C5ar1/Ccr7/Csf1/Csf1r/Cx3cr1/Dapk2/Icam1/Cxcl10/Itga2/Lbp/Lgals3/Mmp9/Ptafr/Ccl2/Ccl5/Ccl7/Sele/Selp/Spn/Thbs4/Tnfrsf18/Pla2g7/Cxcl13/Jam2/Il34/Plvap/Gpsm3/Cxcl17/Adam8/F2rl1/Ptn/Zp3	43
GO:0002688	regulation of leukocyte chemotaxis	38/2447	124/29008	1e-12	6.45e-11	3.87e-11	Aif1/Dpp4/Edn2/Hc/Cd74/Rac2/Spi1/Grem1/Dnm1l/Nckap1l/C3ar1/C5ar1/Ccr7/Csf1/Csf1r/Cx3cr1/Cyp19a1/Dapk2/Cxcl10/Lbp/Lyn/Nbl1/Padi2/Ccl2/Ccl5/Ccl7/Slit2/Thbs4/Pla2g7/Cxcl13/Stap1/Slamf8/Il34/Gpsm3/Gpr18/Cxcl17/F2rl1/Ptn	38
GO:0030593	neutrophil chemotaxis	34/2447	102/29008	1.06e-12	6.77e-11	4.07e-11	Cxadr/Dpp4/Edn2/Fcer1g/Cd74/Itgam/Itgb2/Rac2/Vav1/Dnm1l/Nckap1l/C3ar1/C5ar1/Ccr7/Dapk2/Fcgr3/Cxcl1/Cxcl10/Lbp/Lgals3/Cxcl9/Ccl2/Ccl3/Ccl4/Ccl5/Ccl6/Ccl7/Ccl9/Cxcl2/Slit2/Syk/Thbs4/Cxcl13/Pf4	34
GO:0060249	anatomical structure homeostasis	68/2447	322/29008	1.25e-12	7.86e-11	4.72e-11	Acp5/Angpt1/Aldoa/Bcl2/Calb1/Coro1a/Cldn5/Ctss/Cxadr/Dlk1/Dmd/Nos3/Ptger4/Rac2/Sox9/Tlr4/Homer1/Sash3/Usp45/Cep290/Taok1/Crb2/Fcgr4/Siglec15/Ildr2/Csf1/Csf1r/Ctsk/Cyp19a1/Ccn2/Gcnt2/Ihh/Inpp5d/Napsa/Ptgs1/Ptgs2/Slc1a1/Syk/Trf/Tulp1/Oas1g/Pdk4/Tjp3/Mfsd2a/Adgrv1/Slc28a3/Crb1/Gpr55/Oas1a/Wnk3/Abca4/Adam8/Aldh1a1/Car2/Fshr/Ocln/P2rx7/P2ry1/Rp1/Esrrb/Nell2/Inava/Oas1d/Oas1c/Il20rb/Oas1e/Il20ra/Oas1h	68
GO:0002833	positive regulation of response to biotic stimulus	46/2447	173/29008	1.31e-12	8.15e-11	4.9e-11	Cd24a/Coch/Dpp4/Cd74/Matr3/Spi1/Tlr4/Tyrobp/Vav1/Sh2d1b1/Irf7/Ddx60/Cyba/Cxcl1/Igtp/Il18rap/Lag3/Lbp/Cd180/Ly86/Mmp12/Syk/Cd40lg/Clec4n/Zbp1/Cd274/Ifi35/Dhx58/Gimap3/Tlr8/Havcr2/Gbp5/Oasl1/Card9/Aim2/Adam8/F2rl1/Ifi203/Trim30a/Txk/Slamf6/Cadm1/Trim30d/Ifi205/Trim5/Mndal	46
GO:0001894	tissue homeostasis	62/2447	280/29008	1.41e-12	8.67e-11	5.21e-11	Acp5/Angpt1/Bcl2/Coro1a/Cldn5/Ctss/Cxadr/Dlk1/Nos3/Ptger4/Rac2/Sox9/Tlr4/Homer1/Sash3/Usp45/Cep290/Crb2/Fcgr4/Siglec15/Ildr2/Csf1/Csf1r/Ctsk/Cyp19a1/Ccn2/Gcnt2/Ihh/Inpp5d/Napsa/Ptgs1/Ptgs2/Slc1a1/Syk/Trf/Tulp1/Oas1g/Pdk4/Tjp3/Mfsd2a/Adgrv1/Slc28a3/Crb1/Gpr55/Oas1a/Wnk3/Abca4/Adam8/Aldh1a1/Car2/Fshr/Ocln/P2rx7/Rp1/Esrrb/Inava/Oas1d/Oas1c/Il20rb/Oas1e/Il20ra/Oas1h	62
GO:0007018	microtubule-based movement	80/2447	413/29008	1.62e-12	9.89e-11	5.95e-11	Ap3b2/Bicd1/Fmr1/Kif5b/Kif5c/Ktn1/Mns1/Pcm1/Pura/Rfx3/Rpgr/Wt1/Spag6l/Ccdc39/Spag16/Dynlt3/Ift74/Caly/Cfap52/Kif27/Ccdc65/Ccdc40/Cfap69/Rsph4a/Kif18a/Tmf1/Kif20b/Vps13a/Spef2/Cfap54/Dnah7a/Hspb1/Neurl1a/Pltp/Dlg2/Ceacam10/Fmn2/Ly6k/Klc3/Dnah2/Kif14/Cfap43/Ddx4/Kifc5b/Klc2/Met/Prkcz/Kif20a/Tekt1/Dnaaf1/Cfap206/Kif18b/Enkur/Tekt4/Cfap45/Kif2c/Ttc21a/Cfap53/Dynlrb2/Nme5/Cfap70/Ak7/Meig1/Kif22/Dnah12…	80
GO:0001906	cell killing	59/2447	260/29008	1.64e-12	9.89e-11	5.95e-11	Cd1d2/Coro1a/Cd55/Dnase1l3/H2-Q10/Ptpn6/Itgam/Kif5b/Spi1/Tyrobp/Vav1/Sh2d1b1/Nckap1l/H60b/Cd5l/B2m/C3/Cx3cr1/Fcgr1/Fcgr3/Cxcl1/H2-D1/H2-Q1/H2-Q4/H2-Q7/H2-T22/H2-T23/H2-T24/Cxcl10/Ighg1/Il18rap/Il7r/Lag3/Lgals3/Ltf/Lyz2/Lyz1/Cxcl9/Ncf1/Ptprc/Ccl2/Syk/Pglyrp1/Cxcl13/Raet1d/Clec7a/Stap1/Klrb1b/Gimap3/H2-Q6/Havcr2/Gm11127/F2rl1/H2-T10/Nos2/P2rx7/Slamf6/Cadm1/Kng2	59
GO:0051250	negative regulation of lymphocyte activation	45/2447	168/29008	1.73e-12	1.03e-10	6.22e-11	Cd24a/Fgr/H2-Aa/H2-Ab1/Ptpn6/Cd74/Laptm5/Lst1/Tyrobp/Tnfaip8l2/Nckap1l/Glmn/Cd300a/Vtcn1/Btk/Cd86/Cdkn2a/Fcgr2b/Lilrb4a/Hfe/Hspb1/Ihh/Il10/Inpp5d/Irf1/Lag3/Lgals3/Lyn/Pla2g2d/Spn/Tnfaip3/Pglyrp1/Cd274/Vsir/Gimap3/Gpnmb/Tbc1d10c/Havcr2/Zc3h12d/Btn1a1/Foxj1/Lgals7/Anxa1/Ptpn22/Il20rb	45
GO:0002695	negative regulation of leukocyte activation	50/2447	200/29008	1.79e-12	1.06e-10	6.35e-11	Cd24a/Fgr/H2-Aa/H2-Ab1/Ptpn6/Cd74/Laptm5/Lst1/Spi1/Tyrobp/Tnfaip8l2/Nckap1l/Glmn/Cd300a/Vtcn1/Btk/Cd37/Cd84/Cd86/Cdkn2a/Fcgr2b/Lilrb4a/Hfe/Hspb1/Ihh/Il10/Inpp5d/Irf1/Lag3/Lgals3/Lyn/Pla2g2d/Spn/Tnfaip3/Pglyrp1/Cd274/Vsir/Gimap3/Gpnmb/Tbc1d10c/Havcr2/Zc3h12d/Btn1a1/Cnr1/Foxj1/Lgals7/Anxa1/Pparg/Ptpn22/Il20rb	50
GO:0071674	mononuclear cell migration	47/2447	181/29008	1.9e-12	1.11e-10	6.69e-11	Aif1/Itgb7/Plcb1/Spi1/Grem1/Trpm2/Slamf9/Alox5/Apod/C3ar1/C5ar1/Ccr7/Csf1/Csf1r/Cx3cr1/Icam1/Cxcl10/Itgal/Lgals3/Lyn/Nbl1/Padi2/Sirpa/Ptpro/Ccl2/Ccl3/Ccl4/Ccl5/Ccl6/Ccl7/Ccl9/Slit2/Spn/Pla2g7/Cxcl13/Cd200r1/Cxcl16/Jam2/Slamf8/Il34/Cxcl17/Myo1g/Gpr183/Adam8/Gata3/Anxa1/Cadm1	47
GO:0050764	regulation of phagocytosis	36/2447	115/29008	1.95e-12	1.13e-10	6.79e-11	Adipoq/Fcer1g/Fgr/Hck/Il2rg/Slc11a1/Appl1/Trem2/Dock2/Nckap1l/Mex3b/Cd300a/C2/C3/Ccr7/Cyba/Fcgr1/Fcgr2b/Fcgr3/Ighg2b/Ighg1/Itga2/Lbp/Sirpa/Ptprc/Ccl2/Sphk1/Syk/Tgm2/Tulp1/Clec7a/Stap1/Sirpb1b/Sirpb1c/F2rl1/Pparg	36
GO:0031341	regulation of cell killing	40/2447	139/29008	2.45e-12	1.4e-10	8.42e-11	Cd1d2/Cd55/Dnase1l3/H2-Q10/Itgam/Spi1/Tyrobp/Vav1/Sh2d1b1/Nckap1l/Cd5l/B2m/Cx3cr1/Cxcl1/H2-D1/H2-Q1/H2-Q4/H2-Q7/H2-T22/H2-T23/H2-T24/Il18rap/Il7r/Lag3/Ptprc/Ccl2/Syk/Clec7a/Stap1/Klrb1b/Gimap3/H2-Q6/Havcr2/Gm11127/F2rl1/H2-T10/Nos2/P2rx7/Slamf6/Cadm1	40
GO:0009615	response to virus	66/2447	312/29008	2.46e-12	1.4e-10	8.42e-11	Bcl2/Bcl3/Cxadr/Ddx3x/Fmr1/Itgax/Irf7/Tlr3/Nlrp1a/Ago3/Ddx60/Itgb8/Wdfy4/Cd37/Cd86/Cd8a/Gbp2b/Cxcl10/Ifit3/Igtp/Irf1/Lcn2/Ncr1/Cxcl9/Mmp12/Pou2f2/Ptprc/Ccl5/Spn/Tgtp1/Oas1g/Oasl2/Irf5/Skp2/Ifi27/Zbp1/Ifitm3/Irak3/Ifi27l2a/Il33/Dhx58/Spon2/Ivns1abp/Tlr7/Tlr8/Oasl1/Oas1a/Slfn8/Tlr13/Card9/Aim2/Nlrp1b/Isg15/F2rl1/Ifit1/Pou2af1/Ptpn22/Mst1r/Isg20/Rsad2/Oas1d/Oas1c/Oas1e/Ifnlr1/Nlrp9b/Oas1h	66
GO:0070371	ERK1 and ERK2 cascade	71/2447	349/29008	2.63e-12	1.49e-10	8.94e-11	Adipoq/Angpt1/Apoe/Dmd/Epha7/Fgf18/Fgf2/Ptpn6/Cd74/Klf4/Ptger4/Sox9/Tlr4/Styx/Trem2/Braf/Ankrd26/Tnfaip8l3/Zdhhc17/Adcyap1/Atf3/C3/Cd4/Ccr3/Csf1r/Epha2/Esr2/Ccn2/Gcnt2/Hmgcr/Icam1/Jun/L1cam/Lyn/Sirpa/Ptprc/Ccl2/Ccl3/Ccl4/Ccl5/Ccl6/Ccl7/Ccl9/Syk/Trf/Clcf1/Cntnap2/Fam83d/Gpnmb/Tbc1d10c/Havcr2/Gpr55/Cxcl17/Gpr183/Card9/Esr1/F2rl1/Fbln1/Fgf1/Fgf8/Fshr/Hand2/Lif/P2ry1/Pdgfa/Prkcz/Ptpn22/Sema7a/Ace2/Ar…	71
GO:0048771	tissue remodeling	50/2447	202/29008	2.67e-12	1.49e-10	8.97e-11	Acp5/Cd24a/Ctss/Dlk1/Clec10a/Nos3/Ptger4/Rac2/Rock1/Rock2/Sema3c/Tie1/Grem1/Pbrm1/Fcgr4/Siglec15/Bmpr2/Cdkn2a/Csf1r/Ctsk/Cyp19a1/Epha2/Gja1/Ihh/Inpp5d/Mmp9/Syk/Thbs4/Trf/Vdr/Pdk4/Rspo3/Nol3/Gpnmb/Crb1/Gpr55/Adam8/Car2/Elf3/Fgf8/Fshr/Hand2/Igfbp5/Lepr/Lif/Nos2/P2rx7/Ptn/Il20ra/Abi3bp	50
GO:1990266	neutrophil migration	38/2447	128/29008	2.99e-12	1.66e-10	9.96e-11	Cxadr/Dpp4/Edn2/Fcer1g/Cd74/Itgam/Itgb2/Ptger4/Rac2/Vav1/Rhog/Dnm1l/Nckap1l/C3ar1/C5ar1/Ccr7/Dapk2/Fcgr3/Cxcl1/Cxcl10/Lbp/Lgals3/Cxcl9/Ccl2/Ccl3/Ccl4/Ccl5/Ccl6/Ccl7/Ccl9/Cxcl2/Slit2/Syk/Thbs4/Cxcl13/Pf4/Slamf8/Adam8	38
GO:0002709	regulation of T cell mediated immunity	35/2447	111/29008	3.11e-12	1.7e-10	1.02e-10	Cd1d2/Cd24a/Cd55/Dpp4/H2-Q10/Sash3/Nckap1l/Malt1/Zbtb1/B2m/Lilrb4a/H2-D1/H2-Q1/H2-Q4/H2-Q7/H2-T22/H2-T23/H2-T24/Hfe/Il7r/Ptprc/Spn/Was/Vsir/H2-Q6/Arid5a/Gm11127/Gata3/H2-T10/Il18r1/P2rx7/Prkcz/Zp3/Rsad2/Il20rb	35
GO:0031343	positive regulation of cell killing	33/2447	100/29008	3.13e-12	1.7e-10	1.02e-10	Cd1d2/H2-Q10/Itgam/Spi1/Tyrobp/Vav1/Sh2d1b1/Cd5l/B2m/Cxcl1/H2-D1/H2-Q1/H2-Q4/H2-Q7/H2-T22/H2-T23/H2-T24/Il18rap/Lag3/Ptprc/Ccl2/Syk/Clec7a/Stap1/Gimap3/H2-Q6/Gm11127/F2rl1/H2-T10/Nos2/P2rx7/Slamf6/Cadm1	33
GO:0032102	negative regulation of response to external stimulus	77/2447	398/29008	4.51e-12	2.43e-10	1.46e-10	Acp5/Adipoq/Aif1/Apoe/Cd24a/Dpp4/Fgf2/Hc/Ptger4/Sema3a/Sema3c/Sema3e/Grem1/Sh2d1b1/Tnfaip8l2/Trem2/Ythdf3/Robo2/Nr1d2/Adcyap1/Alox5/Serping1/Socs3/Cldn3/Cx3cr1/Cyp19a1/Fcgr2b/Gja1/Grid2/Hmgcr/Ier3/Il10/Ltf/Mmp12/Nbl1/Padi2/Robo1/Ccl2/Sema5a/Slit2/Serpine2/Spn/Thbd/Tnfaip3/Pglyrp1/Zfp36/Oas1g/Aoah/Cxcl13/Stap1/Cd200r1/Irak3/Slamf8/Klrb1b/Dhx58/Gpr18/Havcr2/Cxcl17/Oas1a/Parp14/Isg15/Gata3/Pdgfa/Prk…	77
GO:0006909	phagocytosis	75/2447	383/29008	4.62e-12	2.47e-10	1.48e-10	Adipoq/Aif1/Coro1a/Fcer1g/Fgr/Hck/Il2rg/Itgam/Itgb2/Ncf4/Slc11a1/Rac2/Tlr4/Tyrobp/Vav1/Rhog/Gulp1/Appl1/Rab11fip2/Trem2/Dock2/Pld4/Nckap1l/Mex3b/Cd300a/Igha/Bin2/Abca1/C2/C3/Ccr7/Cyba/Fcgr1/Fcgr2b/Fcgr3/Irf8/Ighg2b/Ighg1/Ighm/Igkc/Itga2/Itgal/Lbp/Sirpa/Ptprc/Rab20/Ccl2/Sphk1/Syk/Tgm2/Tulp1/Ceacam10/Clec7a/Stap1/Spon2/Colec12/Gsn/Myo1g/Sirpb1b/Sirpb1c/Trdc/Trbc1/Trbc2/F2rl1/Lepr/Anxa1/Met/Ncf2/P2r…	75
GO:0007548	sex differentiation	66/2447	317/29008	5.22e-12	2.77e-10	1.66e-10	Acvr2a/Angpt1/Bcl2/Cftr/Dach1/Edn2/Fgf9/Hmga2/Hoxa10/Inhba/Kitl/Map7/Nos3/Pgr/Ptger4/Sema3a/Six4/Sox9/Tgfbr1/Ube3a/Wt1/Atrx/Zfpm2/Zfx/Nupr1/Nipbl/Arid4b/Tiparp/Jmjd1c/Tifab/Kif18a/Tmf1/Arid4a/Adcyap1/Bmpr1b/Cyp19a1/Esr2/Fzd4/Gja1/Icam1/Insl3/Kit/Lfng/Lhcgr/Lhx9/Sfrp2/Csmd1/Srd5a2/Nrip1/Nr0b1/Amh/Bmp15/Cbx2/Esr1/Fanca/Fgf8/Fshr/Gas2/Gata3/Gdf9/Inha/Lhx8/Nobox/Ren1/Zp3/Oas1d	66
GO:0001909	leukocyte mediated cytotoxicity	44/2447	168/29008	6.98e-12	3.66e-10	2.2e-10	Cd1d2/Coro1a/Dnase1l3/H2-Q10/Ptpn6/Itgam/Kif5b/Spi1/Tyrobp/Vav1/Sh2d1b1/Nckap1l/H60b/B2m/Cx3cr1/Fcgr1/Fcgr3/Cxcl1/H2-D1/H2-Q1/H2-Q4/H2-Q7/H2-T22/H2-T23/H2-T24/Ighg1/Il18rap/Il7r/Lag3/Ncf1/Ptprc/Ccl2/Raet1d/Stap1/Klrb1b/Gimap3/H2-Q6/Havcr2/Gm11127/F2rl1/H2-T10/P2rx7/Slamf6/Cadm1	44
GO:0060759	regulation of response to cytokine stimulus	38/2447	132/29008	8.46e-12	4.41e-10	2.65e-10	Adipoq/Angpt1/Cd24a/Cd74/Klf4/Laptm5/Tlr4/Irf7/Crebrf/Trem2/Ythdf3/Casp1/Csf1/Igtp/Mmp12/Padi2/Ptprc/Robo1/Slit2/Sphk1/Syk/Oas1g/Stap1/Zbp1/Irak3/Ccdc3/Nol3/Peli3/Oas1a/Parp14/Isg15/F2rl1/Pparg/Txk/Oas1d/Oas1c/Oas1e/Oas1h	38
GO:0070664	negative regulation of leukocyte proliferation	32/2447	98/29008	9.17e-12	4.73e-10	2.84e-10	Cd24a/H2-Aa/H2-Ab1/Ptpn6/Laptm5/Lst1/Tyrobp/Grem1/Glmn/Cd300a/Vtcn1/Btk/Cd86/Cdkn2a/Fcgr2b/Lilrb4a/Ihh/Il10/Inpp5d/Lyn/Pla2g2d/Spn/Cd274/Vsir/Il33/Gpnmb/Havcr2/Zc3h12d/Btn1a1/Foxj1/Lgals7/Il20rb	32
GO:0033674	positive regulation of kinase activity	81/2447	435/29008	9.79e-12	4.99e-10	3e-10	Adipoq/Angpt1/Cd24a/Ddx3x/Epha1/Epha3/Epha7/Erbb3/Fgf18/Fgf2/Fgr/Hmga2/Cd74/Kitl/Slc11a1/Ranbp2/Tie1/Tlr4/Grem1/Syap1/Trem2/Ccdc88a/Cd300a/Fgd4/Vac14/Malt1/Ppp1r9a/Tnfaip8l3/Adcyap1/Areg/Cd4/Cd86/Cdkn1a/Ccr7/Csf1/Csf1r/Ect2/Epha2/Epha5/Fzd4/Igtp/Kit/Lat/Lrp8/Ltf/Lyn/Neurl1a/Pak1/Ptprc/Ret/Robo1/Slc1a1/Syk/Fgd2/Stap1/Il34/Lilra5/C1qtnf9/Pik3r5/Kif14/Adam8/Adra2a/Axin2/Epha8/Fgf1/Incenp/Met/P2rx7/P…	81
GO:0031589	cell-substrate adhesion	72/2447	366/29008	9.84e-12	4.99e-10	3e-10	Angpt1/Bcl2/Coro1a/Col8a1/Dmd/Edil3/Epha1/Epha3/Itgb2/Itgb7/Pik3r1/Prkce/Rac2/Rock1/Sema3e/Vtn/Grem1/Lamc3/Spag6l/Egfl6/Trpm7/Plet1/Fermt3/Braf/Atxn3/Rasa1/Itgbl1/Fermt1/Fam107a/Itgb8/Apod/Cd3e/Cdkn2a/Csf1/Efna5/Ccn2/Fzd4/Gcnt2/Gpm6b/Hpse/Itga2/Itgal/L1cam/Lgals1/Mmp12/Myoc/Enpp2/Sirpa/Spock1/Vcam1/Vwf/Postn/Tmeff2/Tacstd2/Parvg/Ntng1/Lpxn/Lims2/Nexmif/Myo1g/Kif14/Adam8/Fbln1/Itga2b/Prkcz/Ptn/Tec…	72
GO:0002456	T cell mediated immunity	40/2447	145/29008	1.07e-11	5.37e-10	3.23e-10	Cd1d2/Cd24a/Cd55/Dpp4/H2-Q10/Slc11a1/Sash3/Nckap1l/Malt1/Zbtb1/B2m/Cd8a/Lilrb4a/H2-D1/H2-Q1/H2-Q4/H2-Q7/H2-T22/H2-T23/H2-T24/Hfe/Icam1/Il18rap/Il7r/Ptprc/Spn/Was/Vsir/H2-Q6/Arid5a/Myo1g/Gm11127/Gata3/H2-T10/Il18r1/P2rx7/Prkcz/Zp3/Rsad2/Il20rb	40
GO:0032956	regulation of actin cytoskeleton organization	72/2447	368/29008	1.28e-11	6.41e-10	3.85e-10	Cd2ap/Coro1a/Epha1/Epha3/Fgr/Lpar1/Hck/Hcls1/Lats1/Myo1f/Pak3/Pik3r1/Prkce/Ptger4/Rac2/Rock1/Rock2/Sema3e/Tgfbr1/Trpm2/Rhog/Rictor/Nckap1l/Ccdc88a/Braf/Mylk3/Taok1/Rasa1/Ppp1r9a/Fam107a/Siglec15/Add2/Arhgdib/Capg/Csf1r/Ect2/Efna5/Epha5/Fes/Ccn2/Gpm6b/Icam1/Myoc/Pak1/Tmsb4x/Scin/Sema5a/Slit2/Tmod1/Vill/Was/Wnt11/Fmn2/Plek/Tmeff2/Tacstd2/Stap1/Gmfg/Rnd1/Gsn/Arhgap28/Rhob/F2rl1/Met/Prkcd/Rnd3/Cyfip2…	72
GO:0002478	antigen processing and presentation of exogenous peptide antigen	18/2447	33/29008	1.33e-11	6.57e-10	3.95e-10	Ctss/Fcer1g/H2-Aa/H2-Ab1/H2-Eb1/H2-DMa/Cd74/Clec4a3/Clec4a1/B2m/Fcgr1/Fcgr2b/Fcgr3/H2-DMb1/H2-DMb2/H2-Oa/H2-Ob/Clec4a2	18
GO:0001959	regulation of cytokine-mediated signaling pathway	36/2447	122/29008	1.35e-11	6.61e-10	3.97e-10	Adipoq/Angpt1/Cd24a/Cd74/Laptm5/Irf7/Crebrf/Trem2/Ythdf3/Casp1/Csf1/Igtp/Mmp12/Padi2/Ptprc/Robo1/Slit2/Sphk1/Syk/Oas1g/Stap1/Zbp1/Irak3/Ccdc3/Nol3/Peli3/Oas1a/Parp14/Isg15/F2rl1/Pparg/Txk/Oas1d/Oas1c/Oas1e/Oas1h	36
GO:0007292	female gamete generation	43/2447	166/29008	1.78e-11	8.69e-10	5.22e-10	Bcl2/Edn2/Inhba/Nos3/Sebox/Pgr/Plcb1/Zfx/Piwil2/Ythdc2/Bmpr1b/Ihh/Inhbb/Insl3/Ptgs2/Top2a/Fmn2/Mastl/Taf4b/Paqr8/Tut4/Nrip1/Amh/Ccnb2/Cyp51/Gas2/Gdf9/Nppc/Nobox/Plat/Plk1/Ptn/Aurkc/Aurka/Zp3/Grb14/Ybx2/Oas1d/Oog1/Ncaph/Ccnb1/Pabpc1l/Wee2	43
GO:0002237	response to molecule of bacterial origin	77/2447	409/29008	1.82e-11	8.8e-10	5.29e-10	Acp5/Cd24a/Cd68/Cd55/Ggt1/Nos3/Slc11a1/Prkce/Ptger4/Spi1/Tlr4/Mtdh/Trem2/Cdc73/Malt1/Fcgr4/Abca1/B2m/C5ar1/Casp1/Cd14/Cd6/Cd84/Cd86/Ccr7/Cx3cr1/Fcgr2b/Gbp2/Lilrb4a/Cxcl1/Irf8/Cxcl10/Igtp/Il10/Lbp/Ltf/Cd180/Ly86/Lyn/Cxcl9/Ptafr/Ptgs2/Sirpa/Ccl2/Ccl5/Cxcl2/Slpi/Tnfaip3/Zfp36/Ggt5/Irf5/Cxcl13/Pf4/Stap1/Cd274/Cxcl16/Irak3/Spon2/Rps6ka3/Havcr2/Arid5a/Cd300lb/Tut4/Card9/Gbp10/Cnr1/Ncf2/Nos1/Nos2/P2rx7/…	77
GO:1903557	positive regulation of tumor necrosis factor superfamily cytokine production	34/2447	112/29008	2.07e-11	9.91e-10	5.95e-10	Fcer1g/Pik3r1/Tlr4/Tyrobp/Sash3/Tlr3/Cd14/Cd84/Ccr7/Cyba/Fcgr3/Hspb1/Lbp/Ptafr/Ptprc/Ccl2/Ccl3/Ccl4/Spn/Syk/Oas1g/Il33/Spon2/Havcr2/Arid5a/Lilra5/Oas1a/Card9/Adam8/Zbtb20/Oas1d/Oas1c/Oas1e/Oas1h	34
GO:0035458	cellular response to interferon-beta	23/2447	55/29008	2.35e-11	1.12e-09	6.73e-10	Ifi202b/Gbp2b/Gbp2/Ifi47/Ifit3/Igtp/Irf1/Tgtp1/Oas1g/Gm4841/Oas1a/Aim2/Tgtp2/Ifi203/Ifit1/Gbp3/Oas1d/Oas1c/Ifi205/Oas1e/Gm4951/Oas1h/Mndal	23
GO:1901342	regulation of vasculature development	63/2447	306/29008	2.6e-11	1.23e-09	7.38e-10	Cldn5/Col4a3/Epha1/Fgf18/Fgf2/Hc/Hmga2/Itgax/Itgb2/Klf4/Nos3/Ptger4/Rock1/Rock2/Sema3e/Tcf4/Tie1/Aplnr/Grem1/Mtdh/Tlr3/Sulf1/Itgb8/Alox5/C3/C3ar1/C5ar1/C6/Ccr3/Cx3cr1/Cyp1b1/Epha2/Epn2/F3/Hspb1/Cxcl10/Il10/Klf2/Lgals3/Mmp9/Enpp2/Prkcb/Ccl2/Ccl5/Sfrp2/Sema5a/Sp100/Sphk1/Ddah1/Lrg1/Minar1/Gpr4/Angptl7/Rhob/Dcn/Fgf1/Lif/Pparg/Ptn/Cysltr1/Adm2/Ppp1r16b/E2f2	63
GO:0044782	cilium organization	72/2447	375/29008	3.2e-11	1.5e-09	9.01e-10	Mns1/Pcm1/Rab17/Rfx3/Rpgr/Ro60/Spag6l/Ccdc39/Odf2l/Spag16/Sclt1/Ift74/Cfap52/Lrguk/Kif27/Cfap161/Cep83/Exoc5/Ccdc65/Ccdc88a/Ttbk2/Dcdc2a/Ccdc40/Cfap69/Rsph4a/Fnbp1l/Cep290/Cdc14b/Cep126/Rpgrip1l/Ccdc66/Spef2/Cfap54/Cep135/Cep162/Kcnf1/Tbc1d32/Dnah7a/Dcx/Kcnj10/Neurl1a/Plk4/Gsn/Klc3/Ttll8/Cfap43/Foxj1/Rp1/Tekt1/Ccdc96/Dnaaf1/Cfap206/Tekt4/Ttc21a/Cfap53/Cfap126/Nme5/Cfap70/Ak7/Meig1/Dnah1/Cfap44/Cc…	72
GO:0003341	cilium movement	48/2447	202/29008	3.43e-11	1.59e-09	9.58e-10	Mns1/Rfx3/Wt1/Spag6l/Ccdc39/Spag16/Cfap52/Kif27/Ccdc65/Ccdc40/Cfap69/Rsph4a/Tmf1/Vps13a/Spef2/Cfap54/Dnah7a/Neurl1a/Pltp/Ceacam10/Ly6k/Cfap43/Ddx4/Met/Tekt1/Dnaaf1/Cfap206/Enkur/Tekt4/Cfap45/Ttc21a/Cfap53/Nme5/Cfap70/Ak7/Meig1/Dnah12/Dnah1/Cfap44/Dnah7b/Cfap157/Dnah9/Gas2l2/Hydin/Wdr66/Dnah6/Drc7/Drc1	48
GO:0001910	regulation of leukocyte mediated cytotoxicity	35/2447	120/29008	3.7e-11	1.71e-09	1.03e-09	Cd1d2/Dnase1l3/H2-Q10/Itgam/Spi1/Tyrobp/Vav1/Sh2d1b1/Nckap1l/B2m/Cx3cr1/Cxcl1/H2-D1/H2-Q1/H2-Q4/H2-Q7/H2-T22/H2-T23/H2-T24/Il18rap/Il7r/Lag3/Ptprc/Ccl2/Stap1/Klrb1b/Gimap3/H2-Q6/Havcr2/Gm11127/F2rl1/H2-T10/P2rx7/Slamf6/Cadm1	35
GO:0042060	wound healing	70/2447	361/29008	3.77e-11	1.72e-09	1.04e-09	Apoe/Cldn4/Cxadr/Evpl/Fcer1g/Fgf2/Ptpn6/Clec10a/Slc11a1/Prkce/Ptger4/Tec/Tlr4/Slc7a11/Lnpk/Plet1/Fermt3/Arhgap24/Fermt1/Alox5/Serping1/C3/Entpd2/Cdkn1a/Cldn3/F3/Gja1/Lilrb4a/Hmgcr/Hpse/Insl3/Lyn/Mmp12/Pak1/Ccl2/Selp/St3gal4/Serpine2/Syk/Thbd/Cd40lg/Vwf/Sytl4/Plek/Tmeff2/Clec7a/Pf4/Mustn1/F13a1/Gpr4/Adra2a/Anxa8/F10/F2rl1/Fbln1/Fgf1/Anxa1/Msx2/P2ry1/Pdgfa/Prkcd/Pparg/Ppl/Txk/Muc16/Arhgef19/Tspan8/…	70
GO:0031663	lipopolysaccharide-mediated signaling pathway	24/2447	61/29008	4.12e-11	1.87e-09	1.12e-09	Cd55/Nos3/Prkce/Spi1/Tlr4/Mtdh/Trem2/Malt1/Cd14/Cd6/Cd84/Lbp/Ltf/Cd180/Ly86/Lyn/Ccl2/Ccl5/Tnfaip3/Tut4/Ptpn22/Trim30a/Trim30d/Trim5	24
GO:0050672	negative regulation of lymphocyte proliferation	30/2447	92/29008	4.21e-11	1.9e-09	1.14e-09	Cd24a/H2-Aa/H2-Ab1/Ptpn6/Laptm5/Lst1/Tyrobp/Glmn/Cd300a/Vtcn1/Btk/Cd86/Cdkn2a/Fcgr2b/Lilrb4a/Ihh/Il10/Inpp5d/Lyn/Pla2g2d/Spn/Cd274/Vsir/Gpnmb/Havcr2/Zc3h12d/Btn1a1/Foxj1/Lgals7/Il20rb	30
GO:0002573	myeloid leukocyte differentiation	53/2447	238/29008	4.64e-11	2.07e-09	1.25e-09	Adipoq/C1qc/Dlk1/Fcer1g/Hcls1/Cd74/Il3ra/Itgam/Kitl/Pik3r1/Pirb/Plcb1/Spi1/Sp3/Tyrobp/Ireb2/Prdm16/Trem2/Itgb8/Siglec15/Cd4/Ccr7/Csf1/Csf1r/Epha2/Fes/Fos/Lilrb4a/Inpp5d/Irf4/Jun/Junb/Kit/Lyn/Ccl3/Ccl5/Trf/Ikzf1/Il34/Gimap3/Pilrb1/Nrros/Gpr55/Gpr183/Adam8/Car2/F2rl1/Fshr/Gab2/Gata3/Lef1/Lif/Pparg	53
GO:0042742	defense response to bacterium	84/2447	473/29008	5.11e-11	2.27e-09	1.36e-09	Acp5/Bcl3/Coch/Fcer1g/Fgr/Hck/Hp/Mpeg1/Myo1f/Slc11a1/Tlr4/Trem2/Slamf9/Nlrp1a/Gbp7/Tmf1/Igha/B2m/C5ar1/Casp1/Cd4/Cyba/Epha2/Fcgr1/Gbp2b/Gbp2/Irf8/Ighg2b/Ighg1/Ighm/Jchain/Igkc/Igtp/Il10/Il7r/Lbp/Lcn2/Ltf/Lyz2/Lyz1/Naip1/Ncf1/Bpifa2/Slpi/Spn/Syk/Pglyrp1/Trf/Adamts5/Oas1g/Tlr5/Cxcl13/Wfdc2/Slamf8/Gbp8/Spon2/Colec12/Havcr2/Plac8/Peli3/Oas1a/Card9/Gbp10/Wfdc17/Isg15/Trdc/Trbc1/Trbc2/Wfdc18/F2rl1/Naip…	84
GO:0070372	regulation of ERK1 and ERK2 cascade	65/2447	326/29008	5.42e-11	2.39e-09	1.44e-09	Adipoq/Angpt1/Apoe/Dmd/Epha7/Fgf18/Fgf2/Ptpn6/Cd74/Klf4/Tlr4/Styx/Trem2/Braf/Ankrd26/Tnfaip8l3/Zdhhc17/Adcyap1/Atf3/C3/Cd4/Csf1r/Epha2/Esr2/Ccn2/Gcnt2/Hmgcr/Icam1/Jun/L1cam/Lyn/Sirpa/Ptprc/Ccl2/Ccl3/Ccl4/Ccl5/Ccl6/Ccl7/Ccl9/Syk/Clcf1/Fam83d/Gpnmb/Tbc1d10c/Havcr2/Gpr55/Cxcl17/Gpr183/Card9/Esr1/F2rl1/Fbln1/Fgf1/Fgf8/Fshr/Hand2/Lif/P2ry1/Pdgfa/Prkcz/Ptpn22/Sema7a/Ace2/Arhgap8	65
GO:0042113	B cell activation	79/2447	434/29008	5.58e-11	2.44e-09	1.47e-09	Bcl2/Bcl3/Bmi1/Cd24a/Dpp4/H2-Ab1/Ptpn6/Cd74/Il2rg/Laptm5/Lyl1/Pik3r1/Spi1/Sp3/Tlr4/Tshr/Tyrobp/Rif1/Nfam1/Sash3/Nckap1l/Fnip1/Cd300a/Themis2/Igha/Malt1/Zbtb1/Lig4/Atp11c/Btk/Cd22/Cd86/Cdkn1a/Cdkn2a/Bcl11a/Fcgr2b/Irf8/Cd79b/Ighg2b/Ighg1/Ighm/Igkc/Il10/Il7r/Inpp5d/Kit/Lfng/Lgals1/Blnk/Cd180/Lyn/Prkcb/Pou2f2/Ptprc/Syk/Tnfaip3/Cd40lg/Ikzf1/Ikzf3/Tnfsf13b/Clcf1/Lat2/Tnfsf13/Slamf8/Card11/Tbc1d10c/Dock…	79
GO:0032945	negative regulation of mononuclear cell proliferation	30/2447	93/29008	5.72e-11	2.48e-09	1.49e-09	Cd24a/H2-Aa/H2-Ab1/Ptpn6/Laptm5/Lst1/Tyrobp/Glmn/Cd300a/Vtcn1/Btk/Cd86/Cdkn2a/Fcgr2b/Lilrb4a/Ihh/Il10/Inpp5d/Lyn/Pla2g2d/Spn/Cd274/Vsir/Gpnmb/Havcr2/Zc3h12d/Btn1a1/Foxj1/Lgals7/Il20rb	30
GO:0032760	positive regulation of tumor necrosis factor production	33/2447	110/29008	5.78e-11	2.5e-09	1.5e-09	Fcer1g/Pik3r1/Tlr4/Tyrobp/Sash3/Tlr3/Cd14/Cd84/Ccr7/Cyba/Fcgr3/Hspb1/Lbp/Ptafr/Ptprc/Ccl2/Ccl3/Ccl4/Spn/Syk/Oas1g/Il33/Spon2/Havcr2/Arid5a/Lilra5/Oas1a/Card9/Zbtb20/Oas1d/Oas1c/Oas1e/Oas1h	33
GO:0033628	regulation of cell adhesion mediated by integrin	21/2447	48/29008	6.15e-11	2.63e-09	1.58e-09	Cd24a/Dpp4/Ptpn6/Muc1/Podxl/Ift74/Nckap1l/Fermt3/Fermt1/Cd3e/Cyp1b1/Epha2/Lyn/Ret/Ccl5/Syk/Cxcl13/Lpxn/Nexmif/Epha8/Lif	21
GO:0002285	lymphocyte activation involved in immune response	50/2447	219/29008	6.32e-11	2.69e-09	1.62e-09	Bcl3/Coro1a/Fcer1g/Cd74/Slc11a1/Ptger4/Spi1/Tlr4/Rif1/Nckap1l/Malt1/Lig4/Ccr7/H2-DMb1/H2-DMb2/Icam1/Irf8/Il10/Irf1/Irf4/Itgal/Lfng/Lgals1/Lgals3/Cd180/Ly9/Cd244a/Lcp1/Ptprc/Spn/Tnfaip3/Pglyrp1/Cd40lg/Apbb1ip/Clcf1/Tnfsf13/Havcr2/Dock10/Gpr183/Tnfsfm13/F2rl1/Gata3/Il18r1/Lef1/Anxa1/Myb/Prkcz/Pou2af1/Slamf6/Nfkbiz	50
GO:0045619	regulation of lymphocyte differentiation	47/2447	199/29008	6.85e-11	2.89e-09	1.74e-09	Cd24a/H2-Aa/H2-DMa/Ptpn6/Cd74/Il2rg/Sox4/Nfam1/Sash3/Nckap1l/Braf/Malt1/Zbtb1/Atp11c/Cdkn2a/Ccr7/Lilrb4a/H2-Oa/Hspb1/Ihh/Il10/Il7r/Inpp5d/Irf1/Lag3/Ptprc/Syk/Pglyrp1/Zap70/Ikzf1/Ikzf3/Vsir/Slamf8/Gimap3/Card11/Fancd2/Adam8/Egr3/Fanca/Gata3/Foxj1/Lef1/Anxa1/Myb/Prkcz/Nfkbiz/Tox	47
GO:0001667	ameboidal-type cell migration	80/2447	444/29008	7.09e-11	2.97e-09	1.79e-09	Angpt1/Apoe/Dpp4/Edn2/Efnb2/Fgf18/Fgf2/Itgb2/Itgb7/Klf4/Meox2/Kitl/Nos3/Nrtn/Pak3/Pik3c2a/Prkce/Rock1/Rock2/Sema3a/Sema3c/Sema3e/Sox17/Sox9/Tgfbr1/Grem1/Spag6l/Rab25/Appl1/Marveld3/Pkn2/Braf/Ythdf3/Crb2/Fermt1/Arhgdib/Bmpr2/Cyp1b1/Epha2/Nr4a1/Hspb1/Insl3/Itga2/Jun/Kit/Lcn2/Mmp12/Mmp9/Pak1/Enpp2/Ptgs2/Ret/Robo1/Sema5a/Slit2/Sp100/Wnt11/Cxcl13/Tacstd2/Lpxn/Cygb/Adam8/Rhob/Dcn/Egr3/Fap/Fgf1/Fgf8/Gab…	80
GO:0022408	negative regulation of cell-cell adhesion	48/2447	206/29008	7.14e-11	2.97e-09	1.79e-09	Adipoq/Cd24a/Cdh1/H2-Aa/H2-Ab1/Ptpn6/Cd74/Klf4/Laptm5/Pik3r1/Spi1/Podxl/Tnfaip8l2/Nckap1l/Glmn/Cd300a/Vtcn1/Cd86/Cdkn2a/Lilrb4a/Hfe/Hspb1/Ihh/Il10/Irf1/Lag3/Lgals3/Epcam/Pla2g2d/Serpine2/Spn/Tnfaip3/Cd274/Vsir/Gimap3/Gpnmb/Havcr2/Zc3h12d/Nexmif/Adam8/Btn1a1/Foxj1/Lef1/Lgals7/Anxa1/Prkcd/Ptpn22/Il20rb	48
GO:0032609	interferon-gamma production	37/2447	135/29008	7.69e-11	3.18e-09	1.91e-09	Bcl3/Laptm5/Slc11a1/Tlr4/Sh2d1b1/Sash3/Tlr3/Vtcn1/Cd14/Cd3e/Ccr7/Lilrb4a/Irf8/Il10/Il18rap/Cd244a/Spn/Pglyrp1/Cd40lg/Cd274/Vsir/Il33/Gimap3/Tlr7/Tlr8/Havcr2/Arid5a/Isg15/F2rl1/Gata3/Il18r1/Lgals7/Ptpn22/Txk/Zp3/Slamf6/Il20rb	37
GO:0001562	response to protozoan	19/2447	40/29008	8.55e-11	3.49e-09	2.1e-09	Bcl3/Slc11a1/Ccdc88b/Gbp7/Vtcn1/Cd37/Gbp2b/Gbp2/Irf8/Ier3/Il10/Irf4/Spn/Pf4/Gbp8/Tlr12/Gbp10/Gbp3/Gbp11	19
GO:0019884	antigen processing and presentation of exogenous antigen	19/2447	40/29008	8.55e-11	3.49e-09	2.1e-09	Cd1d2/Ctss/Fcer1g/H2-Aa/H2-Ab1/H2-Eb1/H2-DMa/Cd74/Clec4a3/Clec4a1/B2m/Fcgr1/Fcgr2b/Fcgr3/H2-DMb1/H2-DMb2/H2-Oa/H2-Ob/Clec4a2	19
GO:0001912	positive regulation of leukocyte mediated cytotoxicity	29/2447	89/29008	9.03e-11	3.66e-09	2.2e-09	Cd1d2/H2-Q10/Itgam/Spi1/Tyrobp/Vav1/Sh2d1b1/B2m/Cxcl1/H2-D1/H2-Q1/H2-Q4/H2-Q7/H2-T22/H2-T23/H2-T24/Il18rap/Lag3/Ptprc/Ccl2/Stap1/Gimap3/H2-Q6/Gm11127/F2rl1/H2-T10/P2rx7/Slamf6/Cadm1	29
GO:0035456	response to interferon-beta	24/2447	63/29008	9.19e-11	3.7e-09	2.22e-09	Ifi202b/Gbp2b/Gbp2/Ifi47/Ifit3/Igtp/Irf1/Tgtp1/Oas1g/Ifitm3/Gm4841/Oas1a/Aim2/Tgtp2/Ifi203/Ifit1/Gbp3/Oas1d/Oas1c/Ifi205/Oas1e/Gm4951/Oas1h/Mndal	24
GO:0071346	cellular response to interferon-gamma	33/2447	112/29008	9.87e-11	3.95e-09	2.37e-09	H2-Ab1/Kif5b/Tlr4/Rps6kb1/Gbp7/Capg/Casp1/Gbp2b/Gbp2/H2-Q7/Irf8/Igtp/Irf1/Sirpa/Rab20/Ccl2/Ccl3/Ccl4/Ccl5/Ccl6/Ccl7/Ccl9/Was/Gbp8/Gsn/Gbp5/Parp14/Gbp10/Nos2/Pparg/Txk/Gbp3/Gbp11	33
GO:0050766	positive regulation of phagocytosis	28/2447	84/29008	1.04e-10	4.12e-09	2.47e-09	Fcer1g/Il2rg/Slc11a1/Trem2/Dock2/Nckap1l/Mex3b/C2/C3/Ccr7/Cyba/Fcgr1/Fcgr2b/Fcgr3/Ighg2b/Ighg1/Itga2/Lbp/Sirpa/Ptprc/Ccl2/Tulp1/Clec7a/Stap1/Sirpb1b/Sirpb1c/F2rl1/Pparg	28
GO:0000819	sister chromatid segregation	45/2447	188/29008	1.08e-10	4.25e-09	2.55e-09	Lats1/Stag2/Atrx/Nipbl/Esco1/Pds5b/Slf1/Gen1/Smc5/Kif18a/Top2a/Naa50/Kntc1/Wapl/Kif14/Axin2/Bub1b/Cit/Haspin/Incenp/Kifc5b/Mos/Plk1/Aurkb/Tacc3/Cdc6/Racgap1/Knstrn/Cdca8/Spag5/Nek6/Khdc3/Cdca5/Ube2c/Kif18b/Kif2c/Recql4/Tubg2/Espl1/Cdc20/Kif22/Ncaph/Ccnb1/Mapk15/Nsl1	45
GO:0045765	regulation of angiogenesis	61/2447	302/29008	1.21e-10	4.76e-09	2.86e-09	Cldn5/Col4a3/Epha1/Fgf18/Fgf2/Hc/Hmga2/Itgax/Itgb2/Klf4/Nos3/Rock1/Rock2/Sema3e/Tcf4/Tie1/Aplnr/Grem1/Mtdh/Tlr3/Sulf1/Itgb8/Alox5/C3/C3ar1/C5ar1/C6/Ccr3/Cx3cr1/Cyp1b1/Epha2/Epn2/F3/Hspb1/Cxcl10/Il10/Klf2/Lgals3/Mmp9/Enpp2/Prkcb/Ccl2/Ccl5/Sfrp2/Sema5a/Sp100/Sphk1/Ddah1/Lrg1/Minar1/Gpr4/Rhob/Dcn/Fgf1/Lif/Pparg/Ptn/Cysltr1/Adm2/Ppp1r16b/E2f2	61
GO:0001578	microtubule bundle formation	34/2447	119/29008	1.3e-10	5.08e-09	3.05e-09	Mns1/Map7/Spag6l/Ccdc39/Spag16/Lrguk/Ccdc65/Ccdc40/Cfap69/Rsph4a/Ccdc66/Spef2/Tbc1d32/Dnah7a/Dcx/Fes/Neurl1a/Cfap43/Foxj1/Plk1/Kif20a/Rp1/Tppp3/Dnaaf1/Cfap206/Ak7/Meig1/Dnah1/Cfap44/Dnah7b/Cfap157/Gas2l2/Hydin/Drc1	34
GO:0060271	cilium assembly	66/2447	341/29008	1.47e-10	5.69e-09	3.42e-09	Mns1/Pcm1/Rab17/Rfx3/Rpgr/Ro60/Spag6l/Ccdc39/Odf2l/Spag16/Sclt1/Ift74/Cfap52/Lrguk/Kif27/Cfap161/Cep83/Exoc5/Ccdc65/Ccdc88a/Ttbk2/Dcdc2a/Ccdc40/Cfap69/Rsph4a/Fnbp1l/Cep290/Cdc14b/Cep126/Rpgrip1l/Ccdc66/Spef2/Cfap54/Cep135/Cep162/Kcnf1/Tbc1d32/Dnah7a/Dcx/Kcnj10/Neurl1a/Plk4/Gsn/Ttll8/Cfap43/Foxj1/Rp1/Tekt1/Ccdc96/Dnaaf1/Cfap206/Tekt4/Cfap53/Nme5/Cfap70/Ak7/Meig1/Dnah1/Cfap44/Ccno/Dnah7b/Cfap157/Hy…	66
GO:0032602	chemokine production	33/2447	114/29008	1.66e-10	6.38e-09	3.83e-09	Adipoq/Aif1/Cd24a/Hc/Cd74/Klf4/Tlr4/Trem2/Slamf9/Tlr3/Adcyap1/Apod/Cd84/Csf1r/Epha2/Lilrb4a/Il16/Lbp/Sirpa/Ccl5/Syk/Oas1g/Postn/Il33/Tlr7/Havcr2/Oas1a/Card9/F2rl1/Oas1d/Oas1c/Oas1e/Oas1h	33
GO:0032612	interleukin-1 production	34/2447	120/29008	1.67e-10	6.39e-09	3.84e-09	Acp5/Ptger4/Tlr4/Tyrobp/Trem2/Slamf9/Nlrp1a/Malt1/Casp1/Casp4/Cd33/Ccr7/Cx3cr1/Lilrb4a/Hspb1/Il16/Sirpa/Ccl3/Sphk1/Tnfaip3/Tlr8/Havcr2/Gbp5/Lilra5/Aim2/Nlrp1b/F2rl1/Anxa1/Naip5/P2rx7/Inava/Tnfaip8/Ifi205/Mndal	34
GO:0048732	gland development	83/2447	477/29008	1.89e-10	7.18e-09	4.32e-09	Arhgap5/Bcl2/Rb1cc1/Cdh1/Fgf18/Fgf2/Nr3c1/Hmga2/Hp/Lats1/Pax8/Pgr/Sema3a/Sema3c/Six4/Sox9/Sp3/Tgfbr1/Ube3a/Wt1/Ccdc39/Irf6/Braf/Ccdc40/Sulf1/Rpgrip1l/Zbtb1/Areg/Atp2b2/Cdkn2a/Csf1/Cyp19a1/Epha2/Esr2/Gja1/Hrh2/Jun/Ly6e/Msx1/Neurl1a/Robo1/Frzb/Slit2/Serpine2/Tgm2/Tnfaip3/Vdr/Vwf/Wnt10a/Xdh/Ikzf1/E2f7/Csmd1/E2f8/Lims2/Nr0b1/Ccnb2/Elf3/Esr1/Fgf1/Fgf8/Foxm1/Gata3/Hand2/Hpn/Id4/Igfbp5/Lef1/Anxa1/Met/Ms…	83
GO:0032613	interleukin-10 production	24/2447	65/29008	1.97e-10	7.45e-09	4.47e-09	Bcl3/Fcer1g/Ptger4/Tlr4/Tyrobp/Sash3/Trem2/Cd84/Fcgr2b/Lilrb4a/Irf4/Syk/Cd40lg/Cd274/Vsir/Trib2/Lilra5/Isg15/F2rl1/Prkcd/Prkcz/Tnfrsf9/Inava/Il20rb	24
GO:2000241	regulation of reproductive process	47/2447	205/29008	2.01e-10	7.55e-09	4.54e-09	Cftr/Inhba/Plcb1/Ptger4/Sema3a/Sox9/Wt1/Zfpm2/Nupr1/Piwil2/Cfap69/Ythdf3/Ythdc2/Sulf1/Arhgdib/Inhbb/Insl3/Lfng/Mmp12/Msx1/Ptafr/Hpgds/Rspo1/Amh/Ovgp1/Cnr1/Cyp51/Esr1/Gdf9/Lif/Mos/Msx2/Nppc/P2ry1/Plat/Aurka/Zp2/Zp3/Nlrp5/Grb14/Ooep/Cfap206/Cdc20/Astl/Npm2/Mapk15/Wee2	47
GO:0050731	positive regulation of peptidyl-tyrosine phosphorylation	45/2447	192/29008	2.26e-10	8.42e-09	5.06e-09	Adipoq/Angpt1/Cd24a/Erbb3/Hcls1/Cd74/Kitl/Ptger4/Tec/Tlr4/Vtn/Yes1/Grem1/Sh2d1b1/Rictor/Trem2/Rasa1/Areg/Cd3e/Cd4/Csf1r/Efna5/Icam1/Ighm/Kit/Lrp8/Lyn/Neurl1a/Enpp2/Ptprc/Ccl5/Syk/Thbs4/Tnfrsf18/Clec4n/Clcf1/Stap1/Il34/Lilra5/Parp14/Adra2a/Crlf1/Fgf8/Gfra1/Lif	45
GO:0022604	regulation of cell morphogenesis	65/2447	337/29008	2.35e-10	8.7e-09	5.23e-09	Aldoa/Coro1a/Cldn4/Coch/Fgr/Lpar1/Hck/Lst1/Pak3/Ptprd/Rac2/Sema3e/Prpf40a/Rhog/Dnm1l/Phip/Pdzd8/Braf/Larp4/Fgd4/Myo9a/Brwd3/Cldn3/Csf1r/Efna5/Bcl11a/Fes/Fzd4/Icam1/Ighm/Kit/Lrp8/Myoc/Enpp2/Rasal1/Ccl2/Ccl3/Ccl7/Postn/Plxnc1/Tacstd2/Fmnl1/Mfsd2a/Ntng1/Rnd1/Lims2/Plxnb1/Plxna4/Pakap/Rhob/Fbln1/Gas2/Gas7/Hpn/Anxa1/Met/P2ry1/Ptn/Bves/Myh14/Rnd3/Arhgap15/Cacng7/Obsl1/Akap5	65
GO:0008584	male gonad development	37/2447	140/29008	2.41e-10	8.86e-09	5.33e-09	Acvr2a/Bcl2/Cftr/Fgf9/Hmga2/Hoxa10/Inhba/Map7/Sema3a/Six4/Sox9/Tgfbr1/Wt1/Atrx/Zfpm2/Nupr1/Arid4b/Jmjd1c/Kif18a/Tmf1/Arid4a/Esr2/Gja1/Icam1/Insl3/Lhcgr/Lhx9/Sfrp2/Csmd1/Srd5a2/Nr0b1/Esr1/Fanca/Fshr/Gata3/Inha/Ren1	37
GO:0030888	regulation of B cell proliferation	25/2447	71/29008	2.71e-10	9.87e-09	5.93e-09	Bcl2/Bmi1/Cd24a/Cd74/Tlr4/Tyrobp/Sash3/Nckap1l/Cd300a/Btk/Cd22/Cdkn1a/Cdkn2a/Fcgr2b/Ighm/Il10/Inpp5d/Lyn/Ptprc/Cd40lg/Ikzf3/Tnfsf13b/Clcf1/Card11/Gpr183	25
GO:0032642	regulation of chemokine production	32/2447	110/29008	2.71e-10	9.87e-09	5.93e-09	Adipoq/Aif1/Cd24a/Hc/Cd74/Klf4/Tlr4/Trem2/Tlr3/Adcyap1/Apod/Cd84/Csf1r/Epha2/Lilrb4a/Il16/Lbp/Sirpa/Ccl5/Syk/Oas1g/Postn/Il33/Tlr7/Havcr2/Oas1a/Card9/F2rl1/Oas1d/Oas1c/Oas1e/Oas1h	32
GO:0060761	negative regulation of response to cytokine stimulus	24/2447	66/29008	2.85e-10	1.03e-08	6.2e-09	Adipoq/Klf4/Trem2/Ythdf3/Mmp12/Padi2/Ptprc/Robo1/Slit2/Oas1g/Stap1/Irak3/Ccdc3/Nol3/Peli3/Oas1a/Parp14/Isg15/F2rl1/Pparg/Oas1d/Oas1c/Oas1e/Oas1h	24
GO:0046546	development of primary male sexual characteristics	37/2447	141/29008	3e-10	1.08e-08	6.48e-09	Acvr2a/Bcl2/Cftr/Fgf9/Hmga2/Hoxa10/Inhba/Map7/Sema3a/Six4/Sox9/Tgfbr1/Wt1/Atrx/Zfpm2/Nupr1/Arid4b/Jmjd1c/Kif18a/Tmf1/Arid4a/Esr2/Gja1/Icam1/Insl3/Lhcgr/Lhx9/Sfrp2/Csmd1/Srd5a2/Nr0b1/Esr1/Fanca/Fshr/Gata3/Inha/Ren1	37
GO:0032611	interleukin-1 beta production	30/2447	99/29008	3.23e-10	1.16e-08	6.95e-09	Acp5/Tlr4/Tyrobp/Trem2/Slamf9/Nlrp1a/Malt1/Casp1/Casp4/Cd33/Ccr7/Cx3cr1/Lilrb4a/Hspb1/Sirpa/Ccl3/Sphk1/Tnfaip3/Tlr8/Gbp5/Lilra5/Aim2/Nlrp1b/F2rl1/Naip5/P2rx7/Inava/Tnfaip8/Ifi205/Mndal	30
GO:0019724	B cell mediated immunity	58/2447	287/29008	3.37e-10	1.19e-08	7.16e-09	Bcl3/C1qa/C1qb/C1qc/Cfi/Cd55/Fcer1g/H2-Aa/H2-Ab1/H2-Eb1/H2-DMa/Hc/Ptpn6/Cd74/Pirb/Rif1/Irf7/Trem2/Igha/Lig4/B2m/Btk/Serping1/C2/C3/C4b/Fcgr1/Fcgr2b/Fcgr3/H2-DMb1/H2-DMb2/H2-Oa/H2-Ob/Ighg2b/Ighg1/Ighm/Igkc/Inpp5d/Pou2f2/Ptprc/Cd40lg/C1s1/C1ra/Clcf1/Tnfsf13/Gcnt3/Gimap3/C1s2/Card9/Tnfsfm13/C1rb/Trdc/Trbc1/Trbc2/Foxj1/Prkcd/Zp3/Ighg3	58
GO:0000280	nuclear division	78/2447	442/29008	3.37e-10	1.19e-08	7.16e-09	Mybl1/Plcb1/Stag2/Atrx/Piwil2/Nipbl/Phip/Pds5b/Slf1/Gen1/Map9/Cdc14b/Tasor/Smc5/Kif18a/Kif20b/Togaram2/Msx1/Sphk1/Top2a/Fmn2/Fignl1/Mastl/Naa50/Misp/Rspo1/Kntc1/Fancd2/Kif14/Bub1b/Ccnb2/Ccne1/Cit/Ddx4/Esr1/Fanca/Fgf8/Haspin/Incenp/Kifc5b/Lif/Met/Mos/Msx2/Mybl2/Plk1/Aurkb/Aurka/Tacc3/Cdc6/Racgap1/Knstrn/Cdca8/Spag5/Nek6/Khdc3/Cdca5/Ooep/Ube2c/Kif18b/Tpx2/Kif2c/Mael/Obsl1/Tubg2/Espl1/Cdc20/Cdca2/Ki…	78
GO:0032649	regulation of interferon-gamma production	34/2447	123/29008	3.46e-10	1.22e-08	7.31e-09	Bcl3/Laptm5/Slc11a1/Tlr4/Sh2d1b1/Sash3/Tlr3/Cd14/Cd3e/Ccr7/Lilrb4a/Irf8/Il10/Cd244a/Pglyrp1/Cd40lg/Cd274/Vsir/Il33/Gimap3/Tlr7/Tlr8/Havcr2/Arid5a/Isg15/F2rl1/Gata3/Il18r1/Lgals7/Ptpn22/Txk/Zp3/Slamf6/Il20rb	34
GO:0002864	regulation of acute inflammatory response to antigenic stimulus	14/2447	23/29008	3.51e-10	1.22e-08	7.36e-09	Fcer1g/Adcyap1/C3/Ccr7/Fcgr1/Fcgr2b/Fcgr3/Ighg2b/Ighg1/Pla2g2d/Spn/Cnr1/Zp3/Il20rb	14
GO:0010959	regulation of metal ion transport	78/2447	443/29008	3.76e-10	1.31e-08	7.85e-09	Bcl2/Coro1a/Dmd/Fmr1/Ptpn6/Kif5b/Nos3/Fxyd5/Pik3c2a/Prkce/Plcb1/Stc2/Trpc4/Aplnr/Homer1/Lpar3/Klhl24/Prss8/Trem2/Slmap/Slc9a3/Efhb/Adcyap1/Atp2b2/B2m/Cacna1a/Cd33/Cd4/Cd84/Cyba/Dpp6/Gja1/Cxcl1/Hfe/Hpca/Hsd3b6/Icam1/Cxcl10/Il16/Kcna1/Lcn2/Lgals3/Lhcgr/Lyn/Cxcl9/Sik1/Ptgs2/Ccl2/Ccl5/Serpine2/Trf/Vdr/Fxyd1/Rrad/Ahnak/Wnk4/Neto2/Nol3/Gimap3/Stac2/Lilra5/Kcne2/Dpp10/Wnk3/Atp1b1/Cacnb2/Capn3/Kcnab1/Kcn…	78
GO:0032496	response to lipopolysaccharide	71/2447	388/29008	4.08e-10	1.41e-08	8.47e-09	Acp5/Cd68/Cd55/Ggt1/Nos3/Slc11a1/Prkce/Ptger4/Spi1/Tlr4/Mtdh/Trem2/Cdc73/Malt1/Fcgr4/Abca1/B2m/Casp1/Cd14/Cd6/Cd84/Cd86/Ccr7/Cx3cr1/Gbp2/Lilrb4a/Cxcl1/Irf8/Cxcl10/Igtp/Il10/Lbp/Ltf/Cd180/Ly86/Lyn/Cxcl9/Ptafr/Ptgs2/Sirpa/Ccl2/Ccl5/Cxcl2/Slpi/Tnfaip3/Zfp36/Ggt5/Cxcl13/Pf4/Stap1/Cd274/Cxcl16/Irak3/Spon2/Rps6ka3/Havcr2/Arid5a/Cd300lb/Tut4/Gbp10/Cnr1/Ncf2/Nos1/Nos2/P2rx7/Plscr2/Ptpn22/Trim30a/Mapkapk3…	71
GO:0001960	negative regulation of cytokine-mediated signaling pathway	23/2447	62/29008	4.21e-10	1.44e-08	8.68e-09	Adipoq/Trem2/Ythdf3/Mmp12/Padi2/Ptprc/Robo1/Slit2/Oas1g/Stap1/Irak3/Ccdc3/Nol3/Peli3/Oas1a/Parp14/Isg15/F2rl1/Pparg/Oas1d/Oas1c/Oas1e/Oas1h	23
GO:0019886	antigen processing and presentation of exogenous peptide antigen via MHC class II	13/2447	20/29008	4.68e-10	1.6e-08	9.59e-09	Ctss/Fcer1g/H2-Aa/H2-Ab1/H2-Eb1/H2-DMa/Cd74/B2m/Fcgr2b/H2-DMb1/H2-DMb2/H2-Oa/H2-Ob	13
GO:0048285	organelle fission	84/2447	495/29008	5.24e-10	1.78e-08	1.07e-08	Mybl1/Plcb1/Stag2/Atrx/Piwil2/Nipbl/Ppp2r2b/Dnm1l/Phip/Pds5b/Slf1/Gen1/Map9/Cdc14b/Tasor/Smc5/Kif18a/Kif20b/Togaram2/Msx1/Sphk1/Top2a/Fmn2/Fignl1/Mastl/Naa50/Misp/Rspo1/Kntc1/Fancd2/Kif14/Bub1b/Ccnb2/Ccne1/Cit/Dcn/Ddx4/Esr1/Fanca/Fgf8/Haspin/Incenp/Kifc5b/Lif/Met/Mos/Msx2/Mybl2/Plk1/Pparg/Ppargc1a/Aurkb/Aurka/Tacc3/Cdc6/Racgap1/Knstrn/Cdca8/Spag5/Nek6/Khdc3/Cdca5/Ooep/Ube2c/Kif18b/Mtfr2/Tpx2/Kif2…	84
GO:0045089	positive regulation of innate immune response	35/2447	131/29008	5.29e-10	1.78e-08	1.07e-08	Coch/Dpp4/Cd74/Matr3/Spi1/Tlr4/Tyrobp/Vav1/Sh2d1b1/Irf7/Igtp/Il18rap/Lag3/Lbp/Mmp12/Syk/Clec4n/Zbp1/Ifi35/Gimap3/Tlr8/Havcr2/Gbp5/Card9/Aim2/Adam8/Ifi203/Trim30a/Txk/Slamf6/Cadm1/Trim30d/Ifi205/Trim5/Mndal	35
GO:0045786	negative regulation of cell cycle	68/2447	367/29008	5.51e-10	1.85e-08	1.11e-08	Bcl2/Clock/Hmga2/Inhba/Klf4/Lats1/Muc1/Rpl26/Sox4/Atrx/Nupr1/Nabp1/Gen1/Cdc73/Taok1/Ythdc2/Fam107a/Adcyap1/Btg2/Cdkn1a/Cdkn2a/Plk3/Nr4a1/Hpgd/Ier3/Ptgs2/Ccl2/Tnfaip3/Mapk12/E2f7/Gpr132/Susd2/Dtl/Gpnmb/E2f8/Kntc1/Fancd2/Wapl/Zc3h12d/Rhob/Bub1b/Ccnf/Cdk1/E2f1/Esr1/Gas1/Gata3/Haspin/Lif/Mos/Nppc/Plk1/Aurkb/Aurka/Timeless/Cdc6/Grb14/Btg4/Khdc3/Ticrr/Recql4/Stk33/Wdr76/Eme1/Ccnb1/Clspn/Wee2/Kifc1	68
GO:0050673	epithelial cell proliferation	81/2447	471/29008	5.56e-10	1.86e-08	1.12e-08	Acvr2a/Apoe/Cdh1/Col4a3/Col8a1/Cxadr/Dlk1/Efnb2/Ehf/Fgf18/Fgf2/Fgf9/Hmga2/Klf9/Pgr/Pura/Six4/Sox9/Tgfbr1/Tie1/Aplnr/Irf6/Nupr1/Ift74/Marveld3/Rictor/Foxp2/Cdc73/Sulf1/Fermt1/Sgpp2/Alox5/Areg/B2m/Bmpr2/Cdkn2a/Ccr3/Cyba/Epha2/Esr2/F3/Gja1/Nr4a1/Igfbp4/Ihh/Il10/Jun/Kit/Mmp12/Nr4a3/Robo1/Ccl2/Ccl5/Sfrp2/Sema5a/Tgm1/Thbs4/Tnfaip3/Vdr/Xdh/Zfp36/Tacstd2/Lrg1/Lims2/Col8a2/Egr3/Esr1/Fap/Fgf1/Fshr/Gas1/Gat…	81
GO:0002700	regulation of production of molecular mediator of immune response	42/2447	177/29008	5.93e-10	1.97e-08	1.18e-08	Angpt1/Cd55/Fcer1g/Cd74/Laptm5/Tlr4/Rif1/Sash3/Tlr3/Malt1/B2m/Cd22/Cd37/Cd86/Fcgr2b/Lilrb4a/Hfe/Ighm/Il10/Kit/Cd244a/Nr4a3/Ptprc/Tnfaip3/Cd40lg/Clcf1/Tnfsf13/Irak3/Vsir/Il33/Gimap3/Spon2/Arid5a/Tnfsfm13/F2rl1/Gata3/Il18r1/Prkcz/Ptpn22/Sema7a/Rsad2/Inava	42
GO:0032653	regulation of interleukin-10 production	23/2447	63/29008	6.1e-10	2.01e-08	1.21e-08	Bcl3/Fcer1g/Ptger4/Tlr4/Tyrobp/Sash3/Trem2/Cd84/Fcgr2b/Lilrb4a/Irf4/Syk/Cd40lg/Cd274/Vsir/Trib2/Lilra5/Isg15/F2rl1/Prkcz/Tnfrsf9/Inava/Il20rb	23
GO:0016064	immunoglobulin mediated immune response	57/2447	284/29008	6.26e-10	2.05e-08	1.23e-08	Bcl3/C1qa/C1qb/C1qc/Cfi/Cd55/Fcer1g/H2-Aa/H2-Ab1/H2-Eb1/H2-DMa/Hc/Ptpn6/Cd74/Rif1/Irf7/Trem2/Igha/Lig4/B2m/Btk/Serping1/C2/C3/C4b/Fcgr1/Fcgr2b/Fcgr3/H2-DMb1/H2-DMb2/H2-Oa/H2-Ob/Ighg2b/Ighg1/Ighm/Igkc/Inpp5d/Pou2f2/Ptprc/Cd40lg/C1s1/C1ra/Clcf1/Tnfsf13/Gcnt3/Gimap3/C1s2/Card9/Tnfsfm13/C1rb/Trdc/Trbc1/Trbc2/Foxj1/Prkcd/Zp3/Ighg3	57
GO:0046660	female sex differentiation	38/2447	151/29008	6.43e-10	2.09e-08	1.26e-08	Angpt1/Bcl2/Dach1/Edn2/Inhba/Kitl/Nos3/Pgr/Ptger4/Ube3a/Wt1/Zfpm2/Zfx/Nupr1/Tiparp/Adcyap1/Bmpr1b/Cyp19a1/Esr2/Fzd4/Kit/Lfng/Lhcgr/Lhx9/Csmd1/Nrip1/Amh/Bmp15/Esr1/Fanca/Fshr/Gas2/Gdf9/Inha/Lhx8/Nobox/Zp3/Oas1d	38
GO:0050921	positive regulation of chemotaxis	38/2447	151/29008	6.43e-10	2.09e-08	1.26e-08	Aif1/Edn2/Fgf18/Fgf2/Lpar1/Cd74/Rac2/Spi1/Dnm1l/Trem2/Nckap1l/Bmpr2/C3ar1/C5ar1/Ccr7/Csf1/Csf1r/Cx3cr1/Dapk2/Hspb1/Cxcl10/Il16/Itga2/Lbp/Ccl2/Ccl5/Ccl7/Sema5a/Slit2/Thbs4/Pla2g7/Cxcl13/Il34/Gpsm3/Cxcl17/F2rl1/Met/Ptn	38
GO:0032970	regulation of actin filament-based process	74/2447	416/29008	6.59e-10	2.13e-08	1.28e-08	Cd2ap/Coro1a/Epha1/Epha3/Fgr/Lpar1/Hck/Hcls1/Lats1/Myo1f/Pak3/Pik3r1/Prkce/Ptger4/Rac2/Rock1/Rock2/Sema3e/Tgfbr1/Trpm2/Rhog/Rictor/Nckap1l/Ccdc88a/Braf/Mylk3/Taok1/Rasa1/Ppp1r9a/Fam107a/Siglec15/Add2/Arhgdib/Capg/Csf1r/Ect2/Efna5/Epha5/Fes/Ccn2/Gpm6b/Icam1/Myoc/Pak1/Tmsb4x/Scin/Sema5a/Slit2/Tmod1/Vill/Was/Wnt11/Fmn2/Fxyd1/Plek/Tmeff2/Tacstd2/Stap1/Gmfg/Rnd1/Gsn/Arhgap28/Rhob/F2rl1/Met/Nos1/Prkcd/…	74
GO:0007229	integrin-mediated signaling pathway	29/2447	96/29008	6.89e-10	2.21e-08	1.33e-08	Fcer1g/Fgr/Itgax/Itgb2/Itgb7/Lama3/Tec/Tyrobp/Vav1/Fermt3/Itgbl1/Fermt1/Fyb2/Itgb8/Ccn2/Itga2/Itgal/Lat/Syk/Cd40lg/Fyb/Plek/Lims2/Isg15/Gab2/Itga2b/Ptn/Sema7a/Txk	29
GO:0048525	negative regulation of viral process	30/2447	102/29008	7.24e-10	2.32e-08	1.39e-08	Hmga2/Cd74/Resf1/Trim14/Tasor/Ciita/Ltf/Ly6e/Ccl5/Slpi/Sp100/Zfp36/Oas1g/Oasl2/Ifitm3/Trim59/Gsn/Oasl1/Oas1a/Isg15/Fbln1/Trim30a/Isg20/Rsad2/Oas1d/Oas1c/Trim30d/Oas1e/Oas1h/Trim5	30
GO:0032652	regulation of interleukin-1 production	32/2447	114/29008	7.4e-10	2.35e-08	1.41e-08	Acp5/Ptger4/Tlr4/Tyrobp/Trem2/Nlrp1a/Malt1/Casp1/Casp4/Cd33/Ccr7/Cx3cr1/Lilrb4a/Hspb1/Il16/Sirpa/Ccl3/Sphk1/Tnfaip3/Tlr8/Havcr2/Gbp5/Lilra5/Aim2/Nlrp1b/F2rl1/Anxa1/Naip5/P2rx7/Inava/Ifi205/Mndal	32
GO:0002495	antigen processing and presentation of peptide antigen via MHC class II	14/2447	24/29008	7.76e-10	2.45e-08	1.47e-08	Ctss/Fcer1g/H2-Aa/H2-Ab1/H2-Eb1/H2-DMa/Cd74/Trem2/B2m/Fcgr2b/H2-DMb1/H2-DMb2/H2-Oa/H2-Ob	14
GO:0007157	heterophilic cell-cell adhesion via plasma membrane cell adhesion molecules	20/2447	49/29008	7.92e-10	2.49e-08	1.5e-08	Alcam/Cd24a/Cxadr/Ptprd/Crb2/Cd6/Grid2/Itgal/L1cam/Lgals1/Sele/Selp/Vcam1/Nectin4/Crb1/Lgals7/Tenm4/Cadm1/Nectin1/Hmcn1	20
GO:1903556	negative regulation of tumor necrosis factor superfamily cytokine production	24/2447	69/29008	8.21e-10	2.57e-08	1.54e-08	Acp5/Adipoq/Bcl3/Cd24a/Ptpn6/Ptger4/Tlr4/Clec4a3/Trem2/Clec4a1/Cd33/Il10/Lbp/Sirpa/Tnfaip3/Clec4a2/Cd274/Irak3/Vsir/Gpnmb/Gpr18/Havcr2/Ptpn22/Trim30a	24
GO:0035082	axoneme assembly	27/2447	86/29008	1.02e-09	3.17e-08	1.9e-08	Mns1/Spag6l/Ccdc39/Spag16/Lrguk/Ccdc65/Ccdc40/Cfap69/Rsph4a/Spef2/Tbc1d32/Dnah7a/Dcx/Neurl1a/Cfap43/Foxj1/Rp1/Dnaaf1/Cfap206/Ak7/Meig1/Dnah1/Cfap44/Dnah7b/Cfap157/Hydin/Drc1	27
GO:0002886	regulation of myeloid leukocyte mediated immunity	25/2447	75/29008	1.03e-09	3.17e-08	1.9e-08	Dnase1l3/Fcer1g/Fgr/Itgam/Itgb2/Rac2/Spi1/Tyrobp/Cd300a/C3/Cd84/Cx3cr1/Fcgr1/Fcgr3/Fes/Cxcl1/Ighg2b/Ighg1/Lyn/Ptafr/Syk/Stap1/F2rl1/Gab2/Nppc	25
GO:0050729	positive regulation of inflammatory response	35/2447	134/29008	1.03e-09	3.17e-08	1.9e-08	Cd24a/Clock/Ctss/Fcer1g/Ptger4/Tlr4/Nupr1/Trem2/Tlr3/Alox5ap/Fabp4/C3/Ccr7/Fcgr1/Fcgr3/Ighg2b/Ighg1/Il16/Itga2/Lbp/Ptgs2/Ccl3/Ccl5/Il17rb/Stap1/Zbp1/Ifi35/Il33/Gpsm3/Lilra5/Gpr4/Adam8/Cnr1/Zp3/Nfkbiz	35
GO:0007015	actin filament organization	78/2447	453/29008	1.09e-09	3.34e-08	2.01e-08	Aif1/Bcl2/Cd2ap/Coro1a/Epha1/Lpar1/Hcls1/Lats1/Myo1f/Pak3/Pik3r1/Prkce/Ptger4/Rac2/Rock2/Tgfbr1/Spag6l/Rhog/Rictor/Nckap1l/Ccdc88a/Braf/Tle6/Phactr1/Rasa1/Ppp1r9a/Fam107a/Myo1a/Actc1/Add2/Capg/Casp4/Ccn2/Icam1/Myoc/Pak1/Lcp1/Pstpip1/Tmsb4x/Sirpa/Scin/Sema5a/Slit2/Tmod1/Trf/Vill/Was/Wnt11/Pdlim3/Fmn2/Plek/Espn/Tmeff2/Diaph3/Tacstd2/Gmfg/Rnd1/Gsn/Myo1g/Arhgap28/Pakap/Rhob/F2rl1/Gas2/Gas7/Met/Prkcd/…	78
GO:0050792	regulation of viral process	41/2447	174/29008	1.18e-09	3.61e-08	2.17e-08	Bcl2/Ddx3x/Fmr1/Hmga2/Cd74/Resf1/Trim14/Pkn2/Tasor/Rsf1/Ciita/Cd4/Mdfic/Lgals1/Ltf/Ly6e/Ccl5/Slpi/Sp100/Top2a/Zfp36/Oas1g/Oasl2/Tmprss2/Ifitm3/Trim59/Gsn/Oasl1/Oas1a/Isg15/Fbln1/Kpna2/Trim30a/Isg20/Rsad2/Oas1d/Oas1c/Trim30d/Oas1e/Oas1h/Trim5	41
GO:0002711	positive regulation of T cell mediated immunity	26/2447	81/29008	1.21e-09	3.67e-08	2.21e-08	Cd1d2/Cd24a/Cd55/H2-Q10/Sash3/Malt1/Zbtb1/B2m/H2-D1/H2-Q1/H2-Q4/H2-Q7/H2-T22/H2-T23/H2-T24/Ptprc/H2-Q6/Arid5a/Gm11127/Gata3/H2-T10/Il18r1/P2rx7/Prkcz/Zp3/Rsad2	26
GO:0002526	acute inflammatory response	31/2447	110/29008	1.22e-09	3.68e-08	2.21e-08	Dnase1l3/Fcer1g/Hp/Nupr1/Mylk3/Adcyap1/Alox5/Alox5ap/C3/Cd6/Ccr7/F3/Fcgr1/Fcgr2b/Fcgr3/Cxcl1/Icam1/Ighg2b/Ighg1/Lbp/Pla2g2d/Ptgs2/Ccl5/Serpina3n/Spn/Adam8/Adra2a/Cnr1/Pparg/Zp3/Il20rb	31
GO:0034329	cell junction assembly	76/2447	439/29008	1.38e-09	4.16e-08	2.5e-08	Asic2/Bcl2/Cdh1/Cdh11/Cldn4/Cldn5/Efnb2/Epha3/Epha7/Gabrb2/Pik3r1/Ptprd/Rab17/Rock1/Rock2/Six4/Aplnr/Grem1/Cldn7/Ube2v2/Cgn/Cldn34c1/Marveld3/Cldn22/Mpp7/Adgrf1/Pkn2/Pcdh17/Ppp1r9a/Grhl2/Fam107a/Myo9a/Adgrl3/Add2/Apod/Cacna1a/Cldn3/Ect2/Efna5/Epha2/Gabra1/Gja1/Gpm6b/Grid2/Itga2/Lrrn1/Myoc/Nptx1/Enpp2/Ptpro/Wnt11/Pclo/Pkp3/Cldn10/Cntnap2/Lrrtm3/Plxnb1/Slitrk6/Colq/Fzd1/Gabrb3/Ntn1/Ocln/Pkp1/Sptbn2…	76
GO:0032651	regulation of interleukin-1 beta production	28/2447	93/29008	1.47e-09	4.39e-08	2.64e-08	Acp5/Tlr4/Tyrobp/Trem2/Nlrp1a/Malt1/Casp1/Casp4/Cd33/Ccr7/Cx3cr1/Lilrb4a/Hspb1/Sirpa/Ccl3/Sphk1/Tnfaip3/Tlr8/Gbp5/Lilra5/Aim2/Nlrp1b/F2rl1/Naip5/P2rx7/Inava/Ifi205/Mndal	28
GO:0014812	muscle cell migration	32/2447	117/29008	1.52e-09	4.51e-08	2.71e-08	Adipoq/Aif1/Bcl2/Fgf9/Lpar1/Pgr/Ptger4/Rock1/Six4/Tlr4/Vtn/Rps6kb1/Zfp950/Cyp1b1/F3/Itga2/Nr4a3/Pak1/Tmsb4x/S100a11/Ccl5/Slit2/Thbs4/Postn/Dock4/Igfbp5/Anxa1/Met/Pdgfa/Plat/Pparg/Ppargc1a	32
GO:0062207	regulation of pattern recognition receptor signaling pathway	29/2447	99/29008	1.54e-09	4.55e-08	2.73e-08	Ddx3x/Tlr4/Irf7/Slc15a2/Slc15a3/Appl1/Trem2/Tlr3/Cd300a/Ddx60/Cyba/Irf1/Irf4/Lbp/Ltf/Lyn/Tnfaip3/Tlr5/Ifi35/Irak3/Dhx58/Oasl1/Peli3/Cd300ld3/Esr1/F2rl1/Ptpn22/Trim30a/Rsad2	29
GO:1901214	regulation of neuron death	69/2447	384/29008	1.59e-09	4.69e-08	2.82e-08	Angpt1/Xiap/Apoe/Bcl2/C1qa/Coro1a/Efnb2/Epha7/Erbb3/Fmr1/Gabrb2/Nr3c1/Itgam/Pak3/Rock1/Six4/Tlr4/Tyrobp/Slc7a11/Trpm2/Nupr1/Cpeb4/Ube2v2/Faim2/Ppp2r2b/Trim2/Trem2/Braf/Lig4/Btg2/C5ar1/Cacna1a/Csf1/Cx3cr1/Esr2/Fcgr2b/Fos/Grid2/Il10/Jun/Lcn2/Mt1/Nr4a3/Nr4a2/Ccl2/Ccl3/Ccl5/Slc1a1/Sncg/Clcf1/Cd200r1/Gpnmb/Kif14/Adam8/Crlf1/Esr1/Fgf8/Fzd1/Gabrb3/Gata3/Foxq1/Kcnb1/Mybl2/Ncf2/Nos1/Ppargc1a/Kmo/Agap2/Gpr…	69
GO:0002444	myeloid leukocyte mediated immunity	34/2447	130/29008	1.71e-09	5e-08	3.01e-08	Dnase1l3/Fcer1g/Fgr/Itgam/Itgb2/Myo1f/Rac2/Spi1/Tyrobp/Cd300a/C3/Cd84/Cx3cr1/Fcgr1/Fcgr3/Fes/Cxcl1/Ighg2b/Ighg1/Kit/Lat/Lyn/Ncf1/Nr4a3/Ptafr/Syk/Lat2/Stap1/Spon2/Cd300lb/Card9/F2rl1/Gab2/Nppc	34
GO:0150063	visual system development	75/2447	433/29008	1.73e-09	5.04e-08	3.03e-08	Cfd/Aqp5/Bcl2/C1qa/Calb1/Col8a1/Fgf2/Fgf9/Inhba/Itgam/Klf4/Rpgr/Skil/Sox9/Sp3/Tgfbr1/Wt1/Lamc3/Nipbl/Pds5b/Foxp2/Cep290/Slc4a7/Crb2/Dzank1/Rpgrip1l/Grhl2/Fat3/Ccdc66/Tbc1d32/Bmpr1b/Bmpr2/C3/Cryba4/Cyp1b1/Dcx/Epha2/Fzd4/Gja1/Hcn1/Ihh/Inhbb/Jun/Meis1/Slc1a1/Tmod1/Tulp1/Ikzf1/Hsf4/Bcar3/Pfdn5/Sipa1l3/Mfsd2a/Crb1/Slitrk6/Rab11fip4/Col8a2/Angptl7/Aldh1a1/Bfsp1/Cacna1s/Crybb1/Gas1/Gata3/Lif/Ptn/Rp1/Ald…	75
GO:0001539	cilium or flagellum-dependent cell motility	38/2447	156/29008	1.74e-09	5.04e-08	3.03e-08	Mns1/Rfx3/Wt1/Spag6l/Ccdc39/Spag16/Cfap52/Ccdc65/Ccdc40/Cfap69/Rsph4a/Tmf1/Vps13a/Spef2/Cfap54/Neurl1a/Pltp/Ceacam10/Ly6k/Dnah2/Cfap43/Ddx4/Met/Tekt1/Cfap206/Enkur/Tekt4/Cfap45/Ttc21a/Cfap53/Meig1/Dnah1/Cfap44/Cfap157/Gas2l2/Wdr66/Drc7/Drc1	38
GO:0060285	cilium-dependent cell motility	38/2447	156/29008	1.74e-09	5.04e-08	3.03e-08	Mns1/Rfx3/Wt1/Spag6l/Ccdc39/Spag16/Cfap52/Ccdc65/Ccdc40/Cfap69/Rsph4a/Tmf1/Vps13a/Spef2/Cfap54/Neurl1a/Pltp/Ceacam10/Ly6k/Dnah2/Cfap43/Ddx4/Met/Tekt1/Cfap206/Enkur/Tekt4/Cfap45/Ttc21a/Cfap53/Meig1/Dnah1/Cfap44/Cfap157/Gas2l2/Wdr66/Drc7/Drc1	38
GO:0002438	acute inflammatory response to antigenic stimulus	16/2447	33/29008	1.82e-09	5.23e-08	3.14e-08	Fcer1g/Adcyap1/C3/Cd6/Ccr7/Fcgr1/Fcgr2b/Fcgr3/Icam1/Ighg2b/Ighg1/Pla2g2d/Spn/Cnr1/Zp3/Il20rb	16
GO:0008360	regulation of cell shape	38/2447	157/29008	2.11e-09	6.04e-08	3.63e-08	Aldoa/Coro1a/Coch/Fgr/Lpar1/Hck/Lst1/Rac2/Sema3e/Prpf40a/Rhog/Phip/Fgd4/Brwd3/Csf1r/Fes/Icam1/Kit/Ccl2/Ccl3/Ccl7/Plxnc1/Fmnl1/Rnd1/Plxnb1/Plxna4/Pakap/Rhob/Gas2/Gas7/Hpn/Anxa1/P2ry1/Ptn/Bves/Myh14/Rnd3/Arhgap15	38
GO:0050868	negative regulation of T cell activation	34/2447	131/29008	2.12e-09	6.04e-08	3.63e-08	Cd24a/H2-Aa/H2-Ab1/Ptpn6/Cd74/Laptm5/Tnfaip8l2/Nckap1l/Glmn/Cd300a/Vtcn1/Cd86/Cdkn2a/Lilrb4a/Hfe/Hspb1/Ihh/Irf1/Lag3/Lgals3/Pla2g2d/Spn/Cd274/Vsir/Gimap3/Gpnmb/Havcr2/Zc3h12d/Btn1a1/Foxj1/Lgals7/Anxa1/Ptpn22/Il20rb	34
GO:0140014	mitotic nuclear division	55/2447	278/29008	2.14e-09	6.07e-08	3.65e-08	Stag2/Atrx/Nipbl/Phip/Pds5b/Slf1/Gen1/Map9/Cdc14b/Tasor/Smc5/Kif18a/Kif20b/Togaram2/Sphk1/Naa50/Misp/Kntc1/Kif14/Bub1b/Cit/Esr1/Fgf8/Haspin/Incenp/Kifc5b/Met/Mybl2/Plk1/Aurkb/Aurka/Tacc3/Cdc6/Racgap1/Knstrn/Cdca8/Spag5/Nek6/Khdc3/Cdca5/Ube2c/Kif18b/Tpx2/Kif2c/Obsl1/Tubg2/Espl1/Cdc20/Cdca2/Kif22/Ncaph/Ccnb1/Npm2/Nsl1/Kifc1	55
GO:0070997	neuron death	74/2447	428/29008	2.41e-09	6.79e-08	4.08e-08	Angpt1/Xiap/Apoe/Bcl2/C1qa/Coro1a/Efnb2/Epha7/Erbb3/Fmr1/Gabrb2/Nr3c1/Itgam/Pak3/Rock1/Six4/Tlr4/Tyrobp/Slc7a11/Trpm2/Nupr1/Cpeb4/Ube2v2/Faim2/Ppp2r2b/Trim2/Trem2/Braf/Nlrp1a/Lig4/Aatk/Btg2/C5ar1/Cacna1a/Csf1/Cx3cr1/Esr2/Fcgr2b/Fos/Grid2/Il10/Jun/Lcn2/Mt1/Nr4a3/Nr4a2/Ccl2/Ccl3/Ccl5/Cxcl2/Slc1a1/Sncg/Clcf1/Cd200r1/Gpnmb/Kif14/Nlrp1b/Adam8/Cit/Crlf1/Esr1/Fgf8/Fzd1/Gabrb3/Gata3/Foxq1/Kcnb1/Mybl2/Ncf…	74
GO:0048880	sensory system development	75/2447	437/29008	2.63e-09	7.38e-08	4.44e-08	Cfd/Aqp5/Bcl2/C1qa/Calb1/Col8a1/Fgf2/Fgf9/Inhba/Itgam/Klf4/Rpgr/Skil/Sox9/Sp3/Tgfbr1/Wt1/Lamc3/Nipbl/Pds5b/Foxp2/Cep290/Slc4a7/Crb2/Dzank1/Rpgrip1l/Grhl2/Fat3/Ccdc66/Tbc1d32/Bmpr1b/Bmpr2/C3/Cryba4/Cyp1b1/Dcx/Epha2/Fzd4/Gja1/Hcn1/Ihh/Inhbb/Jun/Meis1/Slc1a1/Tmod1/Tulp1/Ikzf1/Hsf4/Bcar3/Pfdn5/Sipa1l3/Mfsd2a/Crb1/Slitrk6/Rab11fip4/Col8a2/Angptl7/Aldh1a1/Bfsp1/Cacna1s/Crybb1/Gas1/Gata3/Lif/Ptn/Rp1/Ald…	75
GO:1903038	negative regulation of leukocyte cell-cell adhesion	36/2447	145/29008	2.66e-09	7.45e-08	4.48e-08	Cd24a/H2-Aa/H2-Ab1/Ptpn6/Cd74/Klf4/Laptm5/Tnfaip8l2/Nckap1l/Glmn/Cd300a/Vtcn1/Cd86/Cdkn2a/Lilrb4a/Hfe/Hspb1/Ihh/Irf1/Lag3/Lgals3/Pla2g2d/Spn/Cd274/Vsir/Gimap3/Gpnmb/Havcr2/Zc3h12d/Adam8/Btn1a1/Foxj1/Lgals7/Anxa1/Ptpn22/Il20rb	36
GO:0045621	positive regulation of lymphocyte differentiation	32/2447	120/29008	3.02e-09	8.38e-08	5.03e-08	H2-Aa/H2-DMa/Cd74/Il2rg/Sox4/Sash3/Nckap1l/Malt1/Zbtb1/Atp11c/Ccr7/Lilrb4a/Ihh/Il10/Il7r/Inpp5d/Irf1/Ptprc/Syk/Zap70/Ikzf1/Vsir/Gimap3/Adam8/Egr3/Gata3/Lef1/Anxa1/Myb/Prkcz/Nfkbiz/Tox	32
GO:0046635	positive regulation of alpha-beta T cell activation	24/2447	73/29008	3.02e-09	8.38e-08	5.03e-08	Cd24a/Cd55/H2-Ab1/Il2rg/Sash3/Nckap1l/Malt1/Cd3e/Ccr7/Lilrb4a/Ihh/Irf1/Cd244a/Ptprc/Syk/Zap70/Ikzf1/Gimap3/Rasal3/Anxa1/Myb/Prkcz/Ptpn22/Nfkbiz	24
GO:0002064	epithelial cell development	53/2447	266/29008	3.22e-09	8.88e-08	5.34e-08	Adipoq/Cdh1/Cftr/Cldn5/Clock/Dmd/Map7/Pgr/Plcb1/Rfx3/Rock1/Rock2/Sox9/Vezf1/Wt1/Atrx/Spdef/Rab25/Ift74/Cgn/Rap2c/Arid4b/Jmjd1c/Slc4a7/Arid4a/Grhl2/Exph5/Atp2b2/Cldn3/Epha2/Esr2/Gja1/Hpse/Hrh2/Icam1/Ihh/St14/Tmod1/Tjp3/Sipa1l3/Slitrk6/Gpr4/Alg10b/Bfsp1/Bmp15/Esr1/F2rl1/Fshr/Met/Tfcp2l1/Rarb/Ppp1r16b/Hydin	53
GO:0002504	antigen processing and presentation of peptide or polysaccharide antigen via MHC class II	14/2447	26/29008	3.25e-09	8.92e-08	5.36e-08	Ctss/Fcer1g/H2-Aa/H2-Ab1/H2-Eb1/H2-DMa/Cd74/Trem2/B2m/Fcgr2b/H2-DMb1/H2-DMb2/H2-Oa/H2-Ob	14
GO:0032720	negative regulation of tumor necrosis factor production	23/2447	68/29008	3.44e-09	9.39e-08	5.64e-08	Acp5/Adipoq/Bcl3/Cd24a/Ptpn6/Ptger4/Tlr4/Clec4a3/Trem2/Clec4a1/Cd33/Il10/Lbp/Sirpa/Tnfaip3/Clec4a2/Irak3/Vsir/Gpnmb/Gpr18/Havcr2/Ptpn22/Trim30a	23
GO:0052547	regulation of peptidase activity	75/2447	441/29008	3.96e-09	1.08e-07	6.48e-08	Xiap/Cdh1/Cldn4/Col4a3/Ddx3x/Epha7/Klf4/Laptm5/Psmb8/Mug2/Rock2/Serpina3g/Spint1/Tnfsf10/Vtn/Casp8ap2/Pi15/Nlrp1a/Fnip1/Wnt9a/Serpina3f/Malt1/Crb2/Bcl2a1d/Serping1/Casp1/Cdkn2a/Cldn3/F3/Ccn2/Nr4a1/Psmb9/Ltf/Lyn/Mmp9/Naip1/Ptgs2/Ret/Robo1/Sfrp2/Slc1a1/Slpi/Serpina3n/Serpine2/Serpinb8/Spock1/Syk/Xdh/Perp/Wfdc2/Vsir/Pi16/Nol3/Timp4/Rps6ka3/Gsn/Card9/Aim2/Serpina3i/Nlrp1b/Anxa8/Casp12/Wfdc18/Itih2/Na…	75
GO:0002673	regulation of acute inflammatory response	20/2447	53/29008	4.08e-09	1.1e-07	6.63e-08	Dnase1l3/Fcer1g/Adcyap1/Alox5ap/C3/Ccr7/Fcgr1/Fcgr2b/Fcgr3/Ighg2b/Ighg1/Pla2g2d/Ptgs2/Ccl5/Spn/Adam8/Cnr1/Pparg/Zp3/Il20rb	20
GO:0002861	regulation of inflammatory response to antigenic stimulus	17/2447	39/29008	4.4e-09	1.18e-07	7.12e-08	Cd24a/Fcer1g/Trem2/Adcyap1/C3/Ccr7/Fcgr1/Fcgr2b/Fcgr3/Ighg2b/Ighg1/Il10/Pla2g2d/Spn/Cnr1/Zp3/Il20rb	17
GO:0002883	regulation of hypersensitivity	11/2447	16/29008	4.41e-09	1.18e-07	7.12e-08	Fcer1g/C3/Ccr7/Fcgr1/Fcgr2b/Fcgr3/Ighg2b/Ighg1/Spn/Zp3/Il20rb	11
GO:0044770	cell cycle phase transition	81/2447	492/29008	4.48e-09	1.2e-07	7.2e-08	Aif1/Bcl2/Clock/Ddx3x/Ptpn6/Hmga2/Inhba/Klf4/Lats1/Muc1/Plcb1/Rpl26/Sox4/Fbxl3/Rps6kb1/Appl1/Nabp1/Gen1/Cdc73/Taok1/Cdc14b/Smc5/Fam107a/Cdkn1a/Cdkn2a/Plk3/Ier3/Ptprc/Ccl2/Tjp3/Skp2/E2f7/Gpr132/Mastl/Susd2/Fam83d/Tm4sf5/Dtl/Gpnmb/Kntc1/Fancd2/Zc3h12d/Kif14/Bub1b/Ccna2/Ccnb2/Ccne1/Ccnf/Cdk1/Cit/E2f1/Foxm1/Gas1/Haspin/Id4/Anxa1/Mos/Myb/Plk1/Aurkb/Aurka/Tacc3/Timeless/Cdc6/Esrrb/Nek6/Cables1/Khdc3/Cd…	81
GO:0043523	regulation of neuron apoptotic process	54/2447	276/29008	4.5e-09	1.2e-07	7.2e-08	Angpt1/Xiap/Apoe/Bcl2/Coro1a/Epha7/Erbb3/Fmr1/Gabrb2/Nr3c1/Itgam/Pak3/Rock1/Six4/Tyrobp/Nupr1/Cpeb4/Ube2v2/Faim2/Ppp2r2b/Trim2/Trem2/Braf/Lig4/Btg2/C5ar1/Cacna1a/Cx3cr1/Esr2/Grid2/Il10/Jun/Lcn2/Mt1/Nr4a3/Nr4a2/Ccl2/Ccl3/Slc1a1/Clcf1/Kif14/Adam8/Crlf1/Esr1/Fgf8/Gabrb3/Gata3/Foxq1/Kcnb1/Mybl2/Ncf2/Nos1/Ppargc1a/Agap2	54
GO:0030099	myeloid cell differentiation	73/2447	426/29008	4.56e-09	1.21e-07	7.26e-08	Adipoq/Acvr2a/C1qc/Dlk1/Fcer1g/Gabpa/Hcls1/Ptpn6/Cd74/Il3ra/Inhba/Itgam/Kitl/Pik3r1/Pirb/Plcb1/Spi1/Sox6/Sp3/Tyrobp/Rabgap1l/Ireb2/Prdm16/Trem2/Nckap1l/Cdc73/Arid4a/Itgb8/Siglec15/B2m/Cd4/Ccr7/Csf1/Csf1r/Epha2/Fes/Fos/Lilrb4a/Irf8/Inpp5d/Irf4/Jun/Junb/Kit/Klf2/Lyn/Meis1/Scin/Ccl3/Ccl5/Trf/Zfp36/Ikzf1/Stap1/Il34/Gimap3/Pilrb1/Nrros/Gpr55/Ptbp3/Gpr183/Isg15/Adam8/Car2/F2rl1/Fshr/Gab2/Gata3/Lef1/Lif…	73
GO:0046632	alpha-beta T cell differentiation	33/2447	129/29008	5.39e-09	1.42e-07	8.54e-08	Bcl2/Bcl3/Il2rg/Ptger4/Sash3/Nckap1l/Braf/Malt1/Ccr7/Lilrb4a/Ihh/Irf1/Irf4/Ly9/Pla2g2d/Spn/Syk/Zap70/Ikzf1/Gimap3/Gpr18/Gpr183/Gata3/Il18r1/Lef1/Anxa1/Myb/Prkcz/Txk/Slamf6/Rsad2/Nfkbiz/Tox	33
GO:0050922	negative regulation of chemotaxis	21/2447	59/29008	5.75e-09	1.51e-07	9.07e-08	Aif1/Dpp4/Hc/Sema3a/Sema3c/Sema3e/Grem1/Robo2/Cyp19a1/Nbl1/Padi2/Robo1/Ccl2/Sema5a/Slit2/Cxcl13/Stap1/Slamf8/Gpr18/Sema7a/Sema3g	21
GO:0061138	morphogenesis of a branching epithelium	47/2447	226/29008	5.96e-09	1.56e-07	9.36e-08	Angpt1/Bcl2/Cdh1/Fgf2/Hmga2/Pax8/Pgr/Sema3a/Sema3c/Sema3e/Six4/Sox9/Spint1/Tie1/Wt1/Grem1/Sulf1/Grhl2/Areg/Socs3/Csf1/Epha2/Ihh/Il10/Mgp/Pak1/St14/Sfrp2/Sema5a/Slit2/Tgm2/Vdr/Wnt2b/Tacstd2/Rspo3/Csmd1/Esr1/Fgf1/Fgf8/Gbx2/Lef1/Met/Msx2/Pdgfa/Timeless/Sall1/Rspo2	47
GO:0051402	neuron apoptotic process	58/2447	309/29008	6.1e-09	1.59e-07	9.54e-08	Angpt1/Xiap/Apoe/Bcl2/Coro1a/Epha7/Erbb3/Fmr1/Gabrb2/Nr3c1/Itgam/Pak3/Rock1/Six4/Tyrobp/Nupr1/Cpeb4/Ube2v2/Faim2/Ppp2r2b/Trim2/Trem2/Braf/Nlrp1a/Lig4/Aatk/Btg2/C5ar1/Cacna1a/Cx3cr1/Esr2/Grid2/Il10/Jun/Lcn2/Mt1/Nr4a3/Nr4a2/Ccl2/Ccl3/Slc1a1/Clcf1/Kif14/Nlrp1b/Adam8/Cit/Crlf1/Esr1/Fgf8/Gabrb3/Gata3/Foxq1/Kcnb1/Mybl2/Ncf2/Nos1/Ppargc1a/Agap2	58
GO:0002367	cytokine production involved in immune response	30/2447	111/29008	6.61e-09	1.71e-07	1.03e-07	Angpt1/Cd55/Fcer1g/Cd74/Laptm5/Slc11a1/Tlr4/Sash3/Slamf9/Tlr3/Malt1/B2m/Lilrb4a/Hfe/Il10/Il18rap/Kit/Nr4a3/Irak3/Vsir/Gimap3/Spon2/Arid5a/F2rl1/Gata3/Il18r1/Prkcz/Sema7a/Rsad2/Inava	30
GO:0046634	regulation of alpha-beta T cell activation	30/2447	111/29008	6.61e-09	1.71e-07	1.03e-07	Cd24a/Cd55/H2-Ab1/Il2rg/Sash3/Nckap1l/Cd300a/Malt1/Cd3e/Ccr7/Lilrb4a/Hfe/Ihh/Irf1/Cd244a/Ptprc/Syk/Zap70/Ikzf1/Cd274/Vsir/Gimap3/Rasal3/Gata3/Lgals7/Anxa1/Myb/Prkcz/Ptpn22/Nfkbiz	30
GO:0002698	negative regulation of immune effector process	33/2447	130/29008	6.64e-09	1.71e-07	1.03e-07	Angpt1/Cd55/Ptpn6/Spi1/Sh2d1b1/Appl1/Nckap1l/Cd300a/Serping1/Cd22/Cd84/Cx3cr1/Fcgr2b/Lilrb4a/Hfe/Il10/Il7r/Irf1/Lgals3/Masp1/Ptprc/Spn/Tnfaip3/Pglyrp1/Irak3/Vsir/Slamf8/Il33/Klrb1b/Havcr2/Foxj1/Anxa1/Il20rb	33
GO:0001654	eye development	73/2447	430/29008	6.87e-09	1.76e-07	1.06e-07	Cfd/Aqp5/Bcl2/Calb1/Col8a1/Fgf2/Fgf9/Inhba/Klf4/Rpgr/Skil/Sox9/Sp3/Tgfbr1/Wt1/Lamc3/Nipbl/Pds5b/Foxp2/Cep290/Slc4a7/Crb2/Dzank1/Rpgrip1l/Grhl2/Fat3/Ccdc66/Tbc1d32/Bmpr1b/Bmpr2/C3/Cryba4/Cyp1b1/Dcx/Epha2/Fzd4/Gja1/Hcn1/Ihh/Inhbb/Jun/Meis1/Slc1a1/Tmod1/Tulp1/Ikzf1/Hsf4/Bcar3/Pfdn5/Sipa1l3/Mfsd2a/Crb1/Slitrk6/Rab11fip4/Col8a2/Angptl7/Aldh1a1/Bfsp1/Cacna1s/Crybb1/Gas1/Gata3/Lif/Ptn/Rp1/Aldh1a3/Nectin…	73
GO:0045860	positive regulation of protein kinase activity	64/2447	358/29008	7.55e-09	1.92e-07	1.16e-07	Adipoq/Angpt1/Cd24a/Ddx3x/Erbb3/Fgf18/Fgf2/Hmga2/Kitl/Slc11a1/Tlr4/Grem1/Syap1/Ccdc88a/Cd300a/Fgd4/Malt1/Ppp1r9a/Adcyap1/Areg/Cd4/Cd86/Cdkn1a/Ccr7/Csf1/Csf1r/Ect2/Fzd4/Igtp/Kit/Lat/Lrp8/Ltf/Neurl1a/Pak1/Ptprc/Robo1/Slc1a1/Syk/Fgd2/Stap1/Il34/Lilra5/C1qtnf9/Pik3r5/Kif14/Adam8/Adra2a/Axin2/Fgf1/Incenp/P2rx7/Pdgfa/Prkcd/Prkcz/Mst1r/Tcl1/Cdc6/Tcl1b3/Tcl1b1/Tpx2/Cemip/Agap2/Clspn	64
GO:0050777	negative regulation of immune response	44/2447	206/29008	7.7e-09	1.95e-07	1.17e-07	Cd55/Ptpn6/Spi1/Sh2d1b1/Trem2/Nckap1l/Cd300a/Ythdf3/Adcyap1/Serping1/Cd84/Fcgr2b/Lilrb4a/Hfe/Il10/Il7r/Inpp5d/Irf1/Lgals3/Masp1/Mmp12/Ptprc/Spn/Tnfaip3/Pglyrp1/Oas1g/Irak3/Vsir/Slamf8/Il33/Klrb1b/Dhx58/Havcr2/Oas1a/Parp14/Isg15/Foxj1/Anxa1/Pparg/Oas1d/Oas1c/Il20rb/Oas1e/Oas1h	44
GO:0002275	myeloid cell activation involved in immune response	31/2447	118/29008	7.82e-09	1.98e-07	1.19e-07	Dnase1l3/Fcer1g/Fgr/Itgam/Itgb2/Myo1f/Prkce/Rac2/Spi1/Tyrobp/Trem2/Dock2/Cd300a/Cd84/Cx3cr1/Fes/Lilrb4a/Kit/Lat/Lbp/Lyn/Nr4a3/Ptafr/Syk/Lat2/Ifi35/Il33/Havcr2/F2rl1/Gab2/Nppc	31
GO:0098813	nuclear chromosome segregation	53/2447	273/29008	8.23e-09	2.07e-07	1.25e-07	Lats1/Stag2/Atrx/Nipbl/Esco1/Pds5b/Slf1/Gen1/Smc5/Kif18a/Ect2/Top2a/Fmn2/Fam83d/Naa50/Knl1/Kntc1/Fancd2/Wapl/Kif14/Axin2/Bub1b/Ccne1/Cit/Haspin/Incenp/Kifc5b/Mos/Plk1/Aurkb/Tacc3/Cdc6/Racgap1/Knstrn/Cdca8/Spag5/Nek6/Khdc3/Cdca5/Ube2c/Kif18b/Kif2c/Recql4/Mael/Tubg2/Espl1/Cdc20/Kif22/Ncaph/Eme1/Ccnb1/Mapk15/Nsl1	53
GO:0042119	neutrophil activation	16/2447	36/29008	8.91e-09	2.22e-07	1.34e-07	Dnase1l3/Fcer1g/Itgam/Itgb2/Myo1f/Spi1/Tyrobp/Cd300a/Fcgr4/Il16/Il18rap/Ptafr/Ccl5/Syk/F2rl1/Prkcd	16
GO:0042832	defense response to protozoan	16/2447	36/29008	8.91e-09	2.22e-07	1.34e-07	Bcl3/Slc11a1/Ccdc88b/Gbp7/Cd37/Gbp2b/Gbp2/Irf8/Il10/Irf4/Pf4/Gbp8/Tlr12/Gbp10/Gbp3/Gbp11	16
GO:0031346	positive regulation of cell projection organization	74/2447	441/29008	9.05e-09	2.25e-07	1.35e-07	Apoe/Cd24a/Dmd/Epha3/Fmr1/Mns1/Pak3/Pik3r1/Ptprd/Qk/Rac2/Skil/Tgfbr1/Lpar3/Tmem30a/Ube2v2/Tmem106b/Dnm1l/Ccdc88a/Braf/Ttbk2/Fnbp1l/Lrrc7/Ppp1r9a/Chodl/Robo2/Islr2/Cep135/Adcyap1/Bmpr2/Ccr7/Dcx/Efna5/Bcl11a/Fes/Fzd4/Hspb1/Itga2/Kit/L1cam/Lcn2/Lrp8/Lyn/Neurl1a/Pak1/Enpp2/Ret/Robo1/Sema5a/Sphk1/Serpine2/Plxnc1/Espn/Gpc2/Eps8l2/Plxnb1/Plxna4/Cnr1/F2rl1/Fzd1/Lif/Met/Ntn1/P2rx7/Ptn/Rp1/Sema7a/Khdc3/Eps…	74
GO:0045580	regulation of T cell differentiation	38/2447	165/29008	9.24e-09	2.29e-07	1.37e-07	H2-Aa/H2-DMa/Cd74/Il2rg/Sox4/Sash3/Nckap1l/Braf/Malt1/Zbtb1/Cdkn2a/Ccr7/Lilrb4a/H2-Oa/Hspb1/Ihh/Il7r/Irf1/Lag3/Ptprc/Syk/Zap70/Ikzf1/Vsir/Gimap3/Card11/Fancd2/Adam8/Egr3/Fanca/Gata3/Foxj1/Lef1/Anxa1/Myb/Prkcz/Nfkbiz/Tox	38
GO:0046661	male sex differentiation	39/2447	172/29008	9.43e-09	2.32e-07	1.4e-07	Acvr2a/Bcl2/Cftr/Fgf9/Hmga2/Hoxa10/Inhba/Map7/Sema3a/Six4/Sox9/Tgfbr1/Wt1/Atrx/Zfpm2/Nupr1/Arid4b/Jmjd1c/Kif18a/Tmf1/Arid4a/Esr2/Gja1/Icam1/Insl3/Lhcgr/Lhx9/Sfrp2/Csmd1/Srd5a2/Nr0b1/Amh/Esr1/Fanca/Fgf8/Fshr/Gata3/Inha/Ren1	39
GO:0051090	regulation of DNA-binding transcription factor activity	72/2447	425/29008	9.51e-09	2.33e-07	1.4e-07	Bcl3/Clock/Hck/Hcls1/Hmga2/Itgb2/Klf4/Pura/Spi1/Tlr4/Grem1/Nupr1/Mtdh/Zfp932/Nfam1/Trim14/Adgrf1/Tlr3/Malt1/Med13/Cd84/Cdkn2a/Cx3cr1/Cyp1b1/Epha5/Esr2/Fcgr2b/Fzd4/Icam1/Il10/Il18rap/Kit/Lrp8/Ltf/Sik1/Prkcb/Sp100/Sphk1/Syk/Tnfaip3/Cd40lg/Traf1/Irak3/Card11/Havcr2/Fancd2/Trib2/Tut4/Card9/Lpar5/Aim2/Adam8/Nr0b1/Amh/Capn3/Cys1/Esr1/Fanca/Fzd1/Hand2/Foxj1/Il18r1/Msx2/Prkcz/Pparg/Ppargc1a/Trim30a/Tacc3…	72
GO:0002399	MHC class II protein complex assembly	9/2447	11/29008	1e-08	2.44e-07	1.47e-07	H2-Aa/H2-Ab1/H2-Eb1/H2-DMa/B2m/H2-DMb1/H2-DMb2/H2-Oa/H2-Ob	9
GO:0002503	peptide antigen assembly with MHC class II protein complex	9/2447	11/29008	1e-08	2.44e-07	1.47e-07	H2-Aa/H2-Ab1/H2-Eb1/H2-DMa/B2m/H2-DMb1/H2-DMb2/H2-Oa/H2-Ob	9
GO:0001655	urogenital system development	67/2447	385/29008	1.04e-08	2.51e-07	1.51e-07	Adipoq/Angpt1/Bcl2/Calb1/Cd24a/Col4a3/Efnb2/Emx2/Epha7/Fgf2/Hc/Pax8/Six4/Sox17/Sox4/Sox9/Tgfbr1/Ube3a/Wt1/Grem1/Pygo1/Tiparp/Cep290/Sulf1/Rpgrip1l/Robo2/Rrm2b/Zfp950/Tbc1d32/C3ar1/Vcan/Cyp19a1/Esr2/Gsta3/Hells/Epcam/Mmp9/Ptpro/Ret/Robo1/Slit2/Wnt11/Wnt2b/Tacstd2/Wnk4/Gcnt3/Adamts6/Gpr4/Amh/Cys1/Crlf1/Esr1/Fgf1/Fgf8/Gata3/Id4/Lif/Anxa1/Pdgfa/Ren1/Timeless/Wnt7b/Sall1/Plce1/Rarb/Frem2/Gdf6	67
GO:0032722	positive regulation of chemokine production	25/2447	83/29008	1.08e-08	2.62e-07	1.58e-07	Adipoq/Aif1/Hc/Cd74/Tlr4/Tlr3/Adcyap1/Cd84/Csf1r/Il16/Lbp/Ccl5/Syk/Oas1g/Postn/Il33/Tlr7/Havcr2/Oas1a/Card9/F2rl1/Oas1d/Oas1c/Oas1e/Oas1h	25
GO:0001763	morphogenesis of a branching structure	49/2447	245/29008	1.09e-08	2.63e-07	1.58e-07	Angpt1/Bcl2/Cdh1/Epha7/Fgf2/Hmga2/Pax8/Pgr/Sema3a/Sema3c/Sema3e/Six4/Sox9/Spint1/Tie1/Wt1/Grem1/Sulf1/Grhl2/Areg/Socs3/Csf1/Epha2/Bcl11a/Ihh/Il10/Mgp/Pak1/St14/Sfrp2/Sema5a/Slit2/Tgm2/Vdr/Wnt2b/Tacstd2/Rspo3/Csmd1/Esr1/Fgf1/Fgf8/Gbx2/Lef1/Met/Msx2/Pdgfa/Timeless/Sall1/Rspo2	49
GO:0007059	chromosome segregation	61/2447	338/29008	1.17e-08	2.8e-07	1.68e-07	Ddx3x/Lats1/Stag2/Top1/Atrx/Smc6/Spc24/Nipbl/Esco1/Pds5b/Slf1/Gen1/Smc5/Kif18a/Ect2/Top2a/Fmn2/Fam83d/Naa50/Knl1/Kntc1/Fancd2/Wapl/Kif14/Axin2/Bub1b/Ccne1/Cit/Haspin/Incenp/Kifc5b/Mos/Plk1/Aurkb/Tacc3/Cdc6/Racgap1/Knstrn/Cdca8/Spag5/Nek6/Khdc3/Cdca5/Ube2c/Kif18b/Cenpn/Kif2c/Recql4/Mael/Tubg2/Espl1/Cdc20/Cdca2/Kif22/Chtf18/Ncaph/Dlgap5/Eme1/Ccnb1/Mapk15/Nsl1	61
GO:1903900	regulation of viral life cycle	36/2447	153/29008	1.23e-08	2.94e-07	1.77e-07	Bcl2/Ddx3x/Fmr1/Hmga2/Cd74/Resf1/Trim14/Pkn2/Tasor/Ciita/Cd4/Lgals1/Ltf/Ly6e/Ccl5/Slpi/Top2a/Oas1g/Oasl2/Tmprss2/Ifitm3/Trim59/Gsn/Oasl1/Oas1a/Isg15/Kpna2/Trim30a/Isg20/Rsad2/Oas1d/Oas1c/Trim30d/Oas1e/Oas1h/Trim5	36
GO:0034142	toll-like receptor 4 signaling pathway	18/2447	46/29008	1.24e-08	2.94e-07	1.77e-07	Prkce/Tlr4/Appl1/Rab11fip2/Trem2/Cd14/Lbp/Ltf/Lyn/Oas1g/Ifi35/Oas1a/F2rl1/Ptpn22/Oas1d/Oas1c/Oas1e/Oas1h	18
GO:0022412	cellular process involved in reproduction in multicellular organism	80/2447	495/29008	1.3e-08	3.08e-07	1.85e-07	Bcl2/Cftr/Cxadr/Inhba/Kitl/Mns1/Map7/Mybl1/Sebox/Plcb1/Qk/Tgfbr1/Wt1/Zfp37/Zfx/Spag6l/Piwil2/Spag16/Pygo1/Rps6kb1/Hook1/Tle6/Cfap69/Kif18a/Tmf1/Ythdc2/Spef2/Bmpr1b/Folr2/Fzd4/Ihh/Inhbb/Insl3/Kit/Neurl1a/Top2a/Rnf17/Fmn2/Hpgds/Fignl1/Mastl/Jam2/Taf4b/Paqr8/Rspo1/Tut4/Cfap43/Amh/Bmp8b/Ccnb2/Cyp51/Ddx4/Fanca/Fshr/Gdf9/Nppc/Nobox/Oca2/Plk1/Ptn/Aurkc/Aurka/Zp3/Grb14/Ybx2/Cfap206/Ttc21a/Nme5/Tdrd1/Mael…	80
GO:0048872	homeostasis of number of cells	64/2447	363/29008	1.31e-08	3.1e-07	1.86e-07	Acvr2a/Bcl2/Bcl2a1a/Bmi1/Cd24a/Coro1a/Fcer1g/Hc/Hcls1/Cd74/Inhba/Itgam/Kitl/Map7/Nos3/Pirb/Plcb1/Spi1/Skil/Sox4/Sox6/Sox9/Sp3/Zfx/Slc7a11/Zbtb18/Ireb2/Sash3/Nckap1l/Arid4a/Ildr2/B2m/Ccr7/Csf1/Cx3cr1/Fcgr2b/Lilrb4a/Il7r/Inpp5d/Kit/Klf2/Lat/Lyn/Ccl2/Tnfaip3/Zfp36/Ikzf1/Tnfsf13b/Gimap3/Card11/Dock10/Ptbp3/Gpr183/Card9/Isg15/Ccnb2/Gata3/Anxa1/Myb/P2rx7/Rhd/Chst3/Crispld1/Il20rb	64
GO:0090132	epithelium migration	57/2447	308/29008	1.39e-08	3.27e-07	1.96e-07	Angpt1/Apoe/Dpp4/Edn2/Efnb2/Fgf18/Fgf2/Itgb2/Klf4/Meox2/Nos3/Pik3c2a/Prkce/Rock1/Rock2/Sema3a/Sox9/Tgfbr1/Grem1/Rab25/Marveld3/Pkn2/Fermt1/Grhl2/Bmpr2/Cyp1b1/Epha2/Nr4a1/Hspb1/Insl3/Itga2/Jun/Kit/Lcn2/Mmp9/Enpp2/Ptgs2/Robo1/Sema5a/Slit2/Sp100/Cxcl13/Tacstd2/Lpxn/Adam8/Rhob/Dcn/Egr3/Fap/Fgf1/Fgf8/Gab2/Gata3/Anxa1/Met/Pparg/Gdf6	57
GO:0034103	regulation of tissue remodeling	25/2447	84/29008	1.42e-08	3.33e-07	2e-07	Cd24a/Dlk1/Ptger4/Rock1/Rock2/Grem1/Fcgr4/Siglec15/Csf1r/Cyp19a1/Gja1/Inpp5d/Syk/Thbs4/Trf/Pdk4/Gpnmb/Adam8/Car2/Fshr/Hand2/Lepr/P2rx7/Il20ra/Abi3bp	25
GO:0033002	muscle cell proliferation	50/2447	255/29008	1.54e-08	3.55e-07	2.14e-07	Adipoq/Angpt1/Aif1/Apoe/Cxadr/Fgf2/Fgf9/Klf4/Nos3/Ogn/Pik3r1/Tgfbr1/Tlr4/Zfpm2/Rps6kb1/Apod/Bmpr2/C3ar1/Cdkn1a/Cyba/Esr2/Gja1/Hey2/Hmgcr/Hpgd/Il10/Itga2/Jun/Meis1/Mmp9/Nr4a3/Pak1/Ptafr/Ptgs2/Ccl5/Tnfaip3/Skp2/Nol3/Cdk1/Dnmt1/Esr1/Fgf1/Igfbp5/Ncam1/Npr3/Pparg/Ppargc1a/Tenm4/Ace2/Ccnb1	50
GO:0051607	defense response to virus	50/2447	255/29008	1.54e-08	3.55e-07	2.14e-07	Bcl2/Cxadr/Itgax/Irf7/Tlr3/Nlrp1a/Ddx60/Cd37/Cd86/Cd8a/Gbp2b/Cxcl10/Ifit3/Irf1/Ncr1/Cxcl9/Mmp12/Ptprc/Ccl5/Spn/Oas1g/Oasl2/Irf5/Skp2/Ifi27/Zbp1/Ifitm3/Il33/Dhx58/Spon2/Tlr7/Tlr8/Oasl1/Oas1a/Slfn8/Card9/Aim2/Nlrp1b/Isg15/F2rl1/Ifit1/Ptpn22/Isg20/Rsad2/Oas1d/Oas1c/Oas1e/Ifnlr1/Nlrp9b/Oas1h	50
GO:0140546	defense response to symbiont	50/2447	255/29008	1.54e-08	3.55e-07	2.14e-07	Bcl2/Cxadr/Itgax/Irf7/Tlr3/Nlrp1a/Ddx60/Cd37/Cd86/Cd8a/Gbp2b/Cxcl10/Ifit3/Irf1/Ncr1/Cxcl9/Mmp12/Ptprc/Ccl5/Spn/Oas1g/Oasl2/Irf5/Skp2/Ifi27/Zbp1/Ifitm3/Il33/Dhx58/Spon2/Tlr7/Tlr8/Oasl1/Oas1a/Slfn8/Card9/Aim2/Nlrp1b/Isg15/F2rl1/Ifit1/Ptpn22/Isg20/Rsad2/Oas1d/Oas1c/Oas1e/Ifnlr1/Nlrp9b/Oas1h	50
GO:0043010	camera-type eye development	66/2447	381/29008	1.6e-08	3.69e-07	2.22e-07	Cfd/Aqp5/Calb1/Col8a1/Fgf2/Inhba/Klf4/Rpgr/Skil/Sox9/Sp3/Tgfbr1/Wt1/Lamc3/Pds5b/Foxp2/Cep290/Slc4a7/Crb2/Rpgrip1l/Grhl2/Fat3/Ccdc66/Tbc1d32/Bmpr1b/Bmpr2/C3/Cryba4/Cyp1b1/Dcx/Epha2/Fzd4/Gja1/Hcn1/Ihh/Jun/Meis1/Slc1a1/Tmod1/Tulp1/Ikzf1/Hsf4/Bcar3/Pfdn5/Mfsd2a/Crb1/Slitrk6/Rab11fip4/Col8a2/Angptl7/Aldh1a1/Bfsp1/Cacna1s/Crybb1/Gas1/Gata3/Lif/Ptn/Rp1/Aldh1a3/Nectin1/Casz1/Obsl1/Nhs/Rarb/Gpm6a	66
GO:0035710	CD4-positive, alpha-beta T cell activation	30/2447	115/29008	1.62e-08	3.71e-07	2.23e-07	Bcl3/Cd55/Il2rg/Ptger4/Sash3/Nckap1l/Braf/Malt1/Ccr7/Lilrb4a/Irf1/Irf4/Ly9/Pla2g2d/Spn/Cd274/Vsir/Gimap3/Gpr183/Gata3/Il18r1/Lef1/Lgals7/Anxa1/Myb/Prkcz/Slamf6/Rsad2/Nfkbiz/Tox	30
GO:0052548	regulation of endopeptidase activity	63/2447	357/29008	1.64e-08	3.73e-07	2.24e-07	Xiap/Cdh1/Col4a3/Ddx3x/Epha7/Klf4/Laptm5/Psmb8/Rock2/Serpina3g/Tnfsf10/Vtn/Casp8ap2/Nlrp1a/Fnip1/Wnt9a/Serpina3f/Malt1/Crb2/Bcl2a1d/Serping1/Casp1/Cdkn2a/F3/Ccn2/Nr4a1/Psmb9/Ltf/Lyn/Mmp9/Naip1/Ptgs2/Ret/Robo1/Sfrp2/Slc1a1/Serpina3n/Serpine2/Serpinb8/Spock1/Syk/Xdh/Perp/Vsir/Nol3/Timp4/Rps6ka3/Gsn/Card9/Aim2/Serpina3i/Nlrp1b/Anxa8/Casp12/Naip5/Pparg/Serpina1a/Serpina1c/Cyfip2/Khdc1b/Serpina5/Nek5/…	63
GO:0002757	immune response-activating signal transduction	61/2447	341/29008	1.64e-08	3.73e-07	2.24e-07	Bcl2/Fcer1g/Fpr2/Ptpn6/Laptm5/Lcp2/Tec/Tlr4/Tyrobp/Appl1/Nfam1/Nckap1l/Braf/Cd300a/Themis2/Igha/Malt1/Vtcn1/Fyb2/Bcl2a1d/Btk/C3ar1/C5ar1/Cd22/Cd3e/Cd247/Ccr7/Fpr1/Lilrb4a/Cd79b/Ighg2b/Ighg1/Ighm/Igkc/Kcnn4/Lgals3/Blnk/Lyn/Nr4a3/Prkcb/Ptprc/Syk/Zap70/Fyb/Clec4n/Lat2/Stap1/Lpxn/Card11/Myo1g/Btnl2/Trdc/Trbc1/Trbc2/Btn1a1/Gata3/Plscr2/Ptpn22/Txk/Nfkbiz/Ighg3	61
GO:0071900	regulation of protein serine/threonine kinase activity	62/2447	349/29008	1.64e-08	3.73e-07	2.24e-07	Adipoq/Apoe/Cd24a/Ddx3x/Fgf18/Fgf2/Ptpn6/Hmga2/Lats1/Kitl/Tlr4/Syap1/Cd300a/Fgd4/Cdkn1a/Cdkn2a/Ccr7/Csf1r/Fzd4/Hmgcr/Igtp/Kit/Ltf/Lyn/Pak1/Prkar2b/Ptprc/Robo1/Sfrp2/Syk/Tnfaip3/Fgd2/Irak3/Il34/Cblc/Trib2/C1qtnf9/Pik3r5/Adam8/Adra2a/Ccna2/Ccnb2/Ccne1/Ccnf/Fgf1/Incenp/P2rx7/Pdgfa/Prkcd/Plk1/Pparg/Ptpn22/Mst1r/Tcl1/Cdc6/Tcl1b3/Tcl1b1/Cemip/Synpo2/Ccno/Ccnb1/Wee2	62
GO:0032755	positive regulation of interleukin-6 production	29/2447	109/29008	1.73e-08	3.89e-07	2.34e-07	Aif1/Fcer1g/Cd74/Laptm5/Tlr4/Tyrobp/Tlr3/Adcyap1/Cyba/Il16/Lbp/Pou2f2/Ptafr/Syk/Mapk13/Il33/Spon2/Tlr7/Tlr8/Arid5a/Tut4/Lilra5/Card9/F2rl1/Nos2/P2rx7/Pou2af1/Zbtb20/Inava	29
GO:0048477	oogenesis	29/2447	109/29008	1.73e-08	3.89e-07	2.34e-07	Bcl2/Sebox/Plcb1/Zfx/Piwil2/Ythdc2/Bmpr1b/Ihh/Inhbb/Insl3/Fmn2/Taf4b/Paqr8/Tut4/Amh/Cyp51/Gdf9/Nppc/Nobox/Ptn/Aurkc/Aurka/Zp3/Grb14/Ybx2/Oog1/Ccnb1/Pabpc1l/Wee2	29
GO:0090130	tissue migration	57/2447	310/29008	1.76e-08	3.96e-07	2.38e-07	Angpt1/Apoe/Dpp4/Edn2/Efnb2/Fgf18/Fgf2/Itgb2/Klf4/Meox2/Nos3/Pik3c2a/Prkce/Rock1/Rock2/Sema3a/Sox9/Tgfbr1/Grem1/Rab25/Marveld3/Pkn2/Fermt1/Grhl2/Bmpr2/Cyp1b1/Epha2/Nr4a1/Hspb1/Insl3/Itga2/Jun/Kit/Lcn2/Mmp9/Enpp2/Ptgs2/Robo1/Sema5a/Slit2/Sp100/Cxcl13/Tacstd2/Lpxn/Adam8/Rhob/Dcn/Egr3/Fap/Fgf1/Fgf8/Gab2/Gata3/Anxa1/Met/Pparg/Gdf6	57
GO:0006887	exocytosis	70/2447	415/29008	1.82e-08	4.07e-07	2.45e-07	Cftr/Coro1a/Fcer1g/Fgr/Fmr1/Hck/Itgam/Itgb2/Myo1f/Pik3c2a/Prkce/Rac2/Spi1/Lin7c/Rab25/Pex5l/Dnm1l/Rab11fip2/Sytl2/Otof/Exoc5/Nckap1l/Lin7a/Braf/Cd300a/Exph5/Cacna1a/Cd84/Cplx1/Doc2b/Fes/Kit/Lat/Lyn/Nr4a3/Pak1/Prkcb/Ptafr/Ccl5/Syk/Pclo/Sytl4/Plek/Lat2/Nrn1/Nr3c2/Myo1g/Sytl1/Adra2a/Apba2/F2rl1/Gab2/Grm8/Kcnb1/Anxa1/Ncam1/Nppc/P2rx7/P2ry1/Pou5f1/Sptbn2/Nlrp5/Stx1b/Sv2a/Scrn1/Nkd2/Rab11fip1/Rab15/Syt…	70
GO:0002718	regulation of cytokine production involved in immune response	27/2447	97/29008	1.87e-08	4.17e-07	2.51e-07	Angpt1/Cd55/Fcer1g/Cd74/Laptm5/Tlr4/Sash3/Tlr3/Malt1/B2m/Lilrb4a/Hfe/Il10/Kit/Nr4a3/Irak3/Vsir/Gimap3/Spon2/Arid5a/F2rl1/Gata3/Il18r1/Prkcz/Sema7a/Rsad2/Inava	27
GO:0002888	positive regulation of myeloid leukocyte mediated immunity	14/2447	29/29008	2.04e-08	4.53e-07	2.72e-07	Fcer1g/Itgam/Itgb2/Spi1/Tyrobp/C3/Fcgr1/Fcgr3/Cxcl1/Ighg2b/Ighg1/Ptafr/Stap1/F2rl1	14
GO:0002768	immune response-regulating cell surface receptor signaling pathway	62/2447	351/29008	2.05e-08	4.53e-07	2.72e-07	Bcl2/Fcer1g/Fpr2/Ptpn6/Laptm5/Lcp2/Tec/Tyrobp/Sh2d1b1/Appl1/Nfam1/Nckap1l/Braf/Cd300a/Themis2/Igha/Malt1/Vtcn1/Fyb2/Bcl2a1d/Btk/C3ar1/C5ar1/Cd22/Cd3e/Cd247/Ccr7/Fpr1/Lilrb4a/Cd79b/Ighg2b/Ighg1/Ighm/Igkc/Kcnn4/Kit/Lgals3/Blnk/Lyn/Nr4a3/Prkcb/Ptprc/Syk/Zap70/Fyb/Clec4n/Lat2/Stap1/Lpxn/Card11/Myo1g/Btnl2/Trdc/Trbc1/Trbc2/Btn1a1/Gata3/Plscr2/Ptpn22/Txk/Nfkbiz/Ighg3	62
GO:0034138	toll-like receptor 3 signaling pathway	13/2447	25/29008	2.09e-08	4.62e-07	2.77e-07	Tlr3/Cd86/Tnfaip3/Oas1g/Colec12/Havcr2/Oas1a/F2rl1/Ptpn22/Oas1d/Oas1c/Oas1e/Oas1h	13
GO:0002437	inflammatory response to antigenic stimulus	23/2447	74/29008	2.15e-08	4.72e-07	2.84e-07	Cd24a/Cd68/Fcer1g/Trem2/Adcyap1/C3/Cd6/Ccr7/Fcgr1/Fcgr2b/Fcgr3/Lilrb4a/Icam1/Ighg2b/Ighg1/Il10/Pla2g2d/Spn/Cnr1/Zp3/Cysltr1/Ak7/Il20rb	23
GO:0098742	cell-cell adhesion via plasma-membrane adhesion molecules	44/2447	213/29008	2.22e-08	4.85e-07	2.91e-07	Adipoq/Alcam/Cd24a/Cdh1/Cdh11/Cxadr/Epha3/Klf4/Ptprd/Igsf9/Pcdh17/Igsf9b/Crb2/Robo2/Fat3/Adgrl3/Ccdc141/Cd6/Cldn3/Efna5/Grid2/Il10/Itgal/L1cam/Lgals1/Epcam/Ret/Robo1/Sele/Selp/Tnfaip3/Vcam1/Nectin4/Ntng1/Crb1/Lgals7/Pcdh8/Tenm4/Cadm1/Nectin1/Obsl1/Prtg/Lrrc4c/Hmcn1	44
GO:0045582	positive regulation of T cell differentiation	28/2447	104/29008	2.29e-08	4.98e-07	2.99e-07	H2-Aa/H2-DMa/Cd74/Il2rg/Sox4/Sash3/Nckap1l/Malt1/Zbtb1/Ccr7/Lilrb4a/Ihh/Il7r/Irf1/Ptprc/Syk/Zap70/Ikzf1/Vsir/Gimap3/Adam8/Egr3/Gata3/Lef1/Anxa1/Myb/Prkcz/Nfkbiz	28
GO:0045123	cellular extravasation	24/2447	80/29008	2.32e-08	5.03e-07	3.02e-07	Itgam/Itgb2/Itgb7/Plcb1/Ptger4/Rock1/Selplg/Add2/Cx3cr1/Icam1/Itgal/Ptafr/Sirpa/Ccl2/Ccl5/Sele/Selp/St3gal4/Spn/Vcam1/Jam2/Plvap/Adam8/Chst4	24
GO:0002690	positive regulation of leukocyte chemotaxis	27/2447	98/29008	2.38e-08	5.15e-07	3.09e-07	Aif1/Edn2/Cd74/Rac2/Spi1/Dnm1l/Nckap1l/C3ar1/C5ar1/Ccr7/Csf1/Csf1r/Cx3cr1/Dapk2/Cxcl10/Lbp/Ccl2/Ccl5/Ccl7/Thbs4/Pla2g7/Cxcl13/Il34/Gpsm3/Cxcl17/F2rl1/Ptn	27
GO:0045058	T cell selection	20/2447	58/29008	2.46e-08	5.31e-07	3.19e-07	Bcl2/H2-DMa/Cd74/Dock2/Braf/Cd3d/Cd3e/Cd3g/Cd4/Ccr7/Irf4/Ly9/Ptprc/Spn/Syk/Zap70/Card11/Gata3/Slamf6/Tox	20
GO:0002524	hypersensitivity	11/2447	18/29008	2.74e-08	5.87e-07	3.53e-07	Fcer1g/C3/Ccr7/Fcgr1/Fcgr2b/Fcgr3/Ighg2b/Ighg1/Spn/Zp3/Il20rb	11
GO:0002689	negative regulation of leukocyte chemotaxis	11/2447	18/29008	2.74e-08	5.87e-07	3.53e-07	Dpp4/Hc/Grem1/Cyp19a1/Nbl1/Padi2/Ccl2/Slit2/Stap1/Slamf8/Gpr18	11
GO:0016032	viral process	61/2447	346/29008	2.85e-08	6.09e-07	3.66e-07	Apoe/Bcl2/Bicd1/Ddx3x/Fmr1/Hmga2/Cd74/Rock2/Spint1/Resf1/Trim14/Pkn2/Eea1/Tasor/Rsf1/Ythdc2/Ciita/Cd4/Csf1r/Icam1/Jun/Mdfic/Lgals1/Ltf/Ly6e/Ccl5/Slpi/Siglec1/Sp100/Top2a/Vcam1/Zfp36/Oas1g/Oasl2/Tmprss2/Ifi27/Zbp1/Ifitm3/Trim59/Nectin4/4930486L24Rik/Gsn/Oasl1/Oas1a/Isg15/Fbln1/Hpn/Kpna2/Lef1/Mst1r/Trim30a/Isg20/Rsad2/Nectin1/Ace2/Oas1d/Oas1c/Trim30d/Oas1e/Oas1h/Trim5	61
GO:0036037	CD8-positive, alpha-beta T cell activation	15/2447	34/29008	2.95e-08	6.27e-07	3.77e-07	Bcl2/Clec4a3/Nckap1l/Clec4a1/Wdfy4/Lilrb4a/Hfe/Irf1/Cd244a/Clec4a2/Cd274/Vsir/Gpr18/Ptpn22/Tox	15
GO:0034765	regulation of ion transmembrane transport	79/2447	497/29008	3.34e-08	7.07e-07	4.25e-07	Asic2/Cacna2d3/Cftr/Coro1a/Ctss/Dmd/Fmr1/Ptpn6/Kcna2/Kif5b/Fxyd5/Pik3c2a/Prkce/Plcb1/Aplnr/Homer1/Pdzk1/Clic3/Klhl24/Prss8/Trem2/Slmap/Clic6/Nalcn/Kcnf1/Alox5/Cacna1a/Cyba/Cybb/Dpp6/Gja1/Hcn1/Hpca/Cxcl10/Kcna1/Kcna7/Kcnd1/Kcnj10/Kcnj16/Kcnj3/Lcn2/Lhcgr/Lyn/Cxcl9/Mmp9/Ptafr/Ccl2/Fxyd1/Rrad/Ahnak/Wnk4/Slc43a1/Hvcn1/Neto2/Nol3/Cacng5/Stac2/Kcnq5/Slc36a2/Kcne2/Dpp10/Wnk3/Atp1b1/Cacna1s/Cacnb2/Capn3/K…	79
GO:0002702	positive regulation of production of molecular mediator of immune response	31/2447	125/29008	3.39e-08	7.16e-07	4.3e-07	Cd55/Fcer1g/Cd74/Laptm5/Tlr4/Rif1/Sash3/Malt1/B2m/Cd37/Cd86/Il10/Kit/Cd244a/Nr4a3/Ptprc/Clcf1/Tnfsf13/Il33/Gimap3/Spon2/Arid5a/Tnfsfm13/F2rl1/Gata3/Il18r1/Prkcz/Ptpn22/Sema7a/Rsad2/Inava	31
GO:0002548	monocyte chemotaxis	20/2447	59/29008	3.43e-08	7.19e-07	4.32e-07	Aif1/Grem1/Cx3cr1/Cxcl10/Lgals3/Lyn/Nbl1/Ptpro/Ccl2/Ccl3/Ccl4/Ccl5/Ccl6/Ccl7/Ccl9/Slit2/Pla2g7/Slamf8/Cxcl17/Anxa1	20
GO:0032731	positive regulation of interleukin-1 beta production	20/2447	59/29008	3.43e-08	7.19e-07	4.32e-07	Tlr4/Tyrobp/Nlrp1a/Malt1/Casp1/Casp4/Ccr7/Hspb1/Ccl3/Tlr8/Gbp5/Lilra5/Aim2/Nlrp1b/F2rl1/Naip5/P2rx7/Inava/Ifi205/Mndal	20
GO:0019932	second-messenger-mediated signaling	56/2447	308/29008	3.51e-08	7.33e-07	4.4e-07	Apoe/Cd24a/Dmd/Edn2/Erbb3/Lpar1/Nos3/Ptger4/Sox9/Aplnr/Trpm2/Pde7b/Pex5l/Trem2/Efhb/Gucy1a2/Ppp1r9a/Adcyap1/Cd22/Cd3e/Cd4/Cd8a/Ccr3/Ccr7/Cx3cr1/Cyp19a1/Epha5/Igtp/Insl3/Itgal/L1cam/Lat/Lhcgr/Mt1/Mt2/Ptprc/Selp/Sphk1/Syk/Vcam1/Zap70/Rundc3a/Rcan2/Lat2/Rasd2/Cxcr6/Tbc1d10c/Adcy2/Slc24a4/Atp1b1/Ncam1/Nos1/Nos2/Nppc/Cap2/Akap5	56
GO:0002429	immune response-activating cell surface receptor signaling pathway	60/2447	340/29008	3.56e-08	7.42e-07	4.46e-07	Bcl2/Fcer1g/Fpr2/Ptpn6/Laptm5/Lcp2/Tec/Tyrobp/Appl1/Nfam1/Nckap1l/Braf/Cd300a/Themis2/Igha/Malt1/Vtcn1/Fyb2/Bcl2a1d/Btk/C3ar1/C5ar1/Cd22/Cd3e/Cd247/Ccr7/Fpr1/Lilrb4a/Cd79b/Ighg2b/Ighg1/Ighm/Igkc/Kcnn4/Lgals3/Blnk/Lyn/Nr4a3/Prkcb/Ptprc/Syk/Zap70/Fyb/Clec4n/Lat2/Stap1/Lpxn/Card11/Myo1g/Btnl2/Trdc/Trbc1/Trbc2/Btn1a1/Gata3/Plscr2/Ptpn22/Txk/Nfkbiz/Ighg3	60
GO:0000070	mitotic sister chromatid segregation	36/2447	159/29008	3.58e-08	7.44e-07	4.47e-07	Atrx/Nipbl/Pds5b/Slf1/Gen1/Smc5/Kif18a/Naa50/Kntc1/Kif14/Bub1b/Cit/Haspin/Incenp/Kifc5b/Plk1/Aurkb/Tacc3/Cdc6/Racgap1/Knstrn/Cdca8/Spag5/Nek6/Khdc3/Cdca5/Ube2c/Kif18b/Kif2c/Tubg2/Espl1/Cdc20/Kif22/Ncaph/Ccnb1/Nsl1	36
GO:0044772	mitotic cell cycle phase transition	68/2447	406/29008	3.84e-08	7.95e-07	4.78e-07	Aif1/Bcl2/Ddx3x/Ptpn6/Hmga2/Inhba/Klf4/Lats1/Muc1/Plcb1/Rpl26/Sox4/Fbxl3/Rps6kb1/Appl1/Nabp1/Gen1/Cdc73/Taok1/Cdc14b/Smc5/Fam107a/Cdkn1a/Cdkn2a/Plk3/Ier3/Ccl2/Tjp3/Skp2/E2f7/Gpr132/Mastl/Tm4sf5/Dtl/Gpnmb/Kntc1/Zc3h12d/Kif14/Bub1b/Ccna2/Ccnb2/Ccne1/Ccnf/Cdk1/Cit/E2f1/Foxm1/Haspin/Id4/Anxa1/Myb/Plk1/Aurkb/Tacc3/Cdc6/Esrrb/Nek6/Cables1/Khdc3/Cdca5/Ube2c/Ticrr/Lzts1/Ccno/Ccnb1/Clspn/Npm2/Iqgap3	68
GO:0001541	ovarian follicle development	22/2447	71/29008	4.61e-08	9.43e-07	5.67e-07	Angpt1/Bcl2/Inhba/Kitl/Ptger4/Ube3a/Zfx/Adcyap1/Bmpr1b/Esr2/Kit/Lfng/Lhcgr/Amh/Bmp15/Esr1/Fshr/Gas2/Inha/Nobox/Zp3/Oas1d	22
GO:0032732	positive regulation of interleukin-1 production	22/2447	71/29008	4.61e-08	9.43e-07	5.67e-07	Tlr4/Tyrobp/Nlrp1a/Malt1/Casp1/Casp4/Ccr7/Hspb1/Il16/Ccl3/Tlr8/Havcr2/Gbp5/Lilra5/Aim2/Nlrp1b/F2rl1/Naip5/P2rx7/Inava/Ifi205/Mndal	22
GO:0034121	regulation of toll-like receptor signaling pathway	22/2447	71/29008	4.61e-08	9.43e-07	5.67e-07	Ddx3x/Irf7/Appl1/Trem2/Tlr3/Cd300a/Cyba/Irf1/Irf4/Lbp/Ltf/Lyn/Tnfaip3/Tlr5/Ifi35/Irak3/Cd300ld3/Esr1/F2rl1/Ptpn22/Trim30a/Rsad2	22
GO:0071222	cellular response to lipopolysaccharide	55/2447	303/29008	4.9e-08	1e-06	6.01e-07	Cd68/Cd55/Nos3/Prkce/Spi1/Tlr4/Mtdh/Trem2/Cdc73/Malt1/Fcgr4/Abca1/B2m/Casp1/Cd14/Cd6/Cd84/Cd86/Cx3cr1/Gbp2/Lilrb4a/Cxcl1/Irf8/Cxcl10/Igtp/Il10/Lbp/Ltf/Cd180/Ly86/Lyn/Cxcl9/Sirpa/Ccl2/Ccl5/Cxcl2/Tnfaip3/Zfp36/Cxcl13/Pf4/Stap1/Cd274/Cxcl16/Spon2/Havcr2/Arid5a/Cd300lb/Tut4/Gbp10/Nos2/Plscr2/Ptpn22/Trim30a/Trim30d/Trim5	55
GO:0001822	kidney development	58/2447	327/29008	4.98e-08	1.01e-06	6.08e-07	Adipoq/Angpt1/Bcl2/Calb1/Cd24a/Col4a3/Efnb2/Epha7/Fgf2/Hc/Pax8/Six4/Sox17/Sox4/Sox9/Tgfbr1/Wt1/Grem1/Pygo1/Tiparp/Cep290/Sulf1/Rpgrip1l/Robo2/Rrm2b/Zfp950/Tbc1d32/C3ar1/Vcan/Gsta3/Epcam/Mmp9/Ptpro/Ret/Robo1/Slit2/Wnt11/Wnt2b/Tacstd2/Wnk4/Gcnt3/Adamts6/Gpr4/Cys1/Crlf1/Fgf1/Fgf8/Gata3/Lif/Pdgfa/Ren1/Timeless/Wnt7b/Sall1/Plce1/Rarb/Frem2/Gdf6	58
GO:0006816	calcium ion transport	71/2447	434/29008	5.12e-08	1.04e-06	6.24e-07	Bcl2/Cacna2d3/Coro1a/Dmd/Fgf2/Fmr1/Ptpn6/Nos3/Prkce/Stc2/Trpc4/Aplnr/Homer1/Trpm2/Trpm7/Lpar3/Dnm1l/Efhb/Nalcn/Atp2b2/Cacna1a/Cd33/Cd4/Cd84/Cyba/Ccn2/Gja1/Hpca/Icam1/Cxcl10/Il16/Kcnn4/Lgals3/Lhcgr/Lyn/Cxcl9/Prkcb/Ptgs2/Ptprc/Ccl2/Ccl5/Vdr/Rrad/Ahnak/Nol3/Gimap3/Cacng5/Stac2/Lilra5/Slc24a4/Kcne2/Wnk3/Atp1b1/Cacna1s/Cacnb2/Capn3/Gja4/Myb/Nos1/P2rx7/Ptpn22/Ryr3/Trpc1/Ramp1/Usp2/Cysltr1/Cemip/Cacng7/…	71
GO:0002474	antigen processing and presentation of peptide antigen via MHC class I	19/2447	55/29008	5.31e-08	1.07e-06	6.44e-07	Fcer1g/H2-Q10/Clec4a3/Clec4a1/B2m/Fcgr1/Fcgr3/H2-D1/H2-Q1/H2-Q4/H2-Q7/H2-T22/H2-T23/H2-T24/Hfe/Clec4a2/H2-Q6/Gm11127/H2-T10	19
GO:0042063	gliogenesis	60/2447	344/29008	5.49e-08	1.11e-06	6.65e-07	C1qa/Dmd/Erbb3/Fgf2/Hmga2/Itgam/Qk/Sox4/Sox5/Sox6/Sox9/Spint1/Tlr4/Trpc4/Vtn/Lamc3/Suz12/Trem2/Adcyap1/Areg/C5ar1/Csf1/Csf1r/Vcan/Cx3cr1/Dcx/Kcnj10/Lrp8/Lyn/Myoc/Ndrg1/Enpp2/Ccl2/Ccl3/Serpine2/Trf/Clcf1/Stap1/Cntnap2/Il34/Il33/Crb1/Slc45a3/Nrros/Myrf/Gpr157/Gpr183/Aspa/Adam22/E2f1/Id4/Lef1/Lepr/Lif/Anxa1/P2ry1/Pparg/Ptn/Tenm4/Bmerb1	60
GO:0070374	positive regulation of ERK1 and ERK2 cascade	45/2447	227/29008	5.62e-08	1.13e-06	6.78e-07	Angpt1/Apoe/Fgf18/Fgf2/Cd74/Tlr4/Trem2/Braf/Tnfaip8l3/Adcyap1/C3/Cd4/Csf1r/Esr2/Ccn2/Gcnt2/Hmgcr/Icam1/Jun/Ptprc/Ccl2/Ccl3/Ccl4/Ccl5/Ccl6/Ccl7/Ccl9/Gpnmb/Havcr2/Gpr55/Cxcl17/Gpr183/Card9/Esr1/F2rl1/Fgf1/Fgf8/Fshr/Hand2/P2ry1/Pdgfa/Prkcz/Ptpn22/Sema7a/Arhgap8	45
GO:0060294	cilium movement involved in cell motility	34/2447	148/29008	5.82e-08	1.16e-06	6.95e-07	Mns1/Wt1/Spag6l/Ccdc39/Spag16/Cfap52/Ccdc40/Cfap69/Rsph4a/Tmf1/Vps13a/Spef2/Cfap54/Neurl1a/Pltp/Ceacam10/Ly6k/Cfap43/Ddx4/Met/Tekt1/Cfap206/Enkur/Tekt4/Cfap45/Ttc21a/Cfap53/Meig1/Dnah1/Cfap44/Cfap157/Gas2l2/Wdr66/Drc7	34
GO:0002686	negative regulation of leukocyte migration	17/2447	45/29008	5.82e-08	1.16e-06	6.95e-07	Dpp4/Hc/Plcb1/Ptger4/Grem1/Cd300a/Apod/Cyp19a1/Nbl1/Padi2/Ccl2/Slit2/Stap1/Cd200r1/Slamf8/Il33/Gpr18	17
GO:0062208	positive regulation of pattern recognition receptor signaling pathway	17/2447	45/29008	5.82e-08	1.16e-06	6.95e-07	Ddx3x/Tlr4/Slc15a3/Tlr3/Ddx60/Cyba/Lbp/Ltf/Tlr5/Ifi35/Dhx58/Oasl1/Peli3/Cd300ld3/F2rl1/Ptpn22/Rsad2	17
[truncated: 5,736 more rows]

## Sheet: 6.Reactom_Enrich_Common_DEGs
ID	Term	Genes Cluster #1 (Green)	Genes Cluster #2 (Blue)	Genes Cluster # (Red)	Genes Cluster #4 (Purple)
R-MMU:114604	GPVI-mediated activation cascade	[Pik3r1]	[Fcer1g, Lcp2, Ptpn6, Rac2, Vav1]	[]	[]
R-MMU:114604	GPVI-mediated activation cascade	[Pik3r1]	[Fcer1g, Lcp2, Ptpn6, Rac2, Vav1]	[]	[]
R-MMU:114604	GPVI-mediated activation cascade	[Pik3r1]	[Fcer1g, Lcp2, Ptpn6, Rac2, Vav1]	[]	[]
[truncated: 27 more rows]

## Sheet: 7.Expression_Profile.mm10.gene
Transcript_ID	Gene_Symbol	Description	gene_biotype	Protein_ID	MGI	OLD1_Read_Count	OLD2_Read_Count	MIT1_Read_Count	MIT2_Read_Count	YNG1_Read_Count	YNG2_Read_Count	OLD1_FPKM	OLD2_FPKM	MIT1_FPKM	MIT2_FPKM	YNG1_FPKM	YNG2_FPKM	OLD1_TPM	OLD2_TPM	MIT1_TPM	MIT2_TPM	YNG1_TPM	YNG2_TPM
[truncated: 45,777 more rows]
